# Supplementary material for: Crystal structures of three ortho-substituted N-acyl­hydrazone derivatives
Source: Acta Crystallogr E Crystallogr Commun. 2017 Nov 28;73(Pt 12):1946–51. doi: 10.1107/S2056989017016814 (PMC5730258; doi:10.1107/S2056989017016814)
Supplement: Supplementary file 1 [file e-73-01946-sup1.cif]

##############################################################################
#                                                                            #
# This CIF contains the data in a paper accepted for publication in          #
# Acta Crystallographica Section E. It conforms to the requirements of       #
# Notes for Authors for Acta Crystallographica Section E, and has been       #
# peer reviewed under the auspices of the IUCr Commission on Journals.       #
#                                                                            #
# Full details of the Crystallographic Information File format               #
# are given in the paper "The Crystallographic Information File (CIF):       #
# a New Standard Archive File for Crystallography" by S. R. Hall, F. H.      #
# Allen and I. D. Brown [Acta Cryst. (1991), A47, 655-685].                  #
#                                                                            #
# The current version of the core CIF dictionary is obtainable from          #
# ftp://ftp.iucr.org/pub/cif_core.dic.                                       #
#                                                                            #
# Software is freely available for graphical display of the structure(s)     #
# in this CIF. For information consult the CIF software page                 #
# http://www.iucr.org/resources/cif/software.                                #
#                                                                            #
# This file may be used for bona fide research purposes within the           #
# scientific community so long as proper attribution is given to the journal # 
# article from which it was obtained.                                        #
#                                                                            #
##############################################################################
data_I
_audit_creation_method     SHELXL-2014/6
_journal_date_recd_electronic     2017-11-07
_journal_date_accepted     2017-11-21
_journal_name_full     'Acta Crystallographica, Section E'
_journal_year     2017
_journal_volume     73
_journal_issue     12
_journal_page_first     1946
_journal_page_last     1951
_journal_paper_category     GO
_journal_paper_doi     10.1107/S2056989017016814
_journal_coeditor_code     RZ5225
_publ_contact_author_name     'Prof. B. Thimme Gowda'
_publ_contact_author_address
;
Department of Chemistry, Mangalore University, Mangalagangotri 574 199, India
;
_publ_contact_author_email     'gowdabt@yahoo.com'
_publ_contact_author_fax     ?
_publ_contact_author_phone     ?
_publ_section_title
;
Crystal structures of three <i>ortho</i>-substituted <i>N</i>-acylhydrazone
derivatives
;
loop_
    _publ_author_name
    _publ_author_footnote
    _publ_author_address
    'Purandara, H.' .
;
Department of Chemistry, Mangalore University, Mangalagangotri 574 199,
Mangalore, India
Department of Chemistry, Sri Dharmasthala Manjunatheshwara College (Autonomous),
Ujire 574 240, India
;
    'Foro, Sabine' .
;
Institute of Materials Science, Darmstadt University of Technology,
Alarich-Weiss-Strasse 2, D-64287, Darmstadt, Germany
;
    'Thimme Gowda, B.' .
;
Department of Chemistry, Mangalore University, Mangalagangotri 574 199,
Mangalore, India
Karnataka State Rural Development and Panchayat Raj University, Gadag 582 101,
India
;
_publ_section_synopsis
;\
The effect of the nature of substitutions on the structural parameters and
hydrogen-bonding interactions in <i>N</i>-acylhydrazone derivatives has been
studied by synthesizing and determining the crystal structures of three
<i>ortho</i>-substituted <i>N</i>-acylhydrazone derivatives, namely
(<i>E</i>)-<i>N</i>-{2-[2-(2-chlorobenzylidene)hydrazinyl]-2-oxoethyl}-4-\
methylbenzenesulfonamide (I),
(<i>E</i>)-<i>N</i>-{2-[2-(2-methylbenzylidene)hydrazinyl]-2-oxoethyl}-4-\
methylbenzenesulfonamide (II) and
(<i>E</i>)-<i>N</i>-{2-[2-(2-nitrobenzylidene)hydrazinyl]-2-oxoethyl}-4-\
methylbenzenesulfonamide (III).
;
_chemical_name_systematic
;\
(<i>E</i>)-<i>N</i>-{2-[2-(2-Chlorobenzylidene)hydrazinyl]-2-oxoethyl}-4-\
methylbenzenesulfonamide
;
_chemical_name_common     ?
_chemical_formula_moiety     'C16 H16 Cl N3 O3 S'
_chemical_formula_sum     'C16 H16 Cl N3 O3 S'
_chemical_formula_iupac     'C16 H16 Cl N3 O3 S'
_chemical_formula_weight     365.83
_chemical_melting_point     ?
_symmetry_cell_setting     triclinic
_symmetry_space_group_name_H-M     'P -1'
_symmetry_space_group_name_HALL     '-P 1'
loop_
    _symmetry_equiv_pos_as_xyz
    'x, y, z'
    '-x, -y, -z'
_cell_length_a     7.8670(10)
_cell_length_b     10.3400(10)
_cell_length_c     10.997(2)
_cell_angle_alpha     84.960(10)
_cell_angle_beta     75.460(10)
_cell_angle_gamma     81.130(10)
_cell_volume     854.4(2)
_cell_formula_units_Z     2
_cell_measurement_reflns_used     2213
_cell_measurement_theta_min     2.69
_cell_measurement_theta_max     27.79
_cell_measurement_temperature     293(2)
_exptl_crystal_description     plate
_exptl_crystal_colour     colourless
_exptl_crystal_size_max     0.500
_exptl_crystal_size_mid     0.360
_exptl_crystal_size_min     0.180
_exptl_crystal_density_diffrn     1.422
_exptl_crystal_density_meas     ?
_exptl_crystal_density_method     ?
_exptl_crystal_F_000     380
_exptl_absorpt_coefficient_mu     0.365
_exptl_absorpt_correction_type     multi-scan
_exptl_absorpt_process_details
;
CrysAlis RED (Oxford Diffraction, 2009)
;
_shelx_estimated_absorpt_T_min     0.838
_shelx_estimated_absorpt_T_max     0.937
_exptl_absorpt_correction_T_min     0.838
_exptl_absorpt_correction_T_max     0.937
_diffrn_ambient_temperature     293(2)
_diffrn_radiation_type     MoK\a
_diffrn_radiation_wavelength     0.71073
_diffrn_measurement_device_type
;
Oxford Diffraction Xcalibur diffractometer
with Sapphire CCD detector
;
_diffrn_measurement_method
;
Rotation method data acquisition using omega scans
;
_diffrn_detector_area_resol_mean     ?
_diffrn_reflns_number     5855
_diffrn_reflns_av_R_equivalents     0.0208
_diffrn_reflns_theta_min     2.695
_diffrn_reflns_theta_max     26.369
_diffrn_reflns_theta_full     25.242
_diffrn_measured_fraction_theta_max     0.988
_diffrn_measured_fraction_theta_full     0.994
_diffrn_reflns_limit_h_min     -9
_diffrn_reflns_limit_h_max     9
_diffrn_reflns_limit_k_min     -12
_diffrn_reflns_limit_k_max     12
_diffrn_reflns_limit_l_min     -13
_diffrn_reflns_limit_l_max     13
_refine_special_details     ?
_reflns_number_total     3444
_reflns_number_gt     2709
_reflns_threshold_expression     'I > 2\s(I)'
_refine_ls_structure_factor_coef     Fsqd
_refine_ls_matrix_type     full
_refine_ls_R_factor_all     0.0873
_refine_ls_R_factor_gt     0.0624
_refine_ls_wR_factor_gt     0.1174
_refine_ls_wR_factor_ref     0.1312
_refine_ls_goodness_of_fit_ref     1.293
_refine_ls_restrained_S_all     1.296
_refine_ls_number_reflns     3444
_refine_ls_number_parameters     224
_refine_ls_number_restraints     8
_refine_ls_hydrogen_treatment     mixed
_refine_ls_weighting_scheme     calc
_refine_ls_weighting_details
              'w=1/[\s^2^(Fo^2^)+(0.0196P)^2^+0.9514P] where P=(Fo^2^+2Fc^2^)/3'
_atom_sites_solution_hydrogens     mixed
_atom_sites_solution_primary     ?
_atom_sites_solution_secondary     ?
_refine_ls_shift/su_max     0.001
_refine_ls_shift/su_mean     0.000
_refine_diff_density_max     0.258
_refine_diff_density_min     -0.278
_refine_ls_extinction_method     none
_refine_ls_extinction_coef     .
loop_
    _atom_type_symbol
    _atom_type_description
    _atom_type_scat_dispersion_real
    _atom_type_scat_dispersion_imag
    _atom_type_scat_source
    'C' 'C' 0.0033 0.0016
                         'International Tables Vol C Tables 4.2.6.8 and 6.1.1.4'
    'H' 'H' 0.0000 0.0000
                         'International Tables Vol C Tables 4.2.6.8 and 6.1.1.4'
    'N' 'N' 0.0061 0.0033
                         'International Tables Vol C Tables 4.2.6.8 and 6.1.1.4'
    'O' 'O' 0.0106 0.0060
                         'International Tables Vol C Tables 4.2.6.8 and 6.1.1.4'
    'Cl' 'Cl' 0.1484 0.1585
                         'International Tables Vol C Tables 4.2.6.8 and 6.1.1.4'
    'S' 'S' 0.1246 0.1234
                         'International Tables Vol C Tables 4.2.6.8 and 6.1.1.4'
_computing_data_collection
;
CrysAlis CCD (Oxford Diffraction, 2009)
;
_computing_cell_refinement
;
CrysAlis RED (Oxford Diffraction, 2009)
;
_computing_data_reduction
;
CrysAlis RED (Oxford Diffraction, 2009)
;
_computing_structure_solution
;
SHELXS2013 (Sheldrick, 2008)
;
_computing_structure_refinement
;
SHELXL2014 (Sheldrick, 2015)
;
_computing_molecular_graphics
;
PLATON (Spek, 2009)
;
_computing_publication_material
;
SHELXL2014 (Sheldrick, 2015)
;
loop_
    _atom_site_type_symbol
    _atom_site_label
    _atom_site_fract_x
    _atom_site_fract_y
    _atom_site_fract_z
    _atom_site_U_iso_or_equiv
    _atom_site_adp_type
    _atom_site_calc_flag
    _atom_site_occupancy
    _atom_site_disorder_assembly
    _atom_site_disorder_group
    C C1 0.1690(4) 0.5986(3) 0.3391(3) 0.0455(8) Uani d 1 . .
    C C2 0.0073(5) 0.5621(4) 0.3404(3) 0.0553(9) Uani d 1 . .
    H H2 0.0019 0.4856 0.3039 0.066 Uiso calc 1 . .
    C C3 -0.1476(5) 0.6406(5) 0.3968(4) 0.0728(13) Uani d 1 . .
    H H3 -0.2567 0.6152 0.3986 0.087 Uiso calc 1 . .
    C C4 -0.1428(6) 0.7543(5) 0.4497(4) 0.0762(13) Uani d 1 . .
    C C5 0.0198(7) 0.7875(4) 0.4496(4) 0.0803(14) Uani d 1 . .
    H H5 0.0250 0.8637 0.4867 0.096 Uiso calc 1 . .
    C C6 0.1762(6) 0.7103(4) 0.3955(4) 0.0655(11) Uani d 1 . .
    H H6 0.2849 0.7338 0.3974 0.079 Uiso calc 1 . .
    C C7 0.5616(4) 0.6710(3) 0.1041(4) 0.0472(8) Uani d 1 . .
    H H7A 0.5499 0.7162 0.1800 0.057 Uiso calc 1 . .
    H H7B 0.5426 0.7365 0.0384 0.057 Uiso calc 1 . .
    C C8 0.7477(4) 0.5978(3) 0.0656(3) 0.0363(7) Uani d 1 . .
    C C9 0.9704(4) 0.8454(3) 0.1176(3) 0.0384(7) Uani d 1 . .
    H H9 1.0861 0.8028 0.0963 0.046 Uiso calc 1 . .
    C C10 0.9332(4) 0.9799(3) 0.1602(3) 0.0376(7) Uani d 1 . .
    C C11 1.0632(4) 1.0477(3) 0.1782(3) 0.0416(7) Uani d 1 . .
    C C12 1.0240(5) 1.1749(3) 0.2181(4) 0.0541(9) Uani d 1 . .
    H H12 1.1130 1.2182 0.2307 0.065 Uiso calc 1 . .
    C C13 0.8524(5) 1.2361(3) 0.2387(4) 0.0595(10) Uani d 1 . .
    H H13 0.8251 1.3213 0.2655 0.071 Uiso calc 1 . .
    C C14 0.7207(5) 1.1729(3) 0.2202(4) 0.0588(10) Uani d 1 . .
    H H14 0.6049 1.2154 0.2336 0.071 Uiso calc 1 . .
    C C15 0.7608(4) 1.0463(3) 0.1817(3) 0.0483(8) Uani d 1 . .
    H H15 0.6706 1.0040 0.1698 0.058 Uiso calc 1 . .
    C C16 -0.3116(7) 0.8436(6) 0.5055(5) 0.126(2) Uani d 1 . .
    H H16A -0.4108 0.7957 0.5215 0.188 Uiso calc 1 . .
    H H16B -0.3280 0.9166 0.4473 0.188 Uiso calc 1 . .
    H H16C -0.3026 0.8751 0.5829 0.188 Uiso calc 1 . .
    N N1 0.4270(4) 0.5847(3) 0.1266(3) 0.0500(7) Uani d 1 . .
    H H1N 0.381(5) 0.572(4) 0.068(3) 0.060 Uiso d 1 . .
    N N2 0.8803(3) 0.6631(2) 0.0693(3) 0.0388(6) Uani d 1 . .
    H H2N 0.987(3) 0.625(3) 0.044(3) 0.047 Uiso d 1 . .
    N N3 0.8414(3) 0.7884(2) 0.1104(2) 0.0386(6) Uani d 1 . .
    O O1 0.3203(3) 0.3846(2) 0.2318(3) 0.0677(8) Uani d 1 . .
    O O2 0.4985(3) 0.5068(3) 0.3261(3) 0.0708(8) Uani d 1 . .
    O O3 0.7779(3) 0.4849(2) 0.0302(2) 0.0445(6) Uani d 1 . .
    Cl Cl1 1.28438(12) 0.97633(10) 0.14816(11) 0.0677(3) Uani d 1 . .
    S S1 0.36582(11) 0.50602(8) 0.25882(9) 0.0486(2) Uani d 1 . .
loop_
    _atom_site_aniso_label
    _atom_site_aniso_U_11
    _atom_site_aniso_U_22
    _atom_site_aniso_U_33
    _atom_site_aniso_U_12
    _atom_site_aniso_U_13
    _atom_site_aniso_U_23
    C1 0.0432(18) 0.0427(18) 0.0470(19) -0.0067(14) -0.0047(15) -0.0005(15)
    C2 0.047(2) 0.061(2) 0.058(2) -0.0089(17) -0.0117(17) 0.0025(18)
    C3 0.041(2) 0.107(4) 0.059(3) -0.002(2) -0.0046(18) 0.015(3)
    C4 0.070(3) 0.084(3) 0.052(2) 0.018(2) 0.006(2) 0.012(2)
    C5 0.101(4) 0.060(3) 0.063(3) 0.001(2) 0.008(3) -0.018(2)
    C6 0.065(2) 0.063(3) 0.065(3) -0.013(2) -0.001(2) -0.017(2)
    C7 0.0312(16) 0.0410(18) 0.067(2) -0.0049(13) -0.0036(15) -0.0137(16)
    C8 0.0335(15) 0.0321(16) 0.0429(17) -0.0045(12) -0.0077(13) -0.0036(13)
    C9 0.0335(15) 0.0310(15) 0.0487(19) -0.0035(12) -0.0062(14) -0.0036(14)
    C10 0.0371(16) 0.0293(15) 0.0456(18) -0.0065(12) -0.0080(14) -0.0005(13)
    C11 0.0409(17) 0.0337(16) 0.0515(19) -0.0070(13) -0.0125(14) -0.0014(14)
    C12 0.067(2) 0.0386(19) 0.063(2) -0.0193(17) -0.0191(19) -0.0059(17)
    C13 0.071(3) 0.0337(18) 0.073(3) -0.0028(17) -0.015(2) -0.0138(18)
    C14 0.052(2) 0.041(2) 0.076(3) 0.0058(16) -0.0056(19) -0.0110(18)
    C15 0.0385(17) 0.0392(18) 0.066(2) -0.0064(14) -0.0073(16) -0.0083(16)
    C16 0.101(4) 0.134(5) 0.090(4) 0.060(4) 0.022(3) 0.008(3)
    N1 0.0338(14) 0.0640(19) 0.0539(18) -0.0144(13) -0.0039(13) -0.0180(15)
    N2 0.0297(13) 0.0296(13) 0.0553(17) -0.0004(10) -0.0059(12) -0.0115(12)
    N3 0.0374(14) 0.0272(13) 0.0499(16) -0.0041(10) -0.0069(12) -0.0058(11)
    O1 0.0643(17) 0.0380(13) 0.100(2) -0.0060(12) -0.0151(15) -0.0128(14)
    O2 0.0538(16) 0.083(2) 0.081(2) 0.0014(14) -0.0306(14) -0.0075(16)
    O3 0.0352(11) 0.0325(12) 0.0662(15) -0.0013(9) -0.0107(10) -0.0148(11)
    Cl1 0.0408(5) 0.0574(6) 0.1094(9) -0.0058(4) -0.0234(5) -0.0156(5)
    S1 0.0380(4) 0.0432(5) 0.0646(6) -0.0030(3) -0.0122(4) -0.0084(4)
_geom_special_details
;
 All esds (except the esd in the dihedral angle between two l.s. planes)
 are estimated using the full covariance matrix.  The cell esds are taken
 into account individually in the estimation of esds in distances, angles
 and torsion angles; correlations between esds in cell parameters are only
 used when they are defined by crystal symmetry.  An approximate (isotropic)
 treatment of cell esds is used for estimating esds involving l.s. planes.
;
loop_
    _geom_bond_atom_site_label_1
    _geom_bond_atom_site_label_2
    _geom_bond_site_symmetry_2
    _geom_bond_distance
    _geom_bond_publ_flag
    C1 C6 . 1.373(5) ?
    C1 C2 . 1.378(5) ?
    C1 S1 . 1.760(3) ?
    C2 C3 . 1.390(5) ?
    C2 H2 . 0.9300 ?
    C3 C4 . 1.366(7) ?
    C3 H3 . 0.9300 ?
    C4 C5 . 1.375(7) ?
    C4 C16 . 1.518(6) ?
    C5 C6 . 1.385(6) ?
    C5 H5 . 0.9300 ?
    C6 H6 . 0.9300 ?
    C7 N1 . 1.449(4) ?
    C7 C8 . 1.517(4) ?
    C7 H7A . 0.9700 ?
    C7 H7B . 0.9700 ?
    C8 O3 . 1.232(3) ?
    C8 N2 . 1.338(4) ?
    C9 N3 . 1.272(4) ?
    C9 C10 . 1.469(4) ?
    C9 H9 . 0.9300 ?
    C10 C11 . 1.387(4) ?
    C10 C15 . 1.396(4) ?
    C11 C12 . 1.388(4) ?
    C11 Cl1 . 1.744(3) ?
    C12 C13 . 1.372(5) ?
    C12 H12 . 0.9300 ?
    C13 C14 . 1.370(5) ?
    C13 H13 . 0.9300 ?
    C14 C15 . 1.377(5) ?
    C14 H14 . 0.9300 ?
    C15 H15 . 0.9300 ?
    C16 H16A . 0.9600 ?
    C16 H16B . 0.9600 ?
    C16 H16C . 0.9600 ?
    N1 S1 . 1.603(3) ?
    N1 H1N . 0.843(18) ?
    N2 N3 . 1.374(3) ?
    N2 H2N . 0.863(18) ?
    O1 S1 . 1.432(3) ?
    O2 S1 . 1.424(3) ?
loop_
    _geom_angle_atom_site_label_1
    _geom_angle_atom_site_label_2
    _geom_angle_atom_site_label_3
    _geom_angle_site_symmetry_1
    _geom_angle_site_symmetry_3
    _geom_angle
    _geom_angle_publ_flag
    C6 C1 C2 . . 120.0(3) ?
    C6 C1 S1 . . 120.1(3) ?
    C2 C1 S1 . . 119.9(3) ?
    C1 C2 C3 . . 119.5(4) ?
    C1 C2 H2 . . 120.3 ?
    C3 C2 H2 . . 120.3 ?
    C4 C3 C2 . . 121.3(4) ?
    C4 C3 H3 . . 119.4 ?
    C2 C3 H3 . . 119.4 ?
    C3 C4 C5 . . 118.3(4) ?
    C3 C4 C16 . . 121.4(5) ?
    C5 C4 C16 . . 120.3(5) ?
    C4 C5 C6 . . 121.6(4) ?
    C4 C5 H5 . . 119.2 ?
    C6 C5 H5 . . 119.2 ?
    C1 C6 C5 . . 119.3(4) ?
    C1 C6 H6 . . 120.4 ?
    C5 C6 H6 . . 120.4 ?
    N1 C7 C8 . . 112.3(3) ?
    N1 C7 H7A . . 109.1 ?
    C8 C7 H7A . . 109.1 ?
    N1 C7 H7B . . 109.1 ?
    C8 C7 H7B . . 109.1 ?
    H7A C7 H7B . . 107.9 ?
    O3 C8 N2 . . 120.9(3) ?
    O3 C8 C7 . . 122.6(3) ?
    N2 C8 C7 . . 116.5(3) ?
    N3 C9 C10 . . 118.7(3) ?
    N3 C9 H9 . . 120.6 ?
    C10 C9 H9 . . 120.6 ?
    C11 C10 C15 . . 116.9(3) ?
    C11 C10 C9 . . 123.2(3) ?
    C15 C10 C9 . . 119.9(3) ?
    C10 C11 C12 . . 121.9(3) ?
    C10 C11 Cl1 . . 120.7(2) ?
    C12 C11 Cl1 . . 117.4(3) ?
    C13 C12 C11 . . 119.1(3) ?
    C13 C12 H12 . . 120.4 ?
    C11 C12 H12 . . 120.4 ?
    C14 C13 C12 . . 120.7(3) ?
    C14 C13 H13 . . 119.6 ?
    C12 C13 H13 . . 119.6 ?
    C13 C14 C15 . . 119.7(3) ?
    C13 C14 H14 . . 120.2 ?
    C15 C14 H14 . . 120.2 ?
    C14 C15 C10 . . 121.7(3) ?
    C14 C15 H15 . . 119.2 ?
    C10 C15 H15 . . 119.2 ?
    C4 C16 H16A . . 109.5 ?
    C4 C16 H16B . . 109.5 ?
    H16A C16 H16B . . 109.5 ?
    C4 C16 H16C . . 109.5 ?
    H16A C16 H16C . . 109.5 ?
    H16B C16 H16C . . 109.5 ?
    C7 N1 S1 . . 122.4(3) ?
    C7 N1 H1N . . 120(3) ?
    S1 N1 H1N . . 118(3) ?
    C8 N2 N3 . . 119.2(2) ?
    C8 N2 H2N . . 118(2) ?
    N3 N2 H2N . . 123(2) ?
    C9 N3 N2 . . 117.4(2) ?
    O2 S1 O1 . . 120.41(17) ?
    O2 S1 N1 . . 107.22(16) ?
    O1 S1 N1 . . 106.85(17) ?
    O2 S1 C1 . . 108.52(17) ?
    O1 S1 C1 . . 107.29(16) ?
    N1 S1 C1 . . 105.64(16) ?
loop_
    _geom_torsion_atom_site_label_1
    _geom_torsion_atom_site_label_2
    _geom_torsion_atom_site_label_3
    _geom_torsion_atom_site_label_4
    _geom_torsion_site_symmetry_1
    _geom_torsion_site_symmetry_2
    _geom_torsion_site_symmetry_3
    _geom_torsion_site_symmetry_4
    _geom_torsion
    _geom_torsion_publ_flag
    C6 C1 C2 C3 . . . . 1.4(6) ?
    S1 C1 C2 C3 . . . . -175.7(3) ?
    C1 C2 C3 C4 . . . . 0.8(6) ?
    C2 C3 C4 C5 . . . . -2.1(6) ?
    C2 C3 C4 C16 . . . . 176.9(4) ?
    C3 C4 C5 C6 . . . . 1.3(7) ?
    C16 C4 C5 C6 . . . . -177.7(4) ?
    C2 C1 C6 C5 . . . . -2.2(6) ?
    S1 C1 C6 C5 . . . . 174.9(3) ?
    C4 C5 C6 C1 . . . . 0.9(7) ?
    N1 C7 C8 O3 . . . . 15.4(5) ?
    N1 C7 C8 N2 . . . . -166.0(3) ?
    N3 C9 C10 C11 . . . . 176.2(3) ?
    N3 C9 C10 C15 . . . . -5.3(5) ?
    C15 C10 C11 C12 . . . . 1.2(5) ?
    C9 C10 C11 C12 . . . . 179.8(3) ?
    C15 C10 C11 Cl1 . . . . -177.5(3) ?
    C9 C10 C11 Cl1 . . . . 1.1(5) ?
    C10 C11 C12 C13 . . . . -0.9(5) ?
    Cl1 C11 C12 C13 . . . . 177.8(3) ?
    C11 C12 C13 C14 . . . . 0.0(6) ?
    C12 C13 C14 C15 . . . . 0.6(6) ?
    C13 C14 C15 C10 . . . . -0.3(6) ?
    C11 C10 C15 C14 . . . . -0.6(5) ?
    C9 C10 C15 C14 . . . . -179.2(3) ?
    C8 C7 N1 S1 . . . . 84.5(3) ?
    O3 C8 N2 N3 . . . . -179.4(3) ?
    C7 C8 N2 N3 . . . . 2.0(4) ?
    C10 C9 N3 N2 . . . . 179.5(3) ?
    C8 N2 N3 C9 . . . . 177.1(3) ?
    C7 N1 S1 O2 . . . . -17.0(3) ?
    C7 N1 S1 O1 . . . . -147.3(3) ?
    C7 N1 S1 C1 . . . . 98.6(3) ?
    C6 C1 S1 O2 . . . . 37.5(4) ?
    C2 C1 S1 O2 . . . . -145.4(3) ?
    C6 C1 S1 O1 . . . . 169.0(3) ?
    C2 C1 S1 O1 . . . . -13.8(3) ?
    C6 C1 S1 N1 . . . . -77.2(3) ?
    C2 C1 S1 N1 . . . . 99.9(3) ?
loop_
    _geom_hbond_atom_site_label_D
    _geom_hbond_atom_site_label_H
    _geom_hbond_atom_site_label_A
    _geom_hbond_site_symmetry_A
    _geom_hbond_distance_DH
    _geom_hbond_distance_HA
    _geom_hbond_distance_DA
    _geom_hbond_angle_DHA
    N1 H1N O3 2_665 0.843(18) 2.02(2) 2.839(3) 162(4)
    N2 H2N O3 2_765 0.863(18) 2.030(19) 2.884(3) 171(3)
    C12 H12 O1 1_665 0.93 2.55 3.457(4) 165
_shelx_hkl_file
;
   0   0  -2 25727.3 89.2934   2
   0   0  -3 29236.4 117.640   2
   0   0  -3 29045.1 86.0979   8
   0   0  -4 2670.55 43.2018   2
   0   0  -4 2628.39 31.4730   8
   0   0  -5 523.047 17.5938   8
   0   0  -5 512.333 25.3075   2
   0   0  -6 624.909 20.9475   8
   0   0  -6 671.568 30.6433   2
   0   0  -7-74.7630 20.6525   2
   0   0  -7 7.92837 12.0632   8
   0   0  -8 768.980 39.3229   2
   0   0  -9 153.078 29.1831   2
   0   0 -10 987.509 48.1893   2
   0   0 -11 8.37418 25.7466   2
   0   0 -12 63.5124 27.3180   2
   0   0 -13 32.0604 32.4040   2
   0   1 -13 190.961 35.0565   2
   0   1 -12 295.359 28.7594   2
   0   1 -11 52.5438 24.6292   2
   0   1 -10 443.061 39.6536   2
   0   1  -9 65.9501 27.2440   2
   0   1  -8 275.371 29.9810   2
   0   1  -7 2321.43 56.9002   2
   0   1  -6 27342.5 167.354   2
   0   1  -6 25833.4 97.7844   8
   0   1  -5 9291.64 52.3978   8
   0   1  -5 9341.20 89.8403   2
   0   1  -4 22730.7 69.6524   8
   0   1  -4 22091.7 123.347   2
   0   1  -3 409308. 1832.96   2
   0   1  -2 30.5637 11.8357   2
   0   1  -1 197.843 11.0854   2
   0   1   1 15533.9 53.5682   0
   0  -1  -2 225.705 12.2474   8
   0  -1  -3 20.1977 10.3764   8
   0  -1  -4 291.367 16.0396   8
   0  -1  -5 410.010 19.7232   8
   0  -1  -5 416.478 23.4932   2
   0  -1  -6 298.697 24.3012   2
   0  -1  -6 306.408 19.1352   8
   0  -1  -7 612.302 25.7675   8
   0  -1  -7 553.644 30.7295   2
   0  -1  -8 403.961 31.4781   2
   0  -1  -9 178.756 28.4545   2
   0  -1 -10 155.395 27.7883   2
   0  -1 -11 25.2164 25.7591   2
   0  -1 -12 60.4636 26.3297   2
   0  -1 -13 1.76596 30.7577   2
   0   2 -12-49.6266 29.5068   2
   0   2 -11-31.6182 25.3089   2
   0   2 -10 1633.41 62.6304   2
   0   2  -9 3196.64 79.9436   2
   0   2  -8 97.0338 27.1962   2
   0   2  -7 2337.85 61.0261   2
   0   2  -6 22416.1 158.541   2
   0   2  -5 43.1003 19.3143   2
   0   2  -4 613.449 27.1864   2
   0   2  -3 10338.0 81.0199   2
   0   2  -2 41962.6 143.551   2
   0  -2   1 84371.6 582.013   3
   0   2  -1 87028.4 732.894   2
   0   2  -1 88396.8 188.882   4
   0   2   0 29633.4 102.132   2
   0  -2   0 29179.2 88.1537   8
   0   2   1 56.5211 11.8654   0
   0   2   1 54.2510 11.0531   2
   0  -2  -1 37.5870 10.5486   0
   0  -2  -1 66.3682 12.0935   8
   0   2   2 24677.4 96.6186   0
   0   2   2 24897.3 111.510   6
   0  -2  -2 24466.7 102.942   8
   0  -2  -3 1117.89 26.9096   8
   0   2   3 1097.54 29.5059   6
   0  -2  -4 3676.62 49.0449   8
   0  -2  -5-3.57032 14.5148   8
   0  -2  -6 2161.16 43.5697   8
   0  -2  -7 1877.58 44.3351   8
   0  -2  -7 1860.21 51.0168   2
   0  -2  -8 506.825 34.5069   2
   0  -2  -8 499.951 28.9481   8
   0  -2  -9 489.815 35.4951   2
   0  -2 -10 748.388 42.0942   2
   0  -2 -11 57.9794 23.4278   2
   0  -2 -12 880.906 48.7606   2
   0  -2 -13 232.747 33.6207   2
   0   3 -12 313.332 39.5160   2
   0   3 -11 218.271 31.9814   2
   0   3 -10 23.0178 27.2560   2
   0   3  -9 2183.54 69.2436   2
   0   3  -8 929.323 47.2145   2
   0   3  -7 489.484 35.1878   2
   0   3  -6 1083.77 43.2808   2
   0   3  -5 9731.62 103.471   2
   0   3  -4 56324.3 225.949   2
   0   3  -3 7548.70 76.6488   2
   0   3  -2 349.125 19.3914   2
   0   3  -2 344.400 19.8272   4
   0   3  -1 984.227 28.2008   4
   0  -3   1 1051.60 20.4009   8
   0   3  -1 993.748 27.0470   2
   0  -3   0 2750.30 34.0722   8
   0   3   0 2748.84 40.6057   2
   0   3   1 25881.4 120.390   2
   0  -3  -1 26487.6 111.981   8
   0  -3  -1 26267.2 111.034   0
   0  -3  -1 26290.0 89.4496   5
   0  -3  -2 3601.53 47.2964   8
   0   3   2 3588.98 45.0136   0
   0  -3  -2 3454.79 42.2190   0
   0  -3  -2 3548.46 30.7557   5
   0  -3  -3 11542.6 54.0182   5
   0   3   3 11762.3 95.8232   6
   0   3   3 11612.0 83.3138   0
   0  -3  -3 11516.5 87.4486   8
   0  -3  -4 9102.24 83.1443   8
   0   3   4 9296.93 91.8489   6
   0   3   5 67.8853 19.4906   6
   0  -3  -5 27.4866 16.4558   8
   0   3   6 1333.49 44.1628   6
   0  -3  -6 1213.53 38.5729   8
   0  -3  -7 10.0714 18.4490   8
   0   3   7 25.5988 23.0417   6
   0  -3  -8 1624.62 48.0061   8
   0  -3  -9 539.923 34.7501   8
   0  -3  -9 594.507 37.6688   2
   0  -3 -10 316.423 29.7791   2
   0  -3 -11 415.112 32.5974   2
   0   3  12 28.6512 35.7967   6
   0  -3 -12-8.32046 28.8446   2
   0  -3 -13-95.8333 34.2723   2
   0   4 -12 299.238 47.4287   2
   0   4 -11 67.7101 31.3007   2
   0   4 -10 657.413 49.8135   2
   0   4  -9 44.6164 24.8981   2
   0   4  -8 22.9524 28.5171   2
   0   4  -7 5751.60 98.8940   2
   0   4  -6 213.388 31.0807   2
   0   4  -5 536.117 35.5750   2
   0   4  -4 3785.31 66.5224   2
   0  -4   3 5.16416 7.73544   8
   0   4  -3 10.1363 17.3207   2
   0   4  -2 9094.41 87.2037   2
   0   4  -2 9175.58 88.1331   4
   0  -4   2 9503.13 60.3542   8
   0   4  -1 139.826 17.9177   4
   0  -4   1 176.952 14.1639   8
   0   4  -1 226.973 21.0296   2
   0  -4   0 24299.4 113.964   8
   0   4   0 24352.8 136.475   2
   0  -4  -1 595.389 22.3914   0
   0   4   1 568.505 23.8641   2
   0  -4  -1 643.537 19.2790   5
   0  -4  -1 639.918 23.8911   8
   0  -4  -2 2954.06 47.6418   8
   0   4   2 2902.22 48.7098   2
   0  -4  -2 2988.47 44.9846   0
   0  -4  -2 2956.44 33.7475   5
   0  -4  -3 2819.77 30.4993   5
   0  -4  -3 2804.64 49.6313   8
   0   4   3 2931.45 48.1343   0
   0  -4  -4 7.62194 17.6720   8
   0   4   4-13.9267 18.8695   6
   0   4   4 16.7465 15.0691   0
   0  -4  -4 8.85540 6.59701   5
   0   4   5 3572.43 68.2734   6
   0  -4  -5 3517.99 61.4876   8
   0  -4  -6 5186.49 77.4968   8
   0   4   6 5290.63 87.3453   6
   0  -4  -7 2848.93 61.6530   8
   0   4   7 2879.34 70.0555   6
   0   4   8 1072.99 50.5540   6
   0  -4  -8 1092.88 44.5094   8
   0   4   9 406.831 40.3379   6
   0  -4  -9 270.004 32.5673   8
   0  -4 -10 950.392 48.1370   2
   0  -4 -10 938.585 48.0707   8
   0   4  10 897.210 53.2855   6
   0   4  11 450.908 39.7840   6
   0  -4 -11 336.589 31.1511   2
   0   4  12 425.349 42.4488   6
   0  -4 -12 24.9400 28.0809   2
   0   4  13 275.752 37.4982   6
   0  -4 -13-1.30265 34.7466   2
   0   5 -11 9.76465 31.1931   2
   0   5 -10 56.8334 32.3626   2
   0   5  -9-11.2453 32.4295   2
   0   5  -8 14.0035 28.7198   2
   0   5  -7 409.961 36.6058   2
   0   5  -6 2859.12 70.7460   2
   0   5  -5 194.072 26.4876   2
   0   5  -4 1836.00 51.0949   2
   0   5  -3 7749.15 94.0099   2
   0  -5   3 8079.64 59.1289   8
   0   5  -3 7961.92 94.9921   4
   0  -5   2 192.401 14.8588   8
   0   5  -2 146.912 21.0591   2
   0   5  -2 183.942 23.0365   4
   0   5  -1 9.04512 18.9734   4
   0  -5   1 59.6474 14.6552   8
   0   5  -1 10.8086 17.8891   2
   0   5   0 10720.4 105.748   2
   0  -5   0 10473.1 84.1097   8
   0  -5  -1 8983.63 85.9468   0
   0  -5  -1 9122.01 72.4441   5
   0  -5  -1 9253.85 84.7392   8
   0   5   1 8832.79 92.7562   2
   0   5   2 3008.02 55.2149   2
   0  -5  -2 2996.68 38.6112   5
   0  -5  -2 3115.69 50.5311   0
   0  -5  -2 3018.30 53.7933   8
   0  -5  -3 27633.8 108.632   5
   0  -5  -3 28327.9 163.521   8
   0  -5  -3 27820.6 149.559   0
   0   5   3 28120.8 159.396   0
   0  -5  -4 14576.6 75.6689   5
   0  -5  -4 14692.6 123.921   8
   0  -5  -5 341.500 29.9139   8
   0   5   5 331.933 32.3180   6
   0   5   6-93.7409 23.5096   6
   0  -5  -6-3.64574 22.6675   8
   0   5   7 99.2183 27.9513   6
   0  -5  -7 39.4383 26.4199   8
   0   5   8 199.662 33.5523   6
   0  -5  -8 264.564 32.8889   8
   0   5   9 2218.34 76.2542   6
   0  -5  -9 2374.71 68.7195   8
   0   5  10-132.596 33.4961   6
   0  -5 -10 8.09843 31.2078   8
   0  -5 -11 476.640 37.5941   2
   0   5  11 156.118 34.3709   6
   0   5  12 17.3318 35.7726   6
   0  -5 -12 223.368 32.2518   2
   0   6 -11 16.2713 36.3466   2
   0   6 -10 45.3130 29.7719   2
   0   6  -9 406.618 41.5207   2
   0   6  -8 210.223 30.7221   2
   0   6  -7-10.5235 26.8965   2
   0   6  -6 126.794 29.9468   2
   0   6  -5 6.31333 22.8809   2
   0   6  -4 44.5135 24.0429   2
   0   6  -3 10499.9 118.846   2
   0   6  -3 10761.7 118.585   4
   0   6  -2 5207.11 82.4300   4
   0  -6   2 5346.14 60.4680   8
   0   6  -2 5147.63 82.0521   2
   0   6  -1 6862.54 91.8552   2
   0   6  -1 7281.69 96.6460   4
   0  -6   1 7368.93 74.9019   8
   0   6   0 17540.4 153.168   2
   0  -6   0 16000.1 115.195   8
   0   6   1 1412.27 44.4861   2
   0  -6  -1 1431.60 34.0070   5
   0  -6  -1 1506.19 40.9318   8
   0   6   2 18.3060 19.3709   2
   0  -6  -2 7.48662 9.89905   5
   0  -6  -2-9.06960 20.3344   8
   0  -6  -3 5969.50 58.1425   5
   0  -6  -3 6234.15 84.3003   8
   0  -6  -4 2412.76 57.8823   8
   0  -6  -5 1189.26 45.7161   8
   0  -6  -6 2801.92 68.0557   8
   0   6   7 1148.63 53.4833   6
   0  -6  -7 1196.62 51.4029   8
   0  -6  -8 1275.71 53.8471   8
   0   6   8 1071.60 53.5122   6
   0  -6  -9-26.7497 32.6295   8
   0   6   9-144.397 27.4712   6
   0  -6 -10-125.292 33.7302   8
   0   6  10 0.00000 32.4716   6
   0  -6 -11-41.2036 30.1570   2
   0  -6 -11 67.0784 34.3341   8
   0  -6 -12 334.790 34.6117   2
   0   6  12 302.707 48.1798   6
   0   7 -10 26.3649 32.3956   2
   0   7  -9 118.196 29.5212   2
   0   7  -8 113.171 28.6171   2
   0   7  -7 594.253 43.6588   2
   0   7  -6 4140.11 91.8950   2
   0   7  -5 244.620 29.9990   2
   0   7  -4 3818.25 82.2426   2
   0   7  -3 610.814 36.3340   4
   0   7  -3 537.174 37.2367   2
   0  -7   2 49.3237 16.4047   8
   0   7  -2 12.8550 21.7027   2
   0   7  -2 56.1476 23.6637   4
   0   7  -1 990.033 42.0753   4
   0   7  -1 1175.99 45.6122   2
   0  -7   1 1111.64 35.1609   8
   0   7   0 3722.73 79.5285   2
   0  -7   0 3325.95 57.0259   5
   0  -7   0 3400.94 59.3798   8
   0   7   1 655.045 37.1620   2
   0  -7  -1 686.582 27.2258   5
   0  -7  -1 680.302 32.3940   8
   0  -7  -2 3608.37 67.9617   8
   0   7   2 3657.57 72.7822   2
   0  -7  -2 3349.33 48.7363   5
   0   7   3 1109.52 43.5970   2
   0  -7  -3 1135.27 44.9016   8
   0  -7  -4 5241.42 88.3801   8
   0  -7  -5 64.6103 30.1929   8
   0  -7  -6 70.5274 30.4078   8
   0  -7  -7 915.375 49.9376   8
   0  -7  -8 118.266 36.3651   8
   0  -7  -9 159.698 37.0677   8
   0   7   9 325.909 43.5301   6
   0  -7 -10-109.922 33.3908   8
   0   7  10 62.3873 34.3209   6
   0  -7 -11 509.186 49.6036   8
   0   7  11 331.101 40.8605   6
   0  -7 -12 198.730 32.3953   2
   0   7  12-46.2266 46.7875   6
   0   8 -10 254.928 38.6748   2
   0   8  -9 214.272 37.5266   2
   0   8  -8-7.70617 30.9709   2
   0   8  -7 139.623 32.4589   2
   0   8  -6 120.106 28.1288   2
   0   8  -5 622.698 42.8753   2
   0   8  -4 746.069 43.5372   2
   0   8  -3 58.0956 24.8567   2
   0   8  -3 77.5230 25.6270   4
   0   8  -2 1559.29 55.2997   2
   0   8  -2 1588.81 55.8635   4
   0   8  -1 28.9885 19.1433   2
   0   8  -1 14.6180 23.5026   4
   0  -8   1 83.2838 21.1376   8
   0  -8   0 2137.54 50.6201   5
   0   8   0 2266.32 64.7365   2
   0  -8   0 2120.14 52.5581   8
   0   8   0 2156.32 64.2854   4
   0   8   1 26.3832 25.6095   2
   0  -8  -1 28.8547 23.9843   8
   0  -8  -1 30.8881 15.8339   5
   0  -8  -2 171.633 29.5680   8
   0   8   2 211.891 27.7957   2
   0  -8  -3 2483.22 66.3917   8
   0   8   3 2315.28 64.6161   2
   0  -8  -4 2508.25 68.9049   8
   0  -8  -5 1983.43 64.3974   8
   0  -8  -6 360.608 38.8624   8
   0  -8  -7 913.862 52.6544   8
   0  -8  -8 2588.18 79.2798   8
   0  -8  -9 42.2593 38.9797   8
   0  -8 -10 72.8348 37.8012   8
   0  -8 -11 19.8279 45.7100   8
   0   9  -9 236.189 41.1678   2
   0   9  -8 138.662 34.6892   2
   0   9  -7-37.8500 32.4567   2
   0   9  -6 272.928 35.7982   2
   0   9  -5 181.806 32.6657   2
   0   9  -4 217.602 32.5518   2
   0   9  -3 1.09577 22.2140   4
   0   9  -3-18.5472 26.4629   2
   0   9  -2 1173.08 53.7376   4
   0   9  -2 1098.74 51.6272   2
   0   9  -1 54.5503 26.4525   4
   0   9  -1 135.124 32.1770   2
   0  -9   1 150.412 24.4248   5
   0   9   0 2525.79 72.9388   4
   0  -9   0 2629.78 62.8966   8
   0  -9   0 2328.41 56.1954   5
   0   9   0 2422.22 71.7862   2
   0  -9  -1 337.585 34.8703   8
   0   9   1 157.162 31.7004   2
   0  -9  -2 3913.92 81.6493   8
   0   9   2 3987.89 87.7102   2
   0   9   3 519.677 39.9355   2
   0  -9  -3 560.799 43.2487   8
   0  -9  -4 4438.39 92.1766   8
   0  -9  -5 1770.91 64.8684   8
   0  -9  -6 33.4954 35.2277   8
   0  -9  -7 35.6343 33.6283   8
   0  -9  -8 123.724 44.9276   8
   0  -9  -9 106.802 45.2063   8
   0  10  -8 67.7615 37.0599   2
   0  10  -7 118.086 33.1395   2
   0  10  -6 203.714 37.2673   2
   0  10  -5-72.5444 30.4133   2
   0  10  -4 278.065 36.8061   2
   0  10  -3 0.96121 26.1819   4
   0  10  -3 81.9474 28.2680   2
   0  10  -2 2832.61 81.0152   4
   0  10  -2 2645.13 81.6385   2
   0 -10   2 2752.63 69.1133   5
   0 -10   1 1119.74 44.2529   5
   0  10  -1 1083.03 51.6814   4
   0  10  -1 1357.37 63.0763   2
   0  10   0 742.091 48.0240   2
   0  10   0 623.458 41.7337   4
   0  10   1 1075.41 54.3009   2
   0 -10  -1 1151.10 51.0477   8
   0  10   2 1265.74 57.3808   2
   0 -10  -2 1212.04 54.3406   8
   0  10   3 2290.48 74.8389   2
   0 -10  -3 2245.60 68.8818   8
   0 -10  -4 14.1779 36.1323   8
   0 -10  -5 281.266 43.9040   8
   0 -10  -6 379.184 48.1552   8
   0 -10  -7 484.397 54.0183   8
   0 -10  -8 128.022 42.8496   8
   0  11  -6-44.7228 35.0893   2
   0  11  -5 443.648 39.9256   2
   0  11  -4 296.706 34.3934   2
   0  11  -3 84.0383 32.2766   2
   0  11  -3 72.7291 31.6230   4
   0  11  -2 244.217 27.8351   4
   0  11  -2 66.6824 37.7286   2
   0  11  -1 1473.68 60.0994   4
   0  11  -1 1387.92 63.7742   2
   0  11   0 2161.31 74.4469   4
   0  11   0 2403.30 79.7620   2
   0  11   1-73.8202 29.6670   4
   0  11   1-29.1886 32.6391   2
   0  11   2 399.352 41.3971   2
   0 -11  -2 133.392 36.8182   8
   0  11   3 106.882 29.8566   2
   0 -11  -3 27.7885 34.3191   8
   0 -11  -4 737.292 54.5298   8
   0 -11  -5 10.9052 43.2137   8
   0 -11  -6 85.3213 40.3225   8
   0 -11  -7 161.180 54.1114   8
   0  12  -5 111.106 45.1662   2
   0 -12   5 79.4326 40.6799   5
   0  12  -4 418.122 46.1619   2
   0 -12   4 922.355 45.9145   5
   0  12  -3 36.8857 35.2455   4
   0  12  -3 87.8964 45.0967   2
   0  12  -2 357.250 39.2055   2
   0  12  -2 634.135 39.6972   4
   0  12  -1-13.1669 33.8905   4
   0  12   0 549.327 38.0866   4
   0  12   0 461.613 45.2634   2
   0  12   1 8.31948 33.3636   4
   0  12   1 488.044 37.1554   2
   0  12   2 65.4030 33.5028   2
   0 -12  -2-13.3337 34.2527   8
   0 -12  -3 237.626 49.5062   8
   0 -12  -4 140.204 50.0966   8
   0 -12  -5 888.621 66.1033   8
   0  13   0 180.208 44.7286   4
   0  13   2 60.2656 47.9447   4
   0 -13  -3 293.355 52.0286   8
   1 -12  -4 148.118 43.9864   8
   1 -12  -3-56.0747 40.7620   8
   1 -12  -2 52.8557 39.1865   8
  -1  12   1 117.749 42.6252   4
  -1  12  -1 242.340 35.5195   4
  -1  12  -2 270.691 40.4161   4
  -1  12  -3 708.674 43.5894   4
   1 -11  -6 2.54109 42.9275   8
   1 -11  -5-113.486 44.3939   8
   1 -11  -4 69.3976 45.3680   8
   1 -11  -3 591.651 54.3714   8
   1 -11  -2 166.159 40.5479   8
   1 -11  -1 293.387 44.3285   8
  -1  11  -2 1023.91 52.3735   4
   1 -11   2 966.473 45.1267   5
  -1  11  -3 463.706 37.4918   4
   1 -11   3-138.546 32.7369   5
  -1  11  -4 255.388 36.8061   4
   1 -11   4 259.775 34.7794   5
   1 -11   5 335.794 35.4020   5
  -1  11  -5 71.6397 37.9412   2
  -1  11  -6 118.598 38.7823   2
   1 -11   6 588.920 41.2845   5
  -1  11  -7 17.4670 45.0716   2
   1 -10  -8 94.6631 51.5243   8
   1 -10  -7-26.2359 39.6527   8
   1 -10  -6-54.3127 39.7944   8
   1 -10  -5 509.245 49.5539   8
   1 -10  -4 219.474 43.8827   8
   1 -10  -3 86.3031 35.1599   8
   1 -10  -2 413.750 41.8225   8
   1 -10  -1 966.205 51.7566   8
  -1  10   0 757.249 48.5570   4
   1 -10   0 739.508 45.7984   8
  -1  10   0 793.125 47.2566   2
  -1  10  -1 1063.80 53.8696   4
  -1  10  -1 1362.73 58.3735   2
   1 -10   1 1387.66 49.4064   5
   1 -10   2 2143.23 64.7061   5
  -1  10  -2 2346.18 76.4913   4
  -1  10  -2 2527.15 83.0619   2
  -1  10  -3 1883.10 70.2638   4
   1 -10   3 1628.74 59.4240   5
  -1  10  -3 1716.20 67.3433   2
  -1  10  -4 144.662 28.5147   2
   1 -10   4 171.623 34.2687   5
  -1  10  -4 14.3316 30.6736   4
   1 -10   5 73.7958 29.4287   5
  -1  10  -5 29.6629 28.6593   2
  -1  10  -6 78.7937 34.5738   2
  -1  10  -7 71.0431 37.6277   2
  -1  10  -8-73.5564 44.4325   2
   1  -9  -9 114.380 40.4821   8
   1  -9  -7 275.796 42.1526   8
   1  -9  -6 107.437 39.1484   8
   1  -9  -5 883.624 53.6896   8
   1  -9  -4 223.302 39.4576   8
   1  -9  -3 2727.94 75.1827   8
  -1   9   2 87.7857 29.9551   2
   1  -9  -2 102.522 33.3933   8
   1  -9  -1 6870.01 105.884   8
  -1   9   1 6750.15 108.628   2
  -1   9   0-29.6257 28.4301   2
   1  -9   0-2.61206 18.1406   5
  -1   9  -1 126.969 27.8176   2
   1  -9   1 130.279 26.7609   8
  -1   9  -1 14.6965 23.4001   4
   1  -9   1 32.8040 21.4212   5
  -1   9  -2 687.819 43.1308   2
  -1   9  -2 729.234 44.7416   4
   1  -9   2 656.168 39.7168   5
  -1   9  -3 64.0861 26.3038   4
   1  -9   3 115.866 27.2960   5
  -1   9  -3 42.7687 24.9690   2
  -1   9  -4 658.351 42.7059   4
  -1   9  -4 572.916 42.3730   2
  -1   9  -5 121.628 28.2380   2
  -1   9  -6 201.783 29.8053   2
  -1   9  -7 314.769 35.1031   2
  -1   9  -8 20.1080 36.4603   2
  -1   9  -9 226.536 40.7675   2
   1  -8 -10 152.379 46.9929   8
   1  -8  -9 23.9777 40.8560   8
   1  -8  -8-22.6308 37.2651   8
   1  -8  -7 1264.26 60.5867   8
   1  -8  -6 304.274 40.0092   8
   1  -8  -5 49.4663 35.6387   8
   1  -8  -4 1674.77 60.4691   8
   1  -8  -3 1097.86 50.8937   8
  -1   8   2 2382.45 62.3292   2
   1  -8  -2 2421.88 66.3671   8
  -1   8   1 2046.82 58.9654   2
   1  -8  -1 2202.43 59.6185   8
   1  -8  -1 2060.13 47.7710   5
   1  -8   0 4200.17 74.8325   8
   1  -8   0 4003.51 70.2758   5
  -1   8   0 3960.55 80.8290   2
  -1   8  -1 2624.47 71.0792   2
   1  -8   1 2276.68 55.2873   8
   1  -8   1 2259.45 57.4587   5
  -1   8  -1 2196.42 67.0972   4
  -1   8  -2 1308.35 49.4183   2
  -1   8  -2 1283.89 53.4073   4
   1  -8   2 1265.66 47.5066   5
  -1   8  -3 3559.46 83.0217   4
   1  -8   3 3372.74 73.5201   5
  -1   8  -3 3258.01 76.8484   2
  -1   8  -4 566.454 37.7935   4
  -1   8  -4 522.694 38.2640   2
  -1   8  -5 59.4935 22.7145   2
  -1   8  -6 1.03622 24.6928   2
  -1   8  -7 482.246 41.1955   2
  -1   8  -8 30.1690 29.4640   2
  -1   8  -9 204.725 34.2962   2
  -1   8 -10-48.8954 38.6023   2
   1  -7 -11 8.72295 48.7296   8
  -1   7  11 15.0514 51.3166   6
   1  -7 -10 279.368 42.4684   8
  -1   7  10 337.409 48.2524   6
   1  -7  -9-7.45314 37.3076   8
  -1   7   9 57.4462 41.0680   6
   1  -7  -8 541.020 46.0567   8
   1  -7  -7 29.0673 33.8107   8
   1  -7  -6 42.2522 31.5998   8
   1  -7  -5 4072.32 85.3354   8
   1  -7  -4 101.248 34.2734   8
   1  -7  -3 18799.0 160.384   8
  -1   7   2 19.8491 18.5595   2
   1  -7  -2 23.5007 27.4166   8
   1  -7  -1 3602.88 69.0496   8
  -1   7   1 3521.17 68.2772   2
   1  -7  -1 3224.54 54.1708   5
   1  -7   0 1967.51 49.6535   8
   1  -7   0 1939.17 46.4506   5
  -1   7   0 1909.85 54.5318   2
  -1   7  -1 656.195 34.3622   2
   1  -7   1 664.774 32.0538   5
   1  -7   1 678.997 31.8556   8
  -1   7  -2 3141.39 67.7396   2
  -1   7  -2 3063.83 74.0845   4
   1  -7   2 3293.75 58.0031   8
   1  -7   2 3139.83 63.5317   5
  -1   7  -3 850.485 42.9605   4
  -1   7  -3 880.377 42.1568   2
  -1   7  -4 171.266 27.1833   4
  -1   7  -4 173.472 26.2947   2
  -1   7  -5 77.2438 22.3745   2
  -1   7  -6 60.1578 20.6887   2
  -1   7  -7 80.7941 22.8030   2
  -1   7  -8 93.9396 24.8960   2
  -1   7  -9 51.5813 28.5662   2
  -1   7 -10 102.690 32.4885   2
  -1   7 -11-140.290 40.4248   2
  -1   6  12 150.400 50.3319   6
   1  -6 -12 93.3962 31.5573   2
  -1   6  11 539.184 47.6855   6
   1  -6 -11 694.716 41.8825   2
   1  -6 -10 102.865 33.3387   8
   1  -6 -10 33.7116 24.7062   2
   1  -6  -9 74.6435 36.2795   8
  -1   6   9 43.0025 33.2273   6
   1  -6  -8 5.33483 29.0502   8
  -1   6   8-157.858 31.8296   6
  -1   6   7 905.589 55.2830   6
   1  -6  -7 1012.68 50.0049   8
  -1   6   6 5981.99 113.706   6
   1  -6  -6 5655.65 94.5915   8
   1  -6  -5 2780.32 68.4054   8
   1  -6  -4 511.031 36.2009   8
   1  -6  -3 241.797 29.6183   8
   1  -6  -3 241.407 17.4552   5
   1  -6  -2 3268.63 50.7248   5
  -1   6   2 3230.92 59.9670   2
   1  -6  -2 3405.85 64.3091   8
   1  -6  -1 7003.80 86.1066   8
   1  -6  -1 6345.96 69.7128   5
  -1   6   1 6689.01 84.9970   2
   1  -6   0 25.9298 15.5865   5
   1  -6   0 16.4318 19.9126   8
  -1   6   0 34.1654 18.1628   2
   1  -6   1 475.469 26.7098   5
  -1   6  -1 491.814 28.1770   2
   1  -6   1 357.730 13.7447   3
   1  -6   2 3378.92 47.8008   3
  -1   6  -2 3662.07 74.0425   4
  -1   6  -2 3536.77 65.9285   2
   1  -6   3 603.890 24.0388   3
  -1   6  -3 551.216 35.0374   4
  -1   6  -3 522.310 30.1291   2
  -1   6  -4 15.5315 20.9087   4
  -1   6  -4 50.2253 20.7272   2
  -1   6  -5 299.219 27.0748   2
  -1   6  -6 31.1007 19.8070   2
  -1   6  -7 89.0118 21.1701   2
  -1   6  -8 95.1508 26.1626   2
  -1   6  -9 415.195 41.1944   2
  -1   6 -10 469.862 44.9896   2
  -1   6 -11 62.8400 35.9829   2
  -1   5  12-53.9583 50.3999   6
   1  -5 -12 179.172 32.4376   2
   1  -5 -11 327.499 27.4743   2
  -1   5  11 350.543 47.1036   6
   1  -5 -10 244.995 29.4657   2
   1  -5 -10 252.013 40.8848   8
  -1   5   9 881.402 57.3923   6
   1  -5  -9 762.299 47.0844   8
   1  -5  -9 778.194 40.7047   2
   1  -5  -8 375.978 34.4535   8
  -1   5   8 430.781 42.9823   6
   1  -5  -7 2749.48 67.6445   8
  -1   5   7 2692.00 79.5063   6
  -1   5   6 139.998 32.9078   6
   1  -5  -6 192.024 31.4089   8
   1  -5  -5 4668.81 79.6786   8
  -1   5   5 4897.09 92.3830   6
   1  -5  -4 290.995 27.9105   8
   1  -5  -4 291.485 16.7204   5
   1  -5  -3 3661.55 64.2364   8
   1  -5  -3 3748.49 47.9081   5
   1  -5  -2 2800.64 50.3869   0
   1  -5  -2 2764.92 43.5131   5
   1  -5  -2 2770.76 55.1460   8
  -1   5   2 2842.51 50.7380   2
  -1   5   1 11983.6 100.121   2
   1  -5  -1 11800.7 99.1740   0
   1  -5  -1 12022.6 102.017   8
   1  -5  -1 11190.1 86.2478   5
  -1   5   0 619.142 28.7784   2
   1  -5   0 539.077 22.8465   5
  -1   5  -1 335.692 21.9772   2
   1  -5   1 321.582 21.5027   5
   1  -5   1 313.550 13.0933   3
  -1   5  -2 759.101 30.8367   2
   1  -5   2 697.549 22.2028   3
  -1   5  -2 712.570 34.4170   4
  -1   5  -3 92.8375 18.2402   2
   1  -5   3 69.3268 11.5662   3
  -1   5  -3 72.8032 21.6670   4
  -1   5  -4 841.340 37.4335   4
   1  -5   4 856.833 29.8857   3
  -1   5  -4 873.436 34.9484   2
  -1   5  -5 587.576 32.9243   2
  -1   5  -6 4.60781 23.4030   2
  -1   5  -7 1954.75 62.1478   2
  -1   5  -8 25.5910 29.2932   2
  -1   5  -9 196.067 31.0565   2
  -1   5 -10 559.705 49.0590   2
  -1   5 -11 1.65407 35.7215   2
  -1   5 -12-51.6766 35.8932   2
   1  -4 -12 509.972 45.2157   2
  -1   4  12 564.320 51.5142   6
  -1   4  11 289.301 41.6586   6
   1  -4 -11 204.920 27.5026   2
   1  -4 -10 602.589 38.0324   2
  -1   4  10 706.079 52.0615   6
   1  -4  -9 466.093 34.6221   2
   1  -4  -9 365.699 35.1759   8
  -1   4   9 340.757 39.6105   6
   1  -4  -8 728.543 39.6421   8
  -1   4   8 695.119 47.9863   6
   1  -4  -8 648.616 36.0515   2
  -1   4   7 2651.47 73.4898   6
   1  -4  -7 2646.60 61.4392   8
   1  -4  -6 4.79477 20.7019   8
  -1   4   6-16.0372 25.9415   6
  -1   4   5 1885.19 56.3316   6
   1  -4  -5 1712.07 33.3126   5
   1  -4  -5 1842.07 47.4926   8
  -1   4   5 1767.03 34.2760   1
   1  -4  -4 1157.45 26.9010   5
  -1   4   4 1207.04 34.4609   0
  -1   4   4 1165.31 24.9662   1
  -1   4   4 1126.62 44.2285   6
   1  -4  -4 1152.48 38.5896   8
   1  -4  -3 1002.37 24.4186   5
  -1   4   3 1031.87 40.6939   6
  -1   4   3 1024.59 31.7958   0
  -1   4   3 1012.05 20.7643   1
   1  -4  -3 1074.13 34.9048   8
  -1   4   2 2746.75 29.9138   1
   1  -4  -2 2836.75 39.3798   5
   1  -4  -2 2793.60 48.9699   8
   1  -4  -2 2790.11 44.2463   0
   1  -4  -1 622.554 21.4952   5
  -1   4   1 653.156 23.1392   2
   1  -4  -1 674.823 23.5229   0
  -1   4   0 2649.51 47.6789   2
   1  -4   0 2113.38 37.4689   5
   1  -4   1 80.3148 16.8771   5
  -1   4  -1 49.9883 12.9865   2
  -1   4  -2 595.692 25.1228   2
  -1   4  -2 491.669 28.4939   4
   1  -4   2 575.734 19.9748   3
  -1   4  -3 9.01418 15.1135   2
  -1   4  -3 24.0826 17.5154   4
  -1   4  -4 311.529 23.9096   2
   1  -4   4 390.198 21.1763   3
  -1   4  -5 33.1319 21.6037   2
   1  -4   5 92.4800 17.2200   3
  -1   4  -6 26.4427 22.5941   2
  -1   4  -7 1543.33 53.8682   2
  -1   4  -8 2811.25 74.1675   2
  -1   4  -9 184.558 34.3707   2
  -1   4 -10 357.759 40.1432   2
  -1   4 -11 188.587 36.6695   2
  -1   4 -12 200.769 38.0961   2
   1  -3 -13 483.485 37.7279   2
   1  -3 -12 42.8336 31.2605   2
  -1   3  12 157.218 33.4651   6
   1  -3 -11-136.768 25.4012   2
  -1   3  11 15.5503 32.0813   6
  -1   3  10 479.113 42.1127   6
   1  -3 -10 543.446 36.4214   2
  -1   3   9 1917.78 68.1433   6
   1  -3  -9 1999.05 59.7389   2
   1  -3  -8 192.197 25.9685   8
   1  -3  -8 282.394 27.5723   2
  -1   3   8 186.572 33.3052   6
   1  -3  -7 100.605 22.4588   8
   1  -3  -7 110.021 22.6822   2
  -1   3   7 81.9748 28.5159   6
   1  -3  -6 25.0902 19.0108   8
  -1   3   6 57.0497 21.8244   6
  -1   3   5 284.903 28.1142   6
   1  -3  -5 252.463 22.7717   8
   1  -3  -4 7455.41 61.8054   5
  -1   3   4 7546.94 92.9799   6
  -1   3   4 7430.52 63.5946   1
   1  -3  -4 7327.16 78.2696   8
  -1   3   4 7600.26 73.7103   0
   1  -3  -3 4385.02 45.1795   5
  -1   3   3 4382.16 67.9131   6
   1  -3  -3 4437.79 59.2734   8
  -1   3   3 4441.50 53.6773   0
  -1   3   3 4281.46 43.0090   1
  -1   3   2 1438.44 22.8126   1
  -1   3   2 1444.78 30.2121   0
   1  -3  -2 1538.49 29.9262   0
   1  -3  -2 1489.17 26.3677   5
  -1   3   2 1483.11 39.4619   6
   1  -3  -1 3991.67 45.5254   0
  -1   3   1 3944.20 43.4582   2
   1  -3  -1 4192.27 44.3807   5
  -1   3   0 130.631 14.4177   2
   1  -3   0 146.890 13.1870   5
   1  -3   1 14782.9 90.3325   5
  -1   3  -1 14755.7 87.6012   2
   1  -3   2 7243.56 60.8713   3
  -1   3  -2 7572.03 76.9722   4
  -1   3  -2 7784.27 66.7569   2
  -1   3  -3 11941.6 97.4025   4
   1  -3   3 12002.3 85.4253   3
  -1   3  -3 12112.6 91.5927   2
  -1   3  -4 5401.40 68.6483   2
   1  -3   4 5507.93 65.2119   3
   1  -3   5 9639.53 93.0467   3
  -1   3  -5 9262.26 96.5145   2
  -1   3  -6 6209.27 87.1322   2
  -1   3  -7 1955.16 56.6637   2
  -1   3  -8-76.1345 25.3731   2
  -1   3  -9 4059.23 88.4847   2
  -1   3 -10 1269.61 58.7787   2
  -1   3 -11 1.28470 30.6033   2
  -1   3 -12 562.384 48.4768   2
   1  -2 -13 107.486 31.5788   2
   1  -2 -12 414.938 31.9910   2
   1  -2 -11 25.5008 24.5745   2
   1  -2 -10 516.490 34.5642   2
   1  -2  -9 886.467 41.0372   2
   1  -2  -8 176.272 27.0985   2
   1  -2  -8 157.108 23.1876   8
   1  -2  -7 3839.90 62.5216   8
   1  -2  -7 3935.74 70.2956   2
   1  -2  -6 905.572 34.6328   2
   1  -2  -6 888.600 31.5758   8
   1  -2  -5 137.359 17.5581   8
   1  -2  -4 4019.63 53.2588   8
  -1   2   4 4138.40 64.2049   6
  -1   2   3 604.350 27.7474   6
   1  -2  -3 581.568 18.1652   5
   1  -2  -3 598.146 23.1283   8
  -1   2   2 69798.5 168.148   0
   1  -2  -2 68925.7 158.988   5
  -1   2   2 69306.2 152.047   1
  -1   2   2 69403.5 217.755   6
   1  -2  -1 11357.3 63.2351   5
  -1   2   1 11239.4 55.4256   1
   1  -2  -1 11296.7 61.9148   0
  -1   2   1 11397.0 64.2596   0
   1  -2   0 49008.4 124.153   5
  -1   2   0 42644.0 126.734   2
   1  -2   1 38078.9 126.931   5
  -1   2  -1 38721.2 108.610   2
  -1   2  -2 5680.23 50.5949   2
  -1   2  -2 5465.00 55.4792   4
   1  -2   3 112.620 14.3900   3
  -1   2  -3 107.546 13.8085   2
  -1   2  -3 87.6420 9.59130   8
  -1   2  -4 938.288 29.2599   2
  -1   2  -4 845.005 17.7222   8
   1  -2   4 831.253 26.3379   3
   1  -2   5 169.033 19.2146   3
  -1   2  -5 115.137 20.5180   2
  -1   2  -5 139.021 10.8264   8
  -1   2  -6 60713.5 252.071   2
   1  -2   6 61434.2 245.564   3
  -1   2  -6 59783.4 150.565   8
  -1   2  -7 5314.60 84.4687   2
  -1   2  -8 25.3639 26.9237   2
  -1   2  -9 1628.34 57.8121   2
  -1   2 -10 49.7756 31.7233   2
  -1   2 -11 47.5816 30.9718   2
  -1   2 -12 35.9578 28.6612   2
  -1   2 -13-96.4907 35.1091   2
   1  -1 -13 120.369 36.4175   2
   1  -1 -12-81.2008 31.0707   2
   1  -1 -11 250.059 30.9351   2
   1  -1 -10 50.8046 25.7827   2
   1  -1  -9 67.7947 22.7073   2
   1  -1  -8 700.474 37.9707   2
   1  -1  -7 3876.59 70.5505   2
   1  -1  -7 3856.70 56.6521   8
   1  -1  -6 2334.91 50.8765   2
   1  -1  -6 2170.13 41.2764   8
   1  -1  -5 6776.40 66.2248   8
   1  -1  -5 6837.01 75.9098   2
   1  -1  -4 1077.81 26.3724   8
   1  -1  -4 1094.34 28.6481   2
   1  -1  -3 22514.2 105.675   2
   1  -1  -2 9.85151 8.20862   5
  -1   1   1 900.396 15.4686   0
  -1   1   1 864.460 21.0165   6
  -1   1   1 892.032 17.2603   1
   1  -1  -1 878.150 17.3238   5
   1  -1   0 62896.2 128.501   5
  -1   1   0 61787.1 487.287   1
   1  -1   1 21488.8 80.6742   5
  -1   1  -1 21597.4 71.3024   8
  -1   1  -2 1228.05 21.4724   2
  -1   1  -2 1168.85 18.3149   8
  -1   1  -2 1150.58 22.6210   4
  -1   1  -3 164278. 1098.73   2
   1  -1   3 168940. 1133.29   3
  -1   1  -3 165856. 843.703   8
  -1   1  -4 197.835 11.4867   8
  -1   1  -4 185.837 17.8364   2
   1  -1   4 149.749 15.9559   3
   1  -1   5 3961.70 55.9552   3
  -1   1  -5 3935.35 39.7508   8
  -1   1  -5 3958.87 58.7557   2
  -1   1  -6 1102.88 25.2583   8
  -1   1  -6 1149.26 40.7471   2
   1  -1   6 1155.58 38.1248   3
  -1   1  -7 985.224 42.4843   2
  -1   1  -8 155.667 28.1406   2
  -1   1  -9 37.3777 26.5958   2
  -1   1 -10-49.3438 20.9910   2
  -1   1 -11 58.2535 26.7063   2
  -1   1 -12 175.526 33.4381   2
  -1   1 -13 57.5820 32.5398   2
   1   0 -13 138.383 35.4946   2
   1   0 -12 106.244 30.8066   2
   1   0 -11 75.4824 26.5375   2
   1   0 -10-61.3404 22.1635   2
   1   0  -9 1412.47 53.7440   2
   1   0  -8 279.461 29.2305   2
   1   0  -7 2138.36 54.8592   2
   1   0  -6 1169.13 27.3761   8
   1   0  -6 1241.13 39.1842   2
   1   0  -5 147.980 13.5996   8
   1   0  -5 174.305 19.5045   2
   1   0  -4 8899.42 78.0834   2
   1   0  -4 8725.09 58.8751   8
   1   0  -3 21953.1 105.452   2
   1   0  -2 118.264 11.8069   2
   1   0  -1 2557.35 25.8092   5
  -1   0   1 2594.41 28.2185   1
  -1   0  -1 10320.9 46.0719   8
  -1   0  -2 21886.0 74.7981   8
   1   0   3 7867.57 59.0963   3
  -1   0  -3 8106.87 61.6277   2
  -1   0  -3 7938.21 51.2971   8
   1   0   4 19.6138 12.7579   3
  -1   0  -4 34.8497 15.4372   2
  -1   0  -4 12.6283 10.0676   8
  -1   0  -5 20034.2 124.875   2
   1   0   5 19995.6 116.469   3
  -1   0  -5 19901.9 97.0252   8
  -1   0  -6 4547.66 51.4236   8
  -1   0  -6 4539.26 68.3435   2
   1   0   6 4446.55 62.2693   3
  -1   0  -7 73.6418 15.2228   8
  -1   0  -7 75.6679 24.5835   2
  -1   0  -8 3182.75 69.7075   2
  -1   0  -9 673.500 40.9923   2
  -1   0 -10 36.2995 25.8701   2
  -1   0 -11 343.391 35.7978   2
  -1   0 -12 4.37670 27.3183   2
  -1   0 -13-47.2902 32.9208   2
   1   1 -12 19.2652 29.3219   2
   1   1 -11 89.2574 24.4005   2
   1   1 -10 70.4858 26.3114   2
   1   1  -9 82.7057 26.0956   2
   1   1  -8 2913.37 68.3624   2
   1   1  -7 4344.93 77.4402   2
   1   1  -6 1376.06 42.3878   2
   1   1  -5 253.532 12.1239   8
   1   1  -5 297.295 22.7287   2
   1   1  -4 1310.31 18.9200   8
   1   1  -4 1427.67 34.9390   2
   1   1  -3 95.3771 8.95884   7
   1   1  -3 106.556 15.0438   2
   1   1  -2 7231.99 45.0558   7
   1   1  -2 7149.81 56.0408   2
   1   1  -1 2506.00 29.2824   2
   1   1   1 23625.2 63.1613   0
  -1  -1  -1 23869.1 77.0252   8
   1   1   1 23979.7 79.0355   2
  -1  -1  -2 178958. 955.018   8
   1   1   3 14103.3 72.0263   3
  -1  -1  -3 13948.7 75.8902   8
   1   1   4 1.75475 10.5867   3
  -1  -1  -4 3.44030 12.0904   8
  -1  -1  -5 5376.94 57.0091   8
   1   1   5 5302.95 58.5342   3
  -1  -1  -6 528.524 23.2701   8
  -1  -1  -6 532.866 30.1100   2
  -1  -1  -7-9.40476 16.8555   8
  -1  -1  -7 21.2402 23.4362   2
  -1  -1  -8 80.6446 17.9285   8
  -1  -1  -8 56.0402 24.1948   2
  -1  -1  -9 91.2372 27.3464   2
  -1  -1 -10 220.793 31.4826   2
  -1  -1 -11 17.4944 24.7452   2
  -1  -1 -12 332.071 34.6209   2
  -1  -1 -13 186.203 31.4033   2
   1   2 -12 37.3086 29.3498   2
   1   2 -11 451.819 39.3646   2
   1   2 -10-14.3393 27.2939   2
   1   2  -9 133.177 27.9909   2
   1   2  -8 2045.59 61.2525   2
   1   2  -7 2510.27 62.8258   2
   1   2  -6 516.060 31.0021   2
   1   2  -5 7604.82 89.3214   2
   1   2  -4 1748.44 41.8155   2
   1   2  -3 16520.9 108.065   2
   1   2  -2 144.879 12.8624   7
   1   2  -2 113.372 17.4437   2
   1   2  -1 113974. 927.668   2
   1   2  -1 115117. 861.019   7
   1   2   0 10931.5 54.6467   4
   1   2   0 11187.2 70.1706   2
  -1  -2   0 10856.6 50.6432   1
   1   2   0 10942.2 65.4802   7
  -1  -2   0 10894.4 52.8767   8
   1   2   1 8282.11 55.2173   7
   1   2   1 8142.85 51.8711   0
  -1  -2  -1 8260.98 50.1070   0
   1   2   1 8436.51 62.0878   2
  -1  -2  -1 8427.87 53.6065   8
   1   2   2 155.767 11.6472   6
  -1  -2  -2 177.919 15.0315   8
   1   2   2 161.829 13.0985   0
   1   2   2 158.195 10.9156   7
  -1  -2  -3 8785.52 67.6236   8
   1   2   3 8901.23 54.4938   7
   1   2   3 8790.82 50.7917   3
   1   2   3 9112.98 62.7243   6
   1   2   4 177.624 11.4686   3
  -1  -2  -4 168.683 16.8088   8
   1   2   4 162.547 9.61849   7
  -1  -2  -5 4452.34 57.6266   8
   1   2   5 4355.10 49.9458   3
  -1  -2  -6 498.912 25.2875   8
  -1  -2  -7 117.370 20.0418   8
  -1  -2  -8 854.303 34.8359   8
  -1  -2  -8 770.281 39.9403   2
  -1  -2  -9 2354.04 64.7757   2
  -1  -2  -9 2358.21 53.8972   8
  -1  -2 -10 251.482 33.0795   2
  -1  -2 -11 877.855 47.3155   2
  -1  -2 -12 15.0807 25.3688   2
  -1  -2 -13-4.53962 30.8371   2
   1   3 -12 345.387 37.3792   2
   1   3 -11 856.272 53.9070   2
   1   3 -10 48.6285 30.1131   2
   1   3  -9 178.496 33.2929   2
   1   3  -8 25.5612 28.1080   2
   1   3  -7 2233.68 63.1672   2
   1   3  -6 223.446 26.4423   2
   1   3  -5 3512.71 67.9034   2
   1   3  -4 5903.14 77.9572   2
   1   3  -3 13493.9 107.934   2
   1   3  -2 5451.81 64.2401   2
  -1  -3   1 105.166 8.87714   8
   1   3  -1 92.3381 14.5688   2
   1   3   0 2564.09 42.5726   2
   1   3   0 2672.37 37.0605   4
  -1  -3   0 2677.73 31.7570   8
  -1  -3  -1 2064.09 32.5690   0
   1   3   1 2043.60 38.3998   2
  -1  -3  -1 1997.56 31.8699   8
   1   3   2 26053.5 114.756   0
   1   3   2 26298.6 129.417   2
  -1  -3  -2 27000.3 111.555   0
  -1  -3  -2 26416.2 118.731   8
   1   3   3 4237.51 51.3672   6
   1   3   3 4278.42 50.1967   0
  -1  -3  -3 4211.05 53.1438   8
   1   3   3 4151.16 30.5273   3
   1   3   4 2924.66 32.2115   3
   1   3   4 3160.22 48.9172   6
  -1  -3  -4 3065.47 49.4015   8
   1   3   5 722.335 28.8709   6
  -1  -3  -5 686.809 28.7781   8
  -1  -3  -6 10373.7 98.9240   8
   1   3   6 10914.7 104.628   6
  -1  -3  -7 125.919 22.3523   8
  -1  -3  -8 604.360 33.0592   8
  -1  -3  -9 1498.71 48.5462   8
  -1  -3 -10 2634.05 72.5295   2
  -1  -3 -11 225.449 32.2981   2
  -1  -3 -12 240.110 33.1558   2
  -1  -3 -13-55.7029 32.3215   2
   1   4 -11-139.973 32.7622   2
   1   4 -10-94.4310 25.7354   2
   1   4  -9-154.547 29.1602   2
   1   4  -8-132.114 29.2315   2
   1   4  -7 15.2997 28.3568   2
   1   4  -6 177.543 29.9913   2
   1   4  -5 214.735 29.2562   2
   1   4  -4 1245.03 41.6361   2
   1   4  -3 5757.97 76.9817   2
  -1  -4   2 4334.38 35.9543   8
   1   4  -2 4209.92 63.9326   2
   1   4  -1 3649.10 51.5742   4
   1   4  -1 3528.98 57.2221   2
  -1  -4   1 3607.39 38.5087   8
  -1  -4   0 56.3655 11.6637   8
   1   4   0 22.7043 13.3031   4
   1   4   0 54.2310 17.0214   2
   1   4   1 2867.48 51.7508   2
  -1  -4  -1 2954.48 42.5459   8
  -1  -4  -1 3004.56 45.0107   0
  -1  -4  -2 1038.93 17.2934   5
   1   4   2 978.544 32.3963   2
  -1  -4  -2 1047.24 30.2442   8
  -1  -4  -2 1015.14 29.0408   0
  -1  -4  -3 35909.5 162.865   8
   1   4   3 35037.3 157.870   0
   1   4   4 2321.56 47.5271   6
   1   4   4 2416.14 46.0256   0
  -1  -4  -4 2243.93 46.9753   8
   1   4   5 4906.17 66.4300   0
   1   4   5 5000.51 72.6471   6
  -1  -4  -5 4820.54 70.3298   8
   1   4   6 5138.12 78.6672   6
  -1  -4  -6 5031.15 75.7834   8
   1   4   7 2270.87 58.4860   6
  -1  -4  -7 2176.38 55.3771   8
  -1  -4  -8 343.798 32.6522   8
   1   4   8 375.865 33.4870   6
  -1  -4  -9 14.4891 26.2772   8
   1   4   9 82.0270 27.6718   6
   1   4  10 1285.97 54.5409   6
  -1  -4 -10 1183.45 50.4728   8
   1   4  11 395.182 37.8456   6
  -1  -4 -11 347.574 35.1618   2
  -1  -4 -12 262.728 32.2521   2
   1   4  12 329.065 35.4374   6
  -1  -4 -13 24.0094 28.7244   2
   1   5 -11 99.6873 32.3323   2
   1   5 -10 71.6806 30.6028   2
   1   5  -9 90.0551 31.6841   2
   1   5  -8 562.371 44.1899   2
   1   5  -7 579.002 42.5275   2
   1   5  -6-21.5118 25.3212   2
   1   5  -5 1993.77 58.4987   2
   1   5  -4 52.6554 23.2938   2
   1   5  -3 404.166 30.1784   2
   1   5  -2 182.080 24.7962   2
  -1  -5   2 168.851 12.4668   8
  -1  -5   1 1734.73 31.7242   8
   1   5  -1 1643.85 46.4882   2
   1   5  -1 1760.15 42.2633   4
   1   5   0 48549.1 206.539   4
  -1  -5   0 48794.6 170.488   8
   1   5   0 48675.7 226.827   2
  -1  -5  -1 140.446 19.8593   0
   1   5   1 92.4468 23.8271   2
  -1  -5  -1 111.918 18.6125   8
  -1  -5  -2 24656.0 137.474   0
  -1  -5  -2 23762.0 139.037   8
   1   5   2 24142.1 155.752   2
  -1  -5  -2 24154.3 97.1073   5
  -1  -5  -3 1037.01 32.2685   0
   1   5   3 959.698 37.3193   2
  -1  -5  -3 1059.48 36.3290   8
   1   5   3 1040.44 35.0891   0
  -1  -5  -3 1002.36 17.7038   5
  -1  -5  -4 24.1869 21.3590   8
   1   5   5 827.910 38.2416   6
  -1  -5  -5 792.861 36.2191   8
  -1  -5  -6 271.538 29.8207   8
   1   5   6 188.493 26.0906   6
  -1  -5  -7 1047.15 44.2499   8
   1   5   7 1168.05 46.4761   6
   1   5   8 32.9020 22.3843   6
  -1  -5  -8 1.43560 25.4557   8
  -1  -5  -9 195.280 34.5007   8
   1   5   9 220.510 31.1753   6
   1   5  10 1224.79 55.8157   6
  -1  -5 -10 1199.29 55.9657   8
  -1  -5 -11 92.2403 38.9346   8
   1   5  11-182.571 30.3692   6
  -1  -5 -12 434.372 40.2779   2
   1   6 -11 9.36263 40.7277   2
   1   6 -10-73.3815 32.6678   2
   1   6  -9-102.149 29.1197   2
   1   6  -8 11.9397 24.4687   2
   1   6  -7 8.35418 26.0129   2
   1   6  -6 313.267 36.5282   2
   1   6  -5 30.6598 25.9885   2
   1   6  -4 3721.25 78.9291   2
   1   6  -3 10497.7 123.969   2
   1   6  -2 801.827 40.3864   2
   1   6  -2 714.406 33.5838   4
  -1  -6   2 766.729 23.9896   8
  -1  -6   1 4115.23 52.6893   8
   1   6  -1 4082.41 68.2463   4
   1   6  -1 3972.71 74.1894   2
  -1  -6   0 2889.91 48.4543   8
   1   6   0 2815.85 64.6794   2
   1   6   0 2936.80 58.5260   4
   1   6   1 1956.91 53.9287   2
  -1  -6  -1 2002.42 44.4018   8
  -1  -6  -2 160.851 22.4390   8
  -1  -6  -2 160.892 12.7197   5
   1   6   2 162.857 25.5398   2
  -1  -6  -3 891.036 36.7484   8
   1   6   3 903.432 38.8921   2
  -1  -6  -4 413.233 31.5042   8
  -1  -6  -5 527.907 34.5575   8
  -1  -6  -6 4697.45 82.8250   8
  -1  -6  -7 900.699 45.7168   8
   1   6   7 941.434 45.5818   6
  -1  -6  -8 888.309 48.0931   8
   1   6   8 854.462 45.7706   6
  -1  -6  -9 145.904 34.9139   8
   1   6   9-78.4664 27.3708   6
  -1  -6 -10 378.316 42.1564   8
   1   6  10 354.299 41.1041   6
  -1  -6 -11 31.7372 38.0360   8
  -1  -6 -12 155.646 28.9069   2
   1   7 -10-68.1984 37.9819   2
   1   7  -9 32.7802 30.7391   2
   1   7  -8 6.93817 28.4054   2
   1   7  -7 278.518 33.8263   2
   1   7  -6 31.8561 25.5670   2
   1   7  -5 189.572 34.2493   2
   1   7  -4 65.7880 30.0537   2
   1   7  -3 1671.18 56.7139   2
   1   7  -2 2012.47 54.1609   4
   1   7  -2 1821.07 57.9187   2
   1   7  -1 1713.37 51.4170   4
  -1  -7   1 1820.50 40.7690   8
   1   7  -1 1734.88 55.9719   2
  -1  -7   0 6656.20 79.2645   8
   1   7   0 7456.80 114.725   2
   1   7   0 6540.93 93.9523   4
   1   7   1 548.642 39.0815   2
  -1  -7  -1 655.548 31.4303   8
   1   7   2 7818.66 108.746   2
  -1  -7  -2 8253.06 97.1848   8
   1   7   3 2211.15 61.4565   2
  -1  -7  -3 2139.85 56.0280   8
  -1  -7  -4 1817.82 53.9951   8
  -1  -7  -5 1691.28 55.7849   8
  -1  -7  -6 120.468 33.1303   8
  -1  -7  -7-23.1348 31.1177   8
  -1  -7  -8 202.170 34.2094   8
  -1  -7  -9 50.1048 35.5185   8
   1   7   9 221.027 36.2993   6
  -1  -7 -10 818.398 55.5968   8
  -1  -7 -11 363.049 49.1248   8
  -1  -7 -12 139.988 51.6215   8
   1   8  -9-23.6721 32.4975   2
   1   8  -8 121.761 32.2888   2
   1   8  -7 23.9148 27.7275   2
   1   8  -6 99.5017 30.0261   2
   1   8  -5 26.8817 29.9805   2
   1   8  -4 4851.11 101.041   2
   1   8  -3 2292.60 70.6394   2
   1   8  -2 3089.79 72.4377   4
   1   8  -2 2999.75 76.0250   2
   1   8  -1 1996.91 64.0078   2
   1   8  -1 2092.74 58.7529   4
   1   8   0 107.602 31.3219   2
  -1  -8   0 109.197 21.2980   8
   1   8   0 79.4288 19.7989   4
   1   8   1 384.415 34.2089   2
  -1  -8  -1 458.949 31.1205   8
   1   8   2-4.63613 25.3697   2
  -1  -8  -2 15.0635 23.8320   8
   1   8   3 571.951 38.1048   2
  -1  -8  -3 569.148 38.2635   8
  -1  -8  -4 4447.69 84.5413   8
  -1  -8  -5 306.215 38.7004   8
  -1  -8  -6 1422.40 57.5213   8
  -1  -8  -7 561.878 46.0347   8
  -1  -8  -8 49.8935 33.7028   8
  -1  -8  -9 44.5997 33.4669   8
  -1  -8 -10 601.796 55.8753   8
  -1  -8 -11 43.3183 46.7058   8
   1   9  -8 78.3706 35.8888   2
   1   9  -7 390.942 42.8660   2
   1   9  -6-3.91613 28.5863   2
   1   9  -5 373.163 41.8989   2
   1   9  -4 378.762 38.7453   2
   1   9  -3 77.8956 28.1907   2
   1   9  -2 576.800 42.7279   2
   1   9  -2 651.006 39.6018   4
   1   9  -1 35.2393 24.0285   4
   1   9  -1-28.2534 30.0475   2
   1   9   0 3274.32 83.5376   2
   1   9   0 3276.79 78.2216   4
  -1  -9   0 3359.28 66.8319   8
   1   9   1 2865.64 78.8575   2
  -1  -9  -1 2812.93 64.3086   8
   1   9   1 2909.15 73.2147   4
   1   9   2 222.159 31.3267   2
  -1  -9  -2 278.041 33.0903   8
   1   9   3 95.5151 30.3554   2
  -1  -9  -3 82.2032 31.5294   8
  -1  -9  -4 866.511 47.5752   8
  -1  -9  -5 26.0984 33.0647   8
  -1  -9  -6 716.968 51.6353   8
  -1  -9  -7 479.597 48.1977   8
  -1  -9  -8-34.9211 36.7306   8
  -1  -9  -9 65.3294 38.1101   8
  -1  -9 -10 702.967 58.7693   8
   1  10  -7 217.435 37.6399   2
   1  10  -6 197.959 44.0038   2
   1  10  -5 112.090 33.7549   2
   1  10  -4 422.660 40.7502   2
   1  10  -3 916.986 52.8950   2
   1  10  -2 32.4415 22.5234   4
   1  10  -2-106.049 27.0121   2
   1  10  -1 242.070 41.9124   2
   1  10  -1 162.417 27.3148   4
   1  10   0 1067.27 48.9069   4
   1  10   0 1081.38 57.9767   2
   1  10   1 1536.70 65.2619   2
  -1 -10  -1 1516.21 55.4184   8
   1  10   1 1215.76 52.6822   4
  -1 -10  -2 212.724 35.0491   8
   1  10   2 153.419 32.7841   2
   1  10   3-0.79172 26.2922   2
  -1 -10  -3 89.2869 35.0645   8
  -1 -10  -4 154.652 37.1331   8
  -1 -10  -5 35.3638 36.7591   8
  -1 -10  -6 1083.24 61.6498   8
  -1 -10  -7 1213.57 63.2814   8
  -1 -10  -8-47.3213 44.8121   8
  -1 -10  -9 39.1857 52.1382   8
   1  11  -5 5.48822 37.2708   2
   1  11  -4 282.601 39.1803   2
   1  11  -3 716.870 50.4849   2
   1  11  -2-32.4571 32.5750   2
   1  11  -2-23.1115 28.1574   4
   1  11  -1 200.964 25.6559   4
   1  11  -1 118.335 36.6527   2
   1  11   0 720.869 51.4485   2
   1  11   0 695.156 38.3960   4
   1  11   1 89.8274 27.1895   4
   1  11   1 296.890 39.9844   2
   1  11   2 201.238 37.6194   2
  -1 -11  -2 176.029 34.1608   8
   1  11   2 141.619 27.6777   4
   1  11   3 212.534 35.5141   2
  -1 -11  -3 250.166 38.5396   8
  -1 -11  -4 357.309 47.5768   8
  -1 -11  -5 31.4342 41.4999   8
  -1 -11  -6-56.1611 47.7326   8
  -1 -11  -7-25.9017 47.7623   8
   1  12  -4-51.6234 42.8684   2
   1  12  -3 61.3889 36.6020   2
   1  12  -2-49.9331 31.7363   4
   1  12  -2 156.004 37.6600   2
   1  12  -1-21.5120 34.3356   2
   1  12  -1 366.276 36.3158   4
   1  12   0 143.500 35.4985   2
   1  12   0 73.2321 32.6754   4
   1  12   1 126.819 32.7277   2
   1  12   1 292.709 36.2539   4
   1  12   2 174.174 34.0312   2
   1  12   3 57.1471 31.8005   2
  -1 -12  -3-28.7079 27.9264   8
  -1 -12  -4-3.62700 44.4044   8
  -1 -12  -5-122.728 37.4333   8
  -1 -12  -6 176.462 46.1864   8
   1  13  -2 229.215 39.5658   2
   1  13  -1 80.3060 36.5657   4
   1  13   0 493.401 49.1602   2
   1  13   0 744.344 43.2338   4
   1  13   1 84.8729 36.4864   2
   1  13   1-19.6294 41.7986   4
   1  13   2 514.383 47.9572   2
   1  13   3-107.974 42.9832   2
   2 -12  -3 171.674 56.2668   8
   2 -12  -2 131.636 47.5944   8
   2 -12  -1-51.9516 40.1507   8
  -2  12   0-73.1120 39.7923   4
  -2  12  -1 321.357 44.9724   4
   2 -12   3-101.618 37.4004   5
   2 -12   4 550.796 37.8696   5
   2 -11  -5 1191.32 67.6611   8
   2 -11  -4 50.1949 38.3852   8
   2 -11  -3 911.565 61.0694   8
   2 -11  -2 275.265 42.5464   8
   2 -11  -1 193.411 38.8219   8
  -2  11   0 209.708 38.3367   4
   2 -11   0 94.6749 34.0753   8
  -2  11  -2 36.8699 36.9445   4
   2 -11   3 425.074 32.9130   5
  -2  11  -3 422.313 35.7363   4
  -2  11  -4 337.914 31.9279   4
   2 -11   4 232.379 34.5677   5
   2 -11   5 547.907 38.7991   5
  -2  11  -5 713.644 48.0637   4
   2 -10  -7 325.238 53.0803   8
   2 -10  -6 580.292 55.7484   8
   2 -10  -5-58.6916 43.1159   8
   2 -10  -4-4.30697 44.1281   8
   2 -10  -3-119.422 37.5411   8
   2 -10  -2 445.273 44.2604   8
   2 -10  -1 974.606 54.5419   8
   2 -10   0 170.427 35.2958   8
   2 -10   1 387.485 28.6701   5
   2 -10   1 589.353 44.0229   8
  -2  10  -1 395.164 36.6732   4
   2 -10   2 1024.76 45.4739   5
  -2  10  -2 959.802 50.8232   4
   2 -10   3 1169.87 51.8973   5
  -2  10  -3 1074.04 52.0260   4
   2 -10   4 28.6005 26.3481   5
  -2  10  -4 260.264 34.7952   4
  -2  10  -5 66.0077 29.7667   4
   2 -10   6 30.3281 32.6284   5
   2 -10   7 367.414 39.4370   5
   2  -9  -8 87.9292 43.1530   8
   2  -9  -7 295.112 52.8842   8
   2  -9  -6 10.0016 39.5615   8
   2  -9  -5 1715.40 69.9647   8
   2  -9  -4 536.236 46.9020   8
   2  -9  -3 743.136 50.3832   8
   2  -9  -2 209.471 38.2160   8
   2  -9  -1-4.87071 27.9431   8
   2  -9   0 1775.30 53.0513   5
   2  -9   0 1657.49 58.8500   8
   2  -9   1 118.270 27.2426   8
   2  -9   1 20.7501 18.4444   5
  -2   9  -2-147.532 26.1000   4
   2  -9   2 120.033 27.1889   5
   2  -9   3 775.975 45.3589   5
  -2   9  -3 841.649 50.9816   4
  -2   9  -4 392.072 36.3409   4
   2  -9   4-2.28896 27.6341   5
  -2   9  -5 371.162 36.0087   4
   2  -9   5 432.124 38.0919   5
   2  -9   6 103.280 32.5098   5
   2  -9   7 172.257 35.3012   5
  -2   9  -9 389.178 38.3787   2
   2  -8 -10-8.07441 45.8430   8
   2  -8  -9 90.4457 39.1781   8
   2  -8  -8 367.506 47.5019   8
   2  -8  -7 255.760 42.0125   8
   2  -8  -6 160.480 37.2982   8
   2  -8  -5 801.325 50.1042   8
   2  -8  -4 118.397 35.9909   8
   2  -8  -3 116.142 32.2240   8
   2  -8  -2 119.823 19.6354   5
   2  -8  -2 52.6985 32.5980   8
   2  -8  -1 4320.03 76.8495   5
   2  -8  -1 4337.77 84.5258   8
   2  -8   0 1446.73 52.6106   8
   2  -8   0 1414.01 47.2161   5
   2  -8   1 5136.03 85.1335   8
   2  -8   1 4744.70 83.4896   5
   2  -8   2 76.0468 26.9140   5
  -2   8  -2 2.24534 28.6901   4
  -2   8  -3 1528.06 53.6094   2
   2  -8   3 1446.55 53.4306   5
  -2   8  -3 1525.05 58.5985   4
  -2   8  -4 336.523 29.5711   2
  -2   8  -4 403.715 37.6102   4
   2  -8   4 364.796 34.2092   5
  -2   8  -5 1183.89 51.1440   2
   2  -8   5 1328.09 56.0978   5
  -2   8  -5 1314.90 59.0018   4
   2  -8   6 692.166 46.1230   5
  -2   8  -6 602.564 39.2244   2
  -2   8  -7 304.986 35.0565   2
  -2   8  -8 30.7270 28.4390   2
  -2   8  -9 29.8054 32.0153   2
  -2   8 -10-109.567 41.0828   2
  -2   7  10 322.667 44.8400   6
   2  -7 -10 54.3346 45.6341   8
  -2   7   9 179.668 49.1132   6
   2  -7  -9-35.9024 34.6612   8
   2  -7  -8 123.961 40.5308   8
   2  -7  -7 648.688 49.2878   8
   2  -7  -6 184.273 34.0117   8
   2  -7  -5 4377.27 89.8292   8
   2  -7  -4 3832.35 81.6505   8
   2  -7  -3-1.46862 17.7550   5
   2  -7  -3 13.7841 31.8938   8
   2  -7  -2 5936.05 81.8548   5
   2  -7  -2 5936.17 95.4836   8
   2  -7  -1 7784.32 102.798   8
   2  -7  -1 7549.51 94.4748   5
   2  -7   0 2975.21 59.5377   5
  -2   7   0 3053.47 63.4061   2
  -2   7  -1 79.0962 20.1153   2
   2  -7   1 4.72444 19.4480   5
  -2   7  -2 400.705 28.7862   2
   2  -7   2 325.843 28.5069   5
  -2   7  -2 353.133 34.0391   4
  -2   7  -3 22.1978 16.8783   2
  -2   7  -3 23.5544 25.8846   4
   2  -7   3 6.58592 23.4261   5
   2  -7   4 1130.78 36.7647   3
  -2   7  -4 1311.84 47.7664   2
  -2   7  -4 1260.99 52.1445   4
   2  -7   4 1394.08 52.0149   5
  -2   7  -5 1442.24 57.0689   4
   2  -7   5 1452.22 45.5401   3
   2  -7   5 1607.24 55.8090   5
  -2   7  -5 1524.45 52.5869   2
   2  -7   6 308.274 25.1219   3
  -2   7  -6 382.881 33.3987   2
  -2   7  -7 108.209 25.8012   2
  -2   7  -8 322.362 34.4339   2
  -2   7  -9 28.7466 29.4004   2
  -2   7 -10-58.8366 32.5407   2
  -2   7 -11-64.5610 41.5316   2
  -2   6  11-43.6586 49.3024   6
  -2   6  10 221.044 42.4532   6
   2  -6 -10 336.197 44.6731   8
  -2   6   9 40.8988 35.0705   6
   2  -6  -9 300.604 42.3158   8
   2  -6  -8 1198.57 55.7315   8
  -2   6   8 1041.16 63.4386   6
  -2   6   7 59.0322 37.6642   6
   2  -6  -7-8.41631 29.5567   8
   2  -6  -6 1.08913 29.8300   8
   2  -6  -5-3.78158 31.9028   8
   2  -6  -4 11741.1 103.634   5
   2  -6  -4 11489.3 128.285   8
   2  -6  -3 547.090 28.4075   5
   2  -6  -3 614.580 40.0542   8
   2  -6  -2 354.597 24.8980   5
  -2   6   1 2488.44 49.3703   2
   2  -6  -1 2550.02 52.9770   5
   2  -6   0 887.989 33.6402   5
  -2   6   0 840.947 31.8432   2
   2  -6   1 5773.83 80.0105   5
  -2   6  -1 6413.86 86.4876   2
  -2   6  -2 1819.58 57.4040   4
  -2   6  -2 1791.19 46.4564   2
   2  -6   2 1869.90 49.4277   5
   2  -6   2 1695.36 37.3597   3
  -2   6  -3 12.0880 22.5450   4
  -2   6  -3 1.16967 15.2746   2
   2  -6   3-2.54441 21.3722   5
   2  -6   3 63.5620 11.8002   3
  -2   6  -4 28.2632 23.8194   4
  -2   6  -4 29.3730 18.2250   2
   2  -6   4 43.0037 23.3090   5
   2  -6   4 3.30359 14.7938   3
  -2   6  -5 667.145 38.8722   4
   2  -6   5 681.155 30.2977   3
  -2   6  -5 658.539 34.2513   2
   2  -6   6 58.6579 20.3172   3
  -2   6  -6 65.7510 21.2941   2
   2  -6   7-91.7180 18.8500   3
  -2   6  -7-36.0273 19.7099   2
  -2   6  -8 79.9789 24.0634   2
  -2   6  -9 211.275 32.6232   2
  -2   6 -10 71.2314 33.4166   2
  -2   6 -11 211.885 33.3801   2
  -2   5  11 265.894 44.9839   6
  -2   5  10 456.139 54.1398   6
  -2   5   9 284.297 46.4959   6
   2  -5  -9 107.797 34.4070   8
   2  -5  -8 139.728 31.6289   8
  -2   5   8 337.385 43.8809   6
  -2   5   7 3449.97 94.2082   6
   2  -5  -7 3234.96 76.3265   8
   2  -5  -6 2268.89 63.2193   8
  -2   5   6 2190.72 74.0565   6
   2  -5  -5 4856.34 83.9939   8
  -2   5   5 5316.88 104.647   6
   2  -5  -5 5006.51 66.8634   5
   2  -5  -4 4160.16 75.3259   8
   2  -5  -4 4119.58 59.4253   5
   2  -5  -3 11317.3 94.7185   5
   2  -5  -2 4536.19 63.0098   0
   2  -5  -2 4728.35 63.1700   5
  -2   5   1 1364.71 33.4190   2
   2  -5  -1 1451.84 38.2394   5
   2  -5  -1 1377.83 37.1552   0
   2  -5   0 132.458 18.4544   5
  -2   5   0 81.6427 14.3595   2
   2  -5   1 31.7866 17.1479   5
  -2   5  -1 24.8102 13.9482   2
   2  -5   2 15603.7 127.595   5
  -2   5  -2 16395.2 118.904   2
  -2   5  -3 1538.86 49.6726   4
   2  -5   3 1569.16 45.8309   5
   2  -5   3 1467.41 36.9931   3
  -2   5  -3 1473.47 39.7996   2
   2  -5   4 620.908 27.6626   3
  -2   5  -4 624.695 35.0567   4
  -2   5  -4 592.741 29.1802   2
  -2   5  -5 2049.93 51.5567   2
   2  -5   5 2020.74 50.3525   3
   2  -5   6 521.757 31.7263   3
  -2   5  -6 491.990 32.0243   2
  -2   5  -7 133.274 25.8695   2
   2  -5   7 75.8876 23.9773   3
  -2   5  -8 44.4343 24.5266   2
  -2   5  -9 9.22624 26.8680   2
  -2   5 -10-34.4792 25.6621   2
  -2   5 -11 647.150 51.9436   2
  -2   5 -12-38.3121 33.3493   2
  -2   4  11-23.3005 33.0080   6
   2  -4 -10 524.037 36.6967   2
  -2   4  10 381.800 42.2172   6
  -2   4   9 3127.80 93.5411   6
   2  -4  -9 3180.80 73.8476   2
   2  -4  -8 3308.22 73.8965   8
   2  -4  -8 3293.10 70.0867   2
  -2   4   8 3087.86 91.5167   6
   2  -4  -7 1211.86 48.1979   8
  -2   4   7 1158.55 58.9621   6
   2  -4  -7 1166.60 42.4856   2
   2  -4  -6 4448.61 76.7781   8
  -2   4   6 4577.71 97.0994   6
  -2   4   5 22.3061 28.5166   6
   2  -4  -5-43.1382 14.3369   5
  -2   4   5-56.9814 11.9660   1
   2  -4  -5-11.1353 19.4712   8
  -2   4   4 3558.63 51.2916   1
   2  -4  -4 3505.68 52.6740   5
  -2   4   4 3410.54 56.1157   0
  -2   4   4 3599.22 78.3593   6
   2  -4  -4 3562.14 63.3857   8
  -2   4   3 4962.52 64.8558   0
   2  -4  -3 4990.09 60.6422   5
  -2   4   3 4847.73 55.6274   1
  -2   4   3 4827.79 85.2345   6
   2  -4  -2 44.2412 13.8057   0
   2  -4  -2 50.2843 13.8021   5
  -2   4   2 32.1302 12.7531   1
   2  -4  -1 43072.0 168.826   0
   2  -4  -1 43049.7 177.867   5
   2  -4   0 322.521 21.7311   5
  -2   4   0 317.003 17.9566   2
   2  -4   1 289.515 21.0220   5
  -2   4  -1 344.458 17.6736   2
   2  -4   2 87.2297 18.4502   5
  -2   4  -2 89.5100 12.6822   2
   2  -4   3 368.612 25.2512   5
  -2   4  -3 363.584 26.8362   4
  -2   4  -3 386.924 20.1595   2
  -2   4  -4 526.865 25.8668   2
  -2   4  -4 549.649 30.7286   4
   2  -4   4 459.257 23.0209   3
   2  -4   5 147.981 20.8237   3
  -2   4  -5 124.880 20.5544   2
   2  -4   6 238.850 24.4343   3
  -2   4  -6 244.136 25.1947   2
   2  -4   7 1756.67 53.5984   3
  -2   4  -7 1771.80 54.4582   2
   2  -4   8 1123.09 46.7405   3
  -2   4  -8 1070.86 48.9551   2
  -2   4  -9 526.064 43.7187   2
  -2   4 -10 68.6130 28.2413   2
  -2   4 -11 190.727 34.0231   2
  -2   4 -12 853.160 58.9117   2
  -2   3  12 957.130 65.3160   6
   2  -3 -12 674.719 40.3262   2
   2  -3 -11 314.984 29.0029   2
  -2   3  11 299.418 42.7565   6
   2  -3 -10 190.431 25.0197   2
  -2   3  10 305.368 46.5039   6
  -2   3   9 128.419 40.1121   6
   2  -3  -9 26.5065 20.6530   2
  -2   3   8 289.998 28.5895   1
   2  -3  -8 349.757 30.3809   8
   2  -3  -8 331.895 27.7098   2
  -2   3   8 403.705 41.5447   6
  -2   3   7 1722.49 49.0195   1
   2  -3  -7 1653.72 47.0186   2
   2  -3  -7 1692.47 50.2454   8
  -2   3   7 1745.04 64.3633   6
   2  -3  -6 1529.31 45.1997   8
  -2   3   6 1548.51 57.7301   6
  -2   3   6 1484.72 41.9710   1
   2  -3  -6 1540.18 41.8674   2
  -2   3   5 1406.05 37.5091   0
   2  -3  -5 1319.79 34.5295   5
  -2   3   5 1359.40 36.8319   1
   2  -3  -5 1445.64 42.4705   8
  -2   3   5 1394.25 52.2960   6
  -2   3   4 4980.33 61.7439   1
  -2   3   4 5137.88 62.8205   0
   2  -3  -4 5067.47 60.8383   5
  -2   3   4 5110.94 86.1991   6
  -2   3   3 2784.17 43.6357   1
   2  -3  -3 2788.46 44.2928   5
  -2   3   3 2630.15 42.6311   0
  -2   3   3 2609.64 59.1225   6
  -2   3   2 154.791 16.2327   0
   2  -3  -2 178.570 16.0073   5
  -2   3   2 152.483 15.5359   1
  -2   3   2 153.328 25.6771   6
   2  -3  -1 14347.6 95.0886   5
  -2   3   1 13889.7 85.4726   1
   2  -3  -1 13921.0 84.2076   0
   2  -3   0 4320.07 54.8937   5
  -2   3   0 4407.94 40.9139   2
  -2   3  -1 502.069 16.7293   2
   2  -3   1 490.599 20.0626   5
  -2   3  -2 7246.37 60.9615   2
   2  -3   2 7557.58 75.5468   5
  -2   3  -3 2432.69 39.5539   2
   2  -3   3 2305.42 46.0599   5
  -2   3  -3 2374.90 47.4149   4
   2  -3   4 99.4118 16.1734   3
  -2   3  -4 126.032 18.6008   4
  -2   3  -4 165.366 17.2455   2
   2  -3   5 34.0838 15.9766   3
  -2   3  -5 35.6847 15.9244   2
   2  -3   6-2.12191 21.3184   3
  -2   3  -6 54.7736 12.7856   8
  -2   3  -6 46.1116 19.8732   2
   2  -3   7 2341.17 57.3471   3
  -2   3  -7 2151.04 55.6346   2
  -2   3  -8 490.296 35.6867   2
   2  -3   8 616.385 35.6405   3
  -2   3  -9 3268.91 78.6892   2
  -2   3 -10 11.3298 21.6819   2
  -2   3 -11-107.824 28.4198   2
  -2   3 -12 225.646 36.8252   2
  -2   3 -13 54.0444 34.6217   2
  -2   2  12-43.9871 42.1075   6
   2  -2 -12-129.216 32.4565   2
   2  -2 -11 0.92942 27.4955   2
   2  -2 -10 113.536 24.7622   2
   2  -2  -9 40.7483 20.9780   2
   2  -2  -8 978.821 40.2126   2
   2  -2  -7 66.4275 20.8730   8
   2  -2  -7 54.7234 17.3830   2
   2  -2  -6 712.567 30.9470   2
   2  -2  -6 677.719 30.7767   8
  -2   2   5 32.3481 24.0137   6
   2  -2  -5 10.3899 14.1160   2
   2  -2  -5 31.4242 16.5587   8
   2  -2  -4 418.392 21.0458   5
  -2   2   4 420.053 30.0472   6
  -2   2   4 443.134 22.6869   1
   2  -2  -4 516.678 22.1031   2
  -2   2   3 19308.6 99.6973   0
   2  -2  -3 18811.1 107.189   5
  -2   2   3 18869.0 111.391   1
   2  -2  -3 18695.8 100.035   2
  -2   2   3 18807.4 138.516   6
   2  -2  -2 38368.1 145.403   5
  -2   2   2 38230.1 127.406   0
  -2   2   2 38050.3 183.364   6
  -2   2   2 37669.0 146.551   1
   2  -2  -1 39280.4 143.015   5
   2  -2  -1 39138.5 114.981   0
  -2   2   1 38910.3 174.651   6
  -2   2   1 38872.3 140.402   1
   2  -2   0 836.397 24.8603   5
   2  -2   1 838.849 23.8761   5
   2  -2   2 4841.88 55.5604   5
  -2   2  -2 5042.11 43.5140   2
   2  -2   3 1821.14 37.5472   5
  -2   2  -3 1840.21 36.9640   4
  -2   2  -3 1883.06 31.9614   8
  -2   2  -3 1811.13 31.1425   2
  -2   2  -4 532.395 21.7902   2
  -2   2  -4 524.392 19.3310   8
  -2   2  -5 245.652 15.6984   8
   2  -2   5 297.447 22.4139   3
  -2   2  -5 272.366 20.2012   2
  -2   2  -6 170.940 20.7428   2
   2  -2   6 140.591 22.6929   3
  -2   2  -6 192.190 15.8065   8
   2  -2   7 2818.99 61.1745   3
  -2   2  -7 2685.18 59.0376   2
  -2   2  -8 1005.25 43.5606   2
   2  -2   8 1003.51 42.3630   3
  -2   2  -9 4367.90 87.7019   2
  -2   2 -10 143.822 30.0891   2
  -2   2 -11 39.3588 28.3756   2
  -2   2 -12 148.955 34.0031   2
  -2   2 -13 13.7502 30.5372   2
   2  -1 -12 329.804 43.1644   2
   2  -1 -11 55.0663 28.4096   2
   2  -1 -10-104.117 23.2690   2
   2  -1  -9 115.123 23.1442   2
   2  -1  -8 383.721 31.9226   2
   2  -1  -7 1239.26 42.3074   2
   2  -1  -6 4500.82 61.5705   8
   2  -1  -6 4636.09 71.8872   2
   2  -1  -5 16073.2 107.229   8
   2  -1  -5 16677.4 120.099   2
   2  -1  -4 1021.59 28.8353   2
   2  -1  -3 3472.02 43.2606   2
   2  -1  -3 3384.39 46.4531   5
  -2   1   3 3323.59 49.2392   1
   2  -1  -2 16431.3 92.3862   5
  -2   1   2 16175.4 108.469   6
  -2   1   2 16531.2 96.9813   1
   2  -1  -2 16690.1 76.2810   2
   2  -1  -1 48576.5 150.725   5
  -2   1   1 48637.6 156.492   1
  -2   1   1 48939.6 105.119   0
  -2   1   1 47613.7 172.086   6
   2  -1   0 572.745 12.1651   0
   2  -1   0 586.141 18.7077   5
  -2   1   0 549.837 19.7362   1
   2  -1   1 1066.24 24.9013   5
  -2   1  -1 1043.13 23.0122   8
   2  -1   2 6249.89 55.3742   5
  -2   1  -2 6448.11 54.7613   4
  -2   1  -2 6423.78 53.7338   8
  -2   1  -2 6508.47 41.6504   2
   2  -1   3 12401.0 82.4090   5
  -2   1  -3 12477.5 76.9567   4
  -2   1  -3 12667.1 73.7262   2
  -2   1  -3 12336.1 75.1401   8
  -2   1  -4 798.691 22.4620   8
  -2   1  -4 770.094 23.8230   2
  -2   1  -5 7559.98 63.9290   8
   2  -1   5 7638.04 80.8119   3
  -2   1  -5 7693.35 78.5637   2
  -2   1  -6 5597.06 58.3123   8
   2  -1   6 5665.67 76.5931   3
  -2   1  -6 5451.53 74.1341   2
   2  -1   7 1474.78 44.5538   3
  -2   1  -7 1380.04 44.4383   2
  -2   1  -7 1504.24 34.1467   8
   2  -1   8 171.436 26.6351   3
  -2   1  -8 211.607 29.1890   2
  -2   1  -9 1314.14 53.1826   2
  -2   1 -10 56.1429 27.7920   2
  -2   1 -11 101.487 29.9329   2
  -2   1 -12 320.005 35.7844   2
  -2   1 -13 69.0199 29.5138   2
   2   0 -12-141.247 35.0002   2
   2   0 -11 280.237 34.7402   2
   2   0 -10 91.2701 25.4823   2
   2   0  -9 11.1858 23.9180   2
   2   0  -8 902.709 40.6693   2
   2   0  -7 2619.37 60.7129   2
   2   0  -6 2998.48 59.5972   2
   2   0  -6 2856.92 44.2625   8
   2   0  -5 13157.6 87.5315   8
   2   0  -5 13247.4 109.681   2
   2   0  -4 2193.87 41.6921   2
   2   0  -3 764.937 22.5560   2
   2   0  -2 15892.7 88.8509   5
  -2   0   2 15547.7 97.4356   1
   2   0  -2 15629.7 79.4719   2
   2   0  -1 63273.0 163.600   5
  -2   0   1 63188.9 176.468   1
   2   0  -1 62919.0 128.875   2
   2   0   0 9324.43 59.6839   5
  -2   0   0 9521.93 57.8902   6
  -2   0   0 9379.73 59.8183   8
  -2   0   0 9763.51 66.7954   1
   2   0   1 18972.8 81.5045   5
  -2   0  -1 19086.6 92.2469   1
  -2   0  -1 18998.3 85.4411   8
   2   0   2 8346.28 54.7607   5
  -2   0  -2 8770.50 60.7918   8
  -2   0  -2 8372.50 44.7148   4
   2   0   3 2361.69 32.5205   5
  -2   0  -3 2346.20 34.5029   8
  -2   0  -4 2361.21 36.9251   8
  -2   0  -5 195.108 16.1201   8
   2   0   5 152.174 18.3156   3
  -2   0  -5 205.806 19.9816   2
  -2   0  -6 755.267 26.1783   8
   2   0   6 743.498 30.3896   3
  -2   0  -6 751.841 32.9781   2
  -2   0  -7 3661.09 67.4163   2
  -2   0  -7 3675.37 53.6344   8
   2   0   7 3920.38 65.6167   3
  -2   0  -8 143.413 27.1856   2
  -2   0  -8 131.085 18.6999   8
   2   0   8 174.770 23.3164   3
  -2   0  -9 5746.26 98.1080   2
  -2   0 -10-47.6654 26.2634   2
  -2   0 -11 48.8825 27.9969   2
  -2   0 -12 58.1544 28.9969   2
  -2   0 -13-71.4760 31.0408   2
   2   1 -12 81.2101 36.2792   2
   2   1 -11-126.565 27.6092   2
   2   1 -10 282.267 31.9872   2
   2   1  -9 66.6719 22.0989   2
   2   1  -8 726.832 40.9811   2
   2   1  -7 3158.57 68.9219   2
   2   1  -6 30.4855 19.4580   2
   2   1  -5 16231.6 127.190   2
   2   1  -5 16096.5 84.8680   7
   2   1  -5 15608.7 82.0984   8
   2   1  -4 18399.7 91.2001   7
   2   1  -4 18330.2 123.168   2
   2   1  -3 194.518 17.1528   2
  -2  -1   2 154.548 16.0822   1
   2   1  -2 140.098 13.0258   2
   2   1  -1 222.567 13.1048   2
  -2  -1   1 200.986 11.6149   8
  -2  -1   1 203.934 14.8134   1
   2   1   0 8733.17 55.3796   5
  -2  -1   0 8737.22 62.8077   1
   2   1   0 8996.72 55.7079   2
  -2  -1   0 8892.47 57.2863   8
   2   1   1 9536.38 51.9568   5
  -2  -1  -1 9933.80 64.6672   1
   2   1   1 9773.12 39.2039   0
   2   1   1 9805.23 57.0316   2
  -2  -1  -1 9708.02 62.2160   8
   2   1   2 6984.53 42.5747   5
  -2  -1  -2 7115.10 56.8626   8
  -2  -1  -3 25947.3 113.067   8
   2   1   3 24870.8 79.2622   5
   2   1   4 19477.7 82.6744   5
  -2  -1  -4 18984.8 104.509   8
  -2  -1  -5 923.203 28.7417   8
   2   1   5 850.893 27.7754   3
   2   1   6 9582.88 89.3265   3
  -2  -1  -6 9640.61 85.4144   8
  -2  -1  -7 125.362 19.1444   8
   2   1   7 110.926 18.3428   3
  -2  -1  -7 99.6140 23.3439   2
  -2  -1  -8 382.846 26.4905   8
   2   1   8 434.764 29.4635   3
  -2  -1  -8 377.536 32.3733   2
  -2  -1  -9 316.349 34.3793   2
  -2  -1  -9 394.683 28.4762   8
  -2  -1 -10 346.864 34.7060   2
  -2  -1 -11 81.1875 29.2129   2
  -2  -1 -12 19.8286 27.0419   2
  -2  -1 -13 40.1547 26.9139   2
   2   2 -12 229.236 38.3755   2
   2   2 -11 209.454 31.3487   2
   2   2 -10 562.049 40.5173   2
   2   2  -9 799.356 43.9464   2
   2   2  -8 1332.70 52.4474   2
   2   2  -7 50.1460 23.6904   2
   2   2  -6 147.878 26.0323   2
   2   2  -5 2540.94 40.1123   7
   2   2  -5 2581.75 56.4934   2
   2   2  -4 113.444 20.6068   2
   2   2  -4 105.324 12.6670   7
   2   2  -3 8173.66 81.0841   2
   2   2  -3 8076.72 67.1961   7
  -2  -2   2 1905.33 23.5928   8
   2   2  -2 2033.16 38.1220   2
   2   2  -2 2085.47 34.9792   7
   2   2  -1 39958.0 150.721   2
  -2  -2   1 39368.7 110.354   8
  -2  -2   1 39979.1 145.734   1
  -2  -2   0 11604.8 71.8629   1
   2   2   0 11509.3 78.3697   2
  -2  -2   0 11438.4 65.1199   8
   2   2   1 9526.46 70.9456   2
  -2  -2  -1 8903.11 50.9228   0
  -2  -2  -1 9378.20 61.5772   1
  -2  -2  -1 8918.14 62.2282   8
   2   2   2 630.876 11.8713   5
   2   2   2 593.458 21.1876   2
  -2  -2  -2 668.947 22.0983   8
   2   2   2 636.091 17.0761   0
  -2  -2  -3 5711.14 58.8991   8
  -2  -2  -4 897.785 28.4453   8
  -2  -2  -5 92.0764 18.5638   8
   2   2   5 59.5102 12.1910   3
  -2  -2  -6 278.398 23.8783   8
   2   2   6 287.950 18.8787   3
  -2  -2  -7 2147.36 48.2565   8
   2   2   7 2306.32 46.5544   3
  -2  -2  -8 1298.11 41.4712   8
   2   2   8 1215.34 37.0522   3
  -2  -2  -9 100.246 29.4547   2
  -2  -2  -9 74.6356 23.4564   8
  -2  -2 -10 109.340 24.3900   2
  -2  -2 -11 255.630 33.8322   2
  -2  -2 -12 44.9720 25.3766   2
  -2  -2 -13 31.6312 27.7092   2
   2   3 -12-22.9209 38.5329   2
   2   3 -11-61.9946 31.6059   2
   2   3 -10 17.8283 28.4079   2
   2   3  -9 384.248 35.9943   2
   2   3  -8-118.543 25.6434   2
   2   3  -7 1509.19 53.1540   2
   2   3  -6 1014.80 44.7025   2
   2   3  -5 1106.04 41.8696   2
   2   3  -4 12227.6 115.129   2
   2   3  -3 259.236 20.7217   2
   2   3  -3 270.925 18.3196   7
  -2  -3   2 4518.08 35.6359   8
   2   3  -2 4649.71 57.0632   7
   2   3  -2 4419.30 61.2285   2
   2   3  -1 149.163 17.3950   2
  -2  -3   1 168.367 12.3624   8
  -2  -3   1 189.209 15.1648   1
   2   3  -1 175.704 16.5337   7
  -2  -3   0 16001.4 83.4257   8
   2   3   0 16247.5 108.211   2
  -2  -3   0 16426.7 86.3512   1
   2   3   0 16466.1 101.636   7
   2   3   1 46.4407 15.4610   2
  -2  -3  -1 95.5946 11.8518   1
  -2  -3  -1 79.0855 14.7175   8
   2   3   1 78.3768 8.93986   4
  -2  -3  -1 48.9365 11.0600   0
   2   3   1 68.6798 12.7334   7
   2   3   2 13184.6 80.4270   0
   2   3   2 13158.1 95.7751   2
  -2  -3  -2 13141.3 88.1462   8
   2   3   2 12704.9 88.7507   7
   2   3   3 9656.76 73.4024   0
   2   3   3 9632.59 76.4790   7
  -2  -3  -3 9849.75 82.0556   8
  -2  -3  -4 4908.30 62.9431   8
   2   3   4 4996.86 54.2243   7
   2   3   4 4881.84 51.2914   6
   2   3   5 3177.61 46.5296   6
   2   3   5 3043.34 42.2159   3
  -2  -3  -5 2959.63 53.4760   8
   2   3   5 2991.91 42.2117   7
  -2  -3  -6 163.656 22.4629   8
   2   3   6 159.437 13.8380   3
   2   3   6 151.768 13.2733   7
   2   3   6 201.060 18.6640   6
   2   3   7 37.0010 10.9951   3
  -2  -3  -7 7.16725 19.8366   8
  -2  -3  -8 256.001 28.6088   8
  -2  -3  -9 56.4135 26.4395   8
  -2  -3 -10 535.567 37.2666   8
  -2  -3 -10 432.130 37.7353   2
  -2  -3 -11 641.485 45.5279   2
  -2  -3 -12 166.498 29.0837   2
  -2  -3 -13 381.410 31.9542   2
   2   4 -11 203.677 36.0049   2
   2   4 -10 230.123 34.9397   2
   2   4  -9 24.3639 23.4497   2
   2   4  -8-20.2613 25.3095   2
   2   4  -7 61.8905 25.4357   2
   2   4  -6 16.3830 26.0764   2
   2   4  -5 3141.53 68.6576   2
   2   4  -4 138.403 23.0306   2
   2   4  -3 9215.64 101.735   2
   2   4  -2 3335.38 60.6501   2
  -2  -4   2 3341.25 34.0369   8
   2   4  -1 11468.1 104.760   2
  -2  -4   1 11527.1 70.9823   8
   2   4  -1 11856.4 99.7616   7
   2   4   0 1370.13 28.7800   4
   2   4   0 1368.38 38.6174   2
  -2  -4   0 1343.78 26.4737   1
   2   4   0 1349.98 35.2531   7
  -2  -4   0 1372.72 28.8637   8
   2   4   1 2574.01 50.6593   2
  -2  -4  -1 2368.33 30.8749   1
  -2  -4  -1 2358.24 39.9749   8
  -2  -4  -1 2319.23 39.0911   0
   2   4   1 2328.24 44.4332   7
   2   4   1 2354.90 35.8285   4
  -2  -4  -2 386.620 14.1323   1
   2   4   2 359.540 24.8139   2
  -2  -4  -2 398.081 20.0491   0
  -2  -4  -2 426.321 23.0200   8
   2   4   2 408.787 22.3473   7
   2   4   3 1633.14 36.4931   0
   2   4   3 1576.38 36.3851   7
  -2  -4  -3 1670.83 39.6113   8
   2   4   3 1696.35 42.5538   2
   2   4   4 2477.11 45.8457   0
  -2  -4  -4 2454.82 49.6808   8
   2   4   4 2433.14 44.2081   7
   2   4   5 720.391 25.5597   7
   2   4   5 717.389 28.3865   0
  -2  -4  -5 672.620 32.7020   8
   2   4   5 711.235 27.5159   6
   2   4   5 719.454 20.0105   3
  -2  -4  -6 2830.65 58.9824   8
   2   4   6 2916.44 42.1064   3
   2   4   6 3030.11 56.0991   6
  -2  -4  -7 2180.34 55.3773   8
   2   4   7 2312.17 53.3573   6
   2   4   8 104.812 23.1879   6
  -2  -4  -8 45.3647 27.7946   8
  -2  -4  -9 1282.93 51.0366   8
   2   4   9 1355.25 50.2031   6
  -2  -4 -10 0.38095 28.3061   8
  -2  -4 -11 393.233 39.2274   8
  -2  -4 -11 356.437 36.7847   2
  -2  -4 -12 196.360 37.1321   2
  -2  -4 -13 170.913 32.3806   2
   2   5 -11 231.928 39.3365   2
   2   5 -10 28.5154 32.1060   2
   2   5  -9-1.06599 26.5922   2
   2   5  -8 15.1741 24.0931   2
   2   5  -7 253.684 31.0045   2
   2   5  -6 946.839 46.8723   2
   2   5  -5 5340.39 94.7999   2
   2   5  -4 2948.34 67.8170   2
   2   5  -3 191.598 26.0274   2
   2   5  -2 2270.40 55.8290   2
  -2  -5   2 2296.90 32.2904   8
   2   5  -1-2.49049 17.8948   2
  -2  -5   1-1.35359 10.6539   8
   2   5   0 4978.92 76.6970   2
   2   5   0 4849.84 60.0696   4
  -2  -5   0 4928.63 56.2852   8
  -2  -5   0 4868.40 50.3564   1
   2   5   1 2542.96 56.0313   2
  -2  -5  -1 2392.49 43.3713   8
   2   5   1 2354.39 42.6674   4
  -2  -5  -1 2307.97 31.0273   1
  -2  -5  -1 2411.43 44.3506   0
  -2  -5  -2 6122.74 44.5858   1
   2   5   2 6274.84 85.2648   2
  -2  -5  -2 6274.52 69.3893   0
  -2  -5  -2 6028.97 71.3208   8
   2   5   3 16867.3 121.266   0
  -2  -5  -3 16669.8 123.177   8
   2   5   3 16681.8 137.093   2
  -2  -5  -3 17556.9 116.453   0
   2   5   4 345.277 25.1163   0
  -2  -5  -4 405.946 29.0992   8
  -2  -5  -5 2.76041 21.9659   8
  -2  -5  -6 393.912 32.2245   8
   2   5   6 463.447 28.1547   6
   2   5   7 6.59683 19.0221   6
  -2  -5  -7 32.4751 25.2824   8
  -2  -5  -8 52.0922 28.4892   8
  -2  -5  -9 337.991 39.5323   8
  -2  -5 -10 421.079 40.9804   8
  -2  -5 -11 99.7918 35.8413   8
  -2  -5 -12 134.033 39.3890   2
  -2  -5 -13 181.852 29.6976   2
   2   6 -10-3.82552 32.2584   2
   2   6  -9-48.6845 31.4265   2
   2   6  -8 589.342 45.5895   2
   2   6  -7 200.417 30.8057   2
   2   6  -6 788.848 45.9112   2
   2   6  -5 2530.49 71.0421   2
   2   6  -4 1005.06 48.8917   2
   2   6  -3 5271.96 93.2794   2
   2   6  -2 59.5755 25.4389   2
  -2  -6   1 2484.88 42.1383   8
   2   6  -1 2453.97 61.5897   2
   2   6   0 1180.11 35.6123   4
   2   6   0 1175.98 46.0680   2
  -2  -6   0 1172.67 32.6117   8
  -2  -6   0 1085.33 25.0864   1
  -2  -6  -1 390.927 24.2833   8
   2   6   1 352.870 31.9985   2
   2   6   1 331.448 22.2140   4
  -2  -6  -1 402.886 24.9879   0
   2   6   2 8445.71 107.442   2
  -2  -6  -2 8813.77 91.7007   8
  -2  -6  -3 81.3075 22.9281   8
   2   6   3 56.7047 24.5139   2
  -2  -6  -4 2838.69 60.2979   8
  -2  -6  -5 780.775 40.2978   8
  -2  -6  -6 837.733 42.6477   8
  -2  -6  -7 2727.96 69.6268   8
  -2  -6  -8 143.092 33.1183   8
  -2  -6  -9 849.620 50.8256   8
  -2  -6 -10 964.224 55.6490   8
  -2  -6 -11 254.597 43.0001   8
  -2  -6 -12-62.5391 40.1774   8
   2   7  -9 202.671 33.7528   2
   2   7  -8 162.331 34.3305   2
   2   7  -7 558.897 45.7477   2
   2   7  -6 85.6903 28.3998   2
   2   7  -5 572.062 43.1495   2
   2   7  -4 123.557 31.3690   2
   2   7  -3 875.509 46.6376   2
   2   7  -2 1071.57 49.3377   2
   2   7  -1 3358.57 78.3649   2
   2   7  -1 3664.78 67.3661   4
   2   7   0 3153.00 78.6043   2
  -2  -7   0 3084.86 53.4317   8
   2   7   0 3020.82 60.0273   4
   2   7   1 2898.35 71.5038   2
   2   7   1 2950.96 59.1959   4
  -2  -7  -1 2972.41 56.4321   8
   2   7   2 3779.56 80.2935   2
  -2  -7  -2 4096.24 68.7951   8
  -2  -7  -3 6434.31 89.3214   8
   2   7   3 6176.47 98.4724   2
  -2  -7  -4 132.032 28.8556   8
  -2  -7  -5 2483.86 64.5448   8
  -2  -7  -6 83.6627 34.2701   8
  -2  -7  -7 3296.26 79.3979   8
  -2  -7  -8 57.1297 31.9195   8
  -2  -7  -9 61.4199 33.8039   8
  -2  -7 -10 387.876 44.3563   8
  -2  -7 -11 41.1253 43.4506   8
   2   8  -9 314.933 43.8140   2
   2   8  -8 167.561 39.5472   2
   2   8  -7 296.392 40.0784   2
   2   8  -6-2.92097 26.6365   2
   2   8  -5 709.533 48.8170   2
   2   8  -4 661.403 47.8049   2
   2   8  -3 5716.92 109.400   2
   2   8  -2 51.2861 31.5009   2
   2   8  -1 5958.48 108.806   2
   2   8  -1 5880.24 91.6472   4
   2   8   0 1230.16 62.3586   2
   2   8   0 1168.23 43.1916   4
  -2  -8   0 1174.78 38.3042   8
   2   8   1 99.4298 29.0314   2
   2   8   1 85.5077 17.4875   4
  -2  -8  -1 177.948 22.4169   8
   2   8   2 13.9888 27.2606   2
  -2  -8  -2 66.1512 23.9683   8
   2   8   2 2.87287 17.2510   4
   2   8   3 911.763 47.5555   2
  -2  -8  -3 903.317 42.3089   8
   2   8   4 321.112 34.9353   2
  -2  -8  -4 322.608 35.5399   8
  -2  -8  -5 416.808 39.1788   8
  -2  -8  -6 792.556 48.4125   8
  -2  -8  -7 3563.29 86.6299   8
  -2  -8  -8 198.266 42.0980   8
  -2  -8  -9 2.48501 39.3633   8
  -2  -8 -10 161.388 40.1978   8
  -2  -8 -11 82.1413 46.4696   8
   2   9  -8 47.8703 35.7867   2
   2   9  -7 695.186 53.3468   2
   2   9  -6 617.127 52.8813   2
   2   9  -5 161.474 32.4924   2
   2   9  -4 22.3169 30.5708   2
   2   9  -3 213.772 35.5182   2
   2   9  -2 14.1887 27.4969   2
   2   9  -1 175.591 36.1818   2
   2   9  -1 232.798 25.2078   4
   2   9   0 11.9340 32.6593   2
   2   9   0 101.441 18.2290   4
   2   9   1 9.91872 19.0698   4
  -2  -9  -1 61.2537 23.8608   8
   2   9   2 374.903 38.7352   2
   2   9   2 371.126 28.5643   4
  -2  -9  -2 475.499 34.1181   8
  -2  -9  -3 3066.39 72.8946   8
   2   9   3 3026.21 81.6333   2
  -2  -9  -4 1701.85 61.6188   8
   2   9   4 1654.53 63.9261   2
  -2  -9  -5 46.4748 32.9037   8
  -2  -9  -6 481.392 44.8513   8
  -2  -9  -7 80.9691 39.0954   8
  -2  -9  -8 230.710 41.6092   8
  -2  -9  -9 171.123 44.2780   8
  -2  -9 -10 70.9371 46.4599   8
   2  10  -7 249.150 38.1532   2
   2  10  -6 79.4665 34.3929   2
   2  10  -5-35.8876 30.5109   2
   2  10  -4 591.033 47.7476   2
   2  10  -3 669.477 46.8951   2
   2  10  -2 171.478 34.1007   2
   2  10  -1 2702.54 91.5219   2
   2  10  -1 2198.42 64.6068   4
   2  10   0 1534.04 65.6566   2
   2  10   0 1652.78 55.6835   4
   2  10   1 437.623 44.3095   2
   2  10   1 495.172 30.1668   4
   2  10   2 570.425 46.3443   2
   2  10   2 403.330 30.8550   4
  -2 -10  -2 677.626 44.1728   8
   2  10   3 670.800 45.6432   2
  -2 -10  -3 627.285 43.0157   8
  -2 -10  -4 651.201 44.2175   8
   2  10   4 557.918 44.0906   2
  -2 -10  -5 563.062 48.2932   8
  -2 -10  -6 384.096 43.8943   8
  -2 -10  -7 608.211 50.2943   8
  -2 -10  -8 39.5278 43.8013   8
  -2 -10  -9 88.5239 47.5182   8
   2  11  -5 54.1362 38.4712   2
   2  11  -4 342.243 45.1177   2
   2  11  -3 104.344 33.3259   2
   2  11  -2 740.295 53.4410   2
   2  11  -1 1427.74 71.6694   2
   2  11  -1 1199.97 49.1361   4
   2  11   0 345.074 25.4089   4
   2  11   0-124.922 28.3567   2
   2  11   1 1100.43 60.0590   2
   2  11   2-29.6353 34.6112   2
  -2 -11  -2 219.246 39.2184   8
   2  11   3 488.470 46.7951   2
  -2 -11  -3 536.298 46.8977   8
  -2 -11  -4 171.879 39.4430   8
   2  11   4 62.0699 29.4217   2
  -2 -11  -5 146.603 46.8348   8
  -2 -11  -6 448.533 50.9129   8
  -2 -11  -7 331.964 55.0496   8
  -2 -11  -8 413.574 58.8889   8
   2  12  -3-172.958 44.8292   2
   2  12  -2 201.776 40.7285   2
   2  12  -1-10.4904 34.2060   2
   2  12  -1-19.8046 29.6935   4
   2  12   0-137.221 35.3089   2
   2  12   1-42.8668 30.1748   2
   2  12   2 354.655 43.4824   2
   2  12   3 311.386 38.6803   2
  -2 -12  -3 454.864 45.6951   8
  -2 -12  -4 166.228 42.8469   8
  -2 -12  -5 225.231 51.4336   8
  -2 -12  -6 205.873 56.3946   8
   2  13   0 25.7987 36.2252   2
   2  13   1-61.4198 39.5998   2
   2  13   2 339.807 47.5729   2
   2  13   3-92.4388 40.7909   2
  -2 -13  -4 377.148 57.9395   8
   3 -12  -1 2.08888 40.4598   8
   3 -11  -3 26.3262 53.9955   8
   3 -11  -2 155.441 41.6996   8
   3 -11  -1 231.420 50.6413   8
   3 -11   0 160.056 43.5162   8
   3 -11   1-65.0348 33.5557   5
  -3  11  -1 215.803 38.9982   4
   3 -11   2 232.579 34.7772   5
  -3  11  -3-11.8630 37.5036   4
   3 -11   3-21.6164 29.1535   5
  -3  11  -4 376.284 42.3210   4
   3 -10  -5 75.5232 40.7121   8
   3 -10  -4 251.655 51.3634   8
   3 -10  -3 886.630 61.4545   8
   3 -10  -2 520.125 53.0825   8
   3 -10  -1 672.012 51.2264   8
   3 -10   0 394.500 30.5175   5
   3 -10   0 324.370 43.0848   8
   3 -10   1 109.021 26.7893   5
   3 -10   1 114.255 31.2213   8
   3 -10   2 475.874 33.5421   5
  -3  10  -2 159.817 31.3567   4
   3 -10   3 51.6159 24.4226   5
  -3  10  -3 270.718 36.8907   4
  -3  10  -4 177.929 30.7063   4
   3 -10   4 68.5277 26.4405   5
   3 -10   5 289.813 33.9090   5
  -3  10  -5 368.401 32.9493   4
   3 -10   6 423.681 37.3367   5
   3  -9  -7 8.21315 43.4984   8
   3  -9  -6 1057.80 62.0796   8
   3  -9  -5 224.720 45.0257   8
   3  -9  -4 2092.55 76.2446   8
   3  -9  -3-16.4408 39.0591   8
   3  -9  -2 794.137 49.0717   8
   3  -9  -1-12.7081 20.7692   5
   3  -9  -1 38.1078 31.8833   8
   3  -9   0-111.227 23.3221   5
   3  -9   0 14.8719 31.8070   8
   3  -9   1 327.690 30.6744   5
   3  -9   2 1233.10 50.6537   5
  -3   9  -2 1284.38 60.3703   4
   3  -9   3-134.860 26.8558   5
  -3   9  -3-7.98126 32.4633   4
  -3   9  -4 1602.20 66.3236   4
   3  -9   4 1835.29 63.9776   5
  -3   9  -5 784.306 50.0660   4
   3  -9   5 801.864 47.8532   5
   3  -9   6 2533.88 80.5437   5
   3  -9   7 214.042 29.4727   5
   3  -9   8 116.155 38.9626   5
   3  -8  -8 499.100 50.2850   8
   3  -8  -7 3.83772 34.0874   8
   3  -8  -6 410.351 48.2687   8
   3  -8  -5 99.6181 37.2146   8
   3  -8  -4 1492.20 61.6657   8
   3  -8  -3 194.354 37.9472   8
   3  -8  -2 1265.02 44.0980   5
   3  -8  -2 1179.05 54.4657   8
   3  -8  -1-26.5132 19.0392   5
   3  -8   0 660.319 37.1905   5
   3  -8   1 563.000 36.9477   5
   3  -8   2 5485.01 90.0064   5
  -3   8  -2 6178.65 118.516   4
   3  -8   3 5843.27 103.010   5
  -3   8  -3 5478.88 111.868   4
   3  -8   4 1118.07 52.1428   5
  -3   8  -4 939.957 53.9848   4
   3  -8   5-38.9661 30.6463   5
  -3   8  -5 86.6393 32.2071   4
   3  -8   6 247.376 33.1672   5
   3  -8   7 1573.67 65.2441   5
   3  -8   7 1532.98 54.7503   3
   3  -8   8 246.742 39.8302   5
   3  -8   9 350.097 40.8974   5
   3  -7 -10 82.1837 39.9357   8
   3  -7  -9 199.024 50.8823   8
   3  -7  -8 188.531 44.3821   8
   3  -7  -7 81.8222 34.7331   8
   3  -7  -6 341.035 43.6282   8
   3  -7  -5 456.222 42.2006   8
   3  -7  -4 2027.93 66.1463   8
   3  -7  -3 609.342 32.1790   5
   3  -7  -3 618.487 43.1964   8
   3  -7  -2 42.3041 20.6913   5
   3  -7  -1 5648.20 88.4947   5
   3  -7   0 10732.6 123.549   5
   3  -7   1 7977.20 107.453   5
   3  -7   2 504.500 31.6764   5
  -3   7  -3 3996.68 90.7829   4
   3  -7   3 4223.10 83.7191   5
  -3   7  -4 4539.86 95.2666   4
   3  -7   4 4482.66 74.9256   3
   3  -7   4 4783.25 90.5040   5
   3  -7   5-38.3981 18.0374   3
   3  -7   5-10.6510 24.4946   5
   3  -7   6 1172.79 55.3521   5
   3  -7   6 1163.97 45.0430   3
   3  -7   7 144.947 34.1102   5
   3  -7   7 168.159 22.9952   3
   3  -7   8-45.7173 25.1158   3
   3  -7   8 145.179 30.4070   5
   3  -7   9 110.240 30.0494   5
   3  -7  10 58.8842 30.1258   5
  -3   6  10-152.432 46.3220   6
   3  -6  -9 14.3044 44.2476   8
   3  -6  -8 1065.84 56.9029   8
  -3   6   8 1090.91 67.2301   6
   3  -6  -7 804.089 51.2973   8
  -3   6   7 846.694 62.1922   6
   3  -6  -6 476.107 42.6011   8
   3  -6  -5 1306.69 55.1709   8
   3  -6  -4 336.668 26.2648   5
   3  -6  -4 371.572 37.4818   8
   3  -6  -3 17017.2 136.864   5
   3  -6  -2 17138.0 139.756   5
   3  -6  -1 463.478 31.1664   5
   3  -6   0 7997.68 99.7043   5
   3  -6   1 1045.93 41.1347   5
   3  -6   2 517.630 31.0983   5
   3  -6   3 1157.73 44.6751   5
  -3   6  -3 1067.43 48.4768   4
   3  -6   4 802.828 42.5242   5
   3  -6   4 660.871 28.8286   3
  -3   6  -4 857.665 43.9285   4
   3  -6   5 538.099 36.9631   5
   3  -6   5 690.817 32.9595   3
  -3   6  -5 692.771 41.3500   4
   3  -6   6-79.4011 17.9479   3
   3  -6   6 5.43222 26.1157   5
   3  -6   7 208.405 23.4454   3
   3  -6   7 270.145 32.4871   5
  -3   6  -7 164.496 25.2729   2
   3  -6   8 205.198 25.8447   3
  -3   6  -8 93.5552 23.7527   2
   3  -6   8 127.249 34.4718   5
   3  -6   9 163.949 32.4300   5
  -3   6  -9 246.429 27.3059   2
   3  -6   9 97.9972 26.1422   3
  -3   6 -10 166.384 29.0890   2
  -3   6 -11 177.200 36.4408   2
  -3   6 -12 274.099 37.9418   2
  -3   5  10 227.916 42.9521   6
   3  -5  -9 862.968 52.8394   8
  -3   5   9 804.447 60.8256   6
   3  -5  -8 2674.93 75.2495   8
  -3   5   8 2646.93 94.1364   6
  -3   5   7 1.12303 32.5167   6
   3  -5  -7 131.956 32.9821   8
   3  -5  -6 7916.58 113.478   8
  -3   5   6 7770.66 137.987   6
   3  -5  -5 3669.12 65.0508   5
   3  -5  -5 3927.31 80.1713   8
  -3   5   5 3831.78 95.3128   6
   3  -5  -4 163.506 23.3394   5
   3  -5  -3 880.745 34.5238   5
   3  -5  -2 659.064 27.9638   0
   3  -5  -2 686.888 31.4256   5
   3  -5  -1 859.649 34.3636   5
   3  -5  -1 824.935 30.2353   0
   3  -5   0 2473.66 53.6628   5
   3  -5   0 2178.59 46.0195   0
   3  -5   1 68.2124 20.0068   5
   3  -5   2 136.558 19.0409   5
   3  -5   3 3974.66 72.4127   5
  -3   5  -3 3720.40 75.6776   4
  -3   5  -4 900.284 32.6311   2
   3  -5   4 858.488 40.2799   5
  -3   5  -4 918.737 41.4259   4
   3  -5   5 904.550 43.4740   5
  -3   5  -5 936.897 36.2435   2
  -3   5  -5 958.079 43.0908   4
   3  -5   5 896.189 36.2034   3
  -3   5  -6 1366.79 44.8247   2
   3  -5   6 1446.89 53.2231   5
   3  -5   6 1422.85 46.8394   3
  -3   5  -7 227.001 29.7088   2
   3  -5   7 306.899 35.4906   5
   3  -5   7 182.203 24.9878   3
   3  -5   8 122.951 25.6709   3
  -3   5  -8 30.2056 21.3259   2
  -3   5  -9-101.752 24.9230   2
   3  -5   9 15.1445 27.1986   3
  -3   5 -10-63.1964 25.8933   2
  -3   5 -11-103.348 33.9570   2
  -3   4  10 82.6608 44.2331   6
  -3   4   9 671.543 53.4636   6
  -3   4   8 53.4776 31.5975   6
   3  -4  -8 50.9723 31.5616   8
   3  -4  -7 290.010 34.2486   8
  -3   4   7 310.182 44.5132   6
  -3   4   6 105.945 36.8360   6
   3  -4  -6 49.1082 24.3926   8
  -3   4   5 15.8775 33.4941   6
   3  -4  -5 21.3591 17.5127   5
  -3   4   5 68.8995 19.6933   1
   3  -4  -4 1293.07 39.4704   5
  -3   4   4 1309.31 38.3801   1
  -3   4   4 1298.06 56.5241   6
  -3   4   4 1327.97 38.0185   0
   3  -4  -3 8868.03 91.7687   5
  -3   4   3 8818.16 89.0525   1
   3  -4  -2 1070.23 34.8719   5
  -3   4   2 999.682 31.6332   1
   3  -4  -1 3470.09 58.0511   5
   3  -4  -1 3505.53 50.1700   0
   3  -4   0 7623.29 86.1132   5
   3  -4   0 7871.61 75.6140   0
   3  -4   1 1577.15 43.0467   5
  -3   4  -1 1778.50 31.4446   2
  -3   4  -2 1072.61 26.8353   2
   3  -4   2 925.390 32.5982   5
   3  -4   3 3.64577 19.7048   5
  -3   4  -3-16.4837 20.2669   4
  -3   4  -3 9.46221 10.1096   2
  -3   4  -4 5380.03 66.6302   2
   3  -4   4 5659.11 83.3971   5
  -3   4  -4 5430.48 81.7533   4
  -3   4  -5 1778.20 45.1850   2
   3  -4   5 1918.71 53.6304   5
   3  -4   5 1878.30 49.0875   3
  -3   4  -5 1866.65 51.5039   4
   3  -4   6 36.2833 24.2501   5
  -3   4  -6-11.0533 19.0530   2
   3  -4   7 1391.85 51.8765   5
   3  -4   7 1479.67 51.1506   3
  -3   4  -7 1421.02 47.4686   2
  -3   4  -8 103.684 27.2853   2
   3  -4   8 56.9814 24.0353   3
   3  -4   9 2522.65 72.5476   3
  -3   4  -9 2431.71 68.7193   2
  -3   4 -10 620.584 44.7305   2
   3  -4  10 513.715 37.7196   3
  -3   4 -11 147.255 30.0633   2
  -3   4 -12 168.063 33.6837   2
  -3   3  11 249.671 47.0285   6
  -3   3  10 151.191 40.9846   6
  -3   3   9 432.214 50.3801   6
  -3   3   8 676.914 50.4036   6
   3  -3  -7 1113.07 44.2747   8
  -3   3   7 1147.12 45.2120   1
  -3   3   7 1021.84 53.8873   6
  -3   3   6 3601.42 69.6098   1
   3  -3  -6 3739.42 70.6297   8
  -3   3   6 3686.93 89.6887   6
  -3   3   5 30.0051 29.3173   6
   3  -3  -5 3.45939 17.4403   5
  -3   3   5 21.4781 14.1413   0
  -3   3   5-2.75449 16.6635   1
   3  -3  -4 1977.43 44.9321   5
  -3   3   4 1899.18 40.3274   0
  -3   3   4 1884.86 45.8482   1
  -3   3   4 1940.95 61.1231   6
  -3   3   3 80.1276 25.7589   6
  -3   3   3 73.9536 16.6492   1
   3  -3  -3 88.0610 16.6131   5
  -3   3   3 122.928 14.5058   0
   3  -3  -2 2371.38 46.4451   5
  -3   3   2 2211.51 58.4302   6
  -3   3   2 2173.55 44.1001   1
   3  -3  -1 1585.28 38.5179   5
  -3   3   1 1512.48 36.6299   1
   3  -3  -1 1616.08 30.2685   0
   3  -3   0 2647.89 49.5303   5
   3  -3   0 2725.68 39.6534   0
   3  -3   1 31683.8 165.604   5
  -3   3  -1 33154.4 107.476   2
  -3   3  -2 122.224 8.88795   2
   3  -3   2 69.2208 18.5944   5
  -3   3  -3 6222.65 58.6440   2
   3  -3   3 5900.17 75.4936   5
  -3   3  -3 6147.49 79.2424   4
   3  -3   4 2096.69 50.1757   5
  -3   3  -4 2210.06 49.1491   4
  -3   3  -4 2304.49 41.1881   2
   3  -3   5 4813.97 75.2021   5
  -3   3  -5 4714.21 61.3863   8
  -3   3  -5 4748.81 64.8601   2
   3  -3   6 13842.2 128.617   5
  -3   3  -6 13551.4 102.293   8
   3  -3   6 14067.0 131.990   3
  -3   3  -6 13328.6 118.234   2
   3  -3   7 317.216 30.5660   3
  -3   3  -7 280.094 24.3130   2
   3  -3   8 180.123 28.0580   3
  -3   3  -8 234.053 28.1676   2
   3  -3   9 394.314 35.4593   3
  -3   3  -9 270.856 29.6957   2
  -3   3 -10 27.8078 22.1129   2
   3  -3  10 1.52707 26.5150   3
  -3   3 -11 74.1672 26.1017   2
  -3   3 -12 10.4552 33.0253   2
  -3   3 -13 100.038 31.5665   2
  -3   2  11 52.9931 33.0174   6
  -3   2  10 284.590 46.4858   6
  -3   2  10 422.143 37.9919   1
  -3   2   9 31.2823 32.4702   6
  -3   2   9 106.086 25.6510   1
  -3   2   8 701.920 50.3764   6
  -3   2   8 530.176 36.4282   1
   3  -2  -8 646.359 36.0720   2
  -3   2   7 13.7306 30.0603   6
  -3   2   7-10.8185 21.7258   1
   3  -2  -7 12.5609 19.1932   8
  -3   2   6 391.437 30.1805   1
   3  -2  -6 437.619 28.9531   8
   3  -2  -6 413.669 24.2193   2
  -3   2   6 389.305 38.7286   6
  -3   2   5 2706.71 57.8047   1
   3  -2  -5 2554.83 47.9312   2
  -3   2   5 2678.78 68.8764   6
  -3   2   4 199.125 29.3173   6
   3  -2  -4 157.744 19.0994   5
   3  -2  -4 124.939 11.5395   2
  -3   2   4 207.267 22.0374   1
  -3   2   4 210.356 15.8817   0
   3  -2  -3 2504.55 36.4223   2
  -3   2   3 2562.52 38.9482   0
  -3   2   3 2565.58 50.0982   1
   3  -2  -3 2524.12 47.2465   5
  -3   2   3 2569.28 60.2691   6
   3  -2  -2 14796.5 106.292   5
  -3   2   2 14729.9 82.2100   0
  -3   2   2 14800.7 109.326   1
   3  -2  -2 14434.0 71.0257   2
  -3   2   2 14616.5 127.768   6
  -3   2   1 26569.1 141.439   1
   3  -2  -1 27351.9 138.685   5
  -3   2   1 26789.8 162.527   6
   3  -2   0 35106.5 156.779   5
   3  -2   0 34999.7 112.087   0
  -3   2   0 34724.7 158.905   1
   3  -2   1 150.114 19.0710   5
   3  -2   2 13685.0 101.527   5
  -3   2  -2 13721.0 61.8111   2
  -3   2  -3 25134.0 139.364   4
   3  -2   3 23301.1 132.873   5
  -3   2  -3 24650.7 129.274   8
  -3   2  -3 25132.8 103.260   2
  -3   2  -4 5502.33 63.1785   8
   3  -2   4 5543.17 70.6114   5
  -3   2  -4 5601.58 66.7386   4
  -3   2  -4 5477.13 57.6113   2
   3  -2   5 2800.27 54.9984   5
  -3   2  -5 2821.49 47.2618   8
  -3   2  -5 2713.64 47.3306   2
  -3   2  -6 2725.21 48.1700   8
   3  -2   6 2909.52 57.0598   5
   3  -2   6 2895.11 62.5671   3
  -3   2  -6 2620.30 52.4045   2
   3  -2   7 3468.24 70.4229   3
  -3   2  -7 3488.00 65.7728   2
  -3   2  -7 3580.22 55.2273   8
   3  -2   8 904.210 45.4589   3
  -3   2  -8 942.391 40.6259   2
   3  -2   9 287.369 34.2997   3
  -3   2  -9 277.308 30.3939   2
   3  -2  10 349.540 36.8253   3
  -3   2 -10 325.581 33.1209   2
  -3   2 -11 50.0582 29.0438   2
  -3   2 -12 74.8163 31.4934   2
  -3   2 -13 124.455 33.7824   2
  -3   1  12 120.157 35.4022   1
  -3   1  11 47.5571 30.3082   1
  -3   1  10 136.696 29.1479   1
   3  -1 -10 161.107 24.1001   2
  -3   1   9 218.796 31.9638   1
   3  -1  -9 228.876 25.8017   2
  -3   1   8 1259.61 51.6379   1
   3  -1  -8 1174.01 44.0100   2
  -3   1   7 564.993 37.2860   1
   3  -1  -7 529.080 30.9963   2
  -3   1   6 3327.21 68.7426   1
   3  -1  -6 3354.13 58.0289   8
   3  -1  -6 3391.16 62.7008   2
  -3   1   5 82.4681 19.3723   1
   3  -1  -5 51.7394 11.7907   2
  -3   1   4 13211.0 116.704   1
   3  -1  -4 12866.9 96.2230   2
  -3   1   4 12658.8 127.410   6
   3  -1  -3 11219.7 94.5800   5
  -3   1   3 11067.4 100.727   1
   3  -1  -3 10848.5 77.4148   2
  -3   1   3 11013.0 109.300   6
  -3   1   2 42.2344 19.2323   6
  -3   1   2 28.8592 8.62324   0
   3  -1  -2 11.3774 16.3418   5
   3  -1  -2 17.7100 6.14321   2
  -3   1   2 45.5672 17.8111   1
   3  -1  -1 6156.68 64.6018   5
  -3   1   1 5867.48 66.8102   1
  -3   1   1 5830.01 70.4774   6
  -3   1   0 26404.2 136.722   1
   3  -1   0 26354.2 127.678   5
   3  -1   0 26321.4 67.9781   0
   3  -1   1 41064.2 159.482   5
  -3   1  -1 41567.3 158.887   8
  -3   1  -2 16911.1 102.719   8
   3  -1   2 17304.0 104.654   5
  -3   1  -2 16771.1 61.2924   2
   3  -1   3 578.443 22.7382   5
  -3   1  -3 590.497 24.4760   8
  -3   1  -3 633.987 17.7998   2
  -3   1  -3 620.086 21.0784   4
   3  -1   4 9949.15 84.9358   5
  -3   1  -4 10151.8 83.1041   8
  -3   1  -4 9528.48 75.3951   2
   3  -1   5 330.588 22.6050   5
  -3   1  -5 382.049 22.3093   8
  -3   1  -5 334.784 19.6155   2
   3  -1   6 2470.78 49.0604   5
  -3   1  -6 2367.08 45.3894   8
  -3   1  -6 2292.48 48.5775   2
  -3   1  -7 557.716 27.1095   8
   3  -1   7 564.754 33.1850   3
  -3   1  -7 546.952 30.6608   2
   3  -1   8 31.4055 26.2615   3
  -3   1  -8 49.7859 19.3838   8
  -3   1  -8 19.5814 20.9910   2
   3  -1   9 1613.47 56.4597   3
  -3   1  -9 1600.66 54.1953   2
   3  -1  10 681.947 40.8157   3
  -3   1 -10 617.086 40.6072   2
  -3   1 -11 246.026 30.1940   2
  -3   1 -12 103.957 26.9351   2
  -3   1 -13-30.6621 29.2613   2
   3   0 -12 5.66002 35.5721   2
   3   0 -10 100.415 25.7621   2
   3   0  -9-40.5344 21.9984   2
   3   0  -8 451.870 32.8045   2
   3   0  -7 307.486 28.0009   2
  -3   0   6 1393.84 47.9942   1
   3   0  -6 1180.09 40.2411   2
  -3   0   5 2649.93 59.5917   1
   3   0  -5 2504.27 51.0959   2
  -3   0   4 7595.69 91.1245   1
   3   0  -4 7305.19 76.5578   2
  -3   0   3 26430.0 157.210   1
   3   0  -3 26667.2 128.756   2
   3   0  -2 14640.7 101.056   5
  -3   0   2 14533.2 109.592   1
   3   0  -2 14237.0 82.5507   2
  -3   0   1 821.737 10.9803   0
   3   0  -1 864.017 17.4890   2
   3   0  -1 879.883 26.5161   5
  -3   0   1 950.383 30.0278   1
  -3   0   1 920.193 27.9429   6
   3   0   0 2560.15 39.7595   5
  -3   0   0 2576.32 40.4334   8
  -3   0   0 2569.11 38.7231   6
  -3   0   0 2512.11 44.1496   1
   3   0   1 81.0497 12.2169   5
  -3   0  -1 65.5245 14.7240   8
  -3   0  -1 97.9006 15.9956   1
   3   0   2 8276.23 66.9578   5
  -3   0  -2 8337.35 71.5293   8
  -3   0  -3 2799.01 31.4615   4
   3   0   3 2978.73 42.0798   5
  -3   0  -3 2936.47 45.5532   8
  -3   0  -4 4759.77 58.1506   8
   3   0   4 4355.64 49.6111   5
  -3   0  -5 4077.23 56.2750   8
   3   0   5 4095.89 53.1803   5
  -3   0  -5 4029.33 56.5822   2
   3   0   6 2909.10 48.5083   5
  -3   0  -6 2853.93 50.0962   8
  -3   0  -6 2797.77 53.2197   2
   3   0   7 12.0072 16.3973   5
  -3   0  -7 11.7160 17.6853   8
  -3   0  -7 28.3427 16.6971   2
   3   0   7 7.49593 18.4931   3
  -3   0  -8 1075.56 36.9099   8
   3   0   8 1100.53 42.7784   3
  -3   0  -8 1049.62 41.7963   2
  -3   0  -9 169.478 29.3825   2
   3   0   9 225.851 28.1980   3
   3   0  10 443.744 34.0025   3
  -3   0 -10 315.036 33.4931   2
  -3   0 -11-14.3850 23.2216   2
  -3   0 -12 126.714 27.1913   2
  -3   0 -13 134.781 28.4738   2
   3   1 -12 319.466 42.2224   2
   3   1 -11 184.321 34.0019   2
   3   1 -10 49.2682 27.5456   2
   3   1  -9 1608.97 57.4507   2
   3   1  -8 1687.19 56.3978   2
   3   1  -7 12.5617 21.8146   2
   3   1  -6 9480.17 110.829   2
   3   1  -5 48.2033 18.9650   2
  -3  -1   4 7859.22 94.0398   1
   3   1  -4 7897.27 85.7010   2
   3   1  -3-45.3780 12.3288   2
  -3  -1   3-3.12144 16.5144   1
  -3  -1   2 97.3369 17.2566   1
   3   1  -2 32.0380 7.44910   2
   3   1  -1 316.271 18.9371   5
   3   1  -1 403.147 16.2923   2
  -3  -1   1 363.410 18.5935   8
  -3  -1   1 306.128 19.3041   1
   3   1   0 509.800 19.3315   5
   3   1   0 520.856 16.5250   2
  -3  -1   0 520.149 20.6260   8
  -3  -1   0 583.538 24.9924   1
  -3  -1  -1 6.65220 7.15704   6
   3   1   1 6.70309 7.98877   2
   3   1   1 18.3232 11.4307   5
   3   1   1 8.29188 3.88697   0
  -3  -1  -1 3.66932 13.0204   8
  -3  -1  -1 16.0953 14.3827   1
   3   1   2 24064.3 101.745   5
  -3  -1  -2 24393.1 120.863   8
   3   1   3 26.2092 10.3113   5
  -3  -1  -3 12.6658 14.0201   8
   3   1   4 1741.91 29.9996   5
  -3  -1  -4 1759.34 38.3982   8
   3   1   5 927.853 23.8292   5
  -3  -1  -5 942.391 31.6713   8
   3   1   6 173.525 15.5790   5
  -3  -1  -6 166.682 21.6074   8
   3   1   7 452.334 20.7733   5
  -3  -1  -7 434.326 27.0465   8
   3   1   7 386.357 27.3510   3
  -3  -1  -8 1329.89 41.4364   8
   3   1   8 1337.36 44.5701   3
  -3  -1  -8 1238.56 47.8230   2
  -3  -1  -9 4108.47 70.9986   8
   3   1   9 4273.81 78.7658   3
  -3  -1  -9 4056.61 82.2389   2
  -3  -1 -10 21.3689 23.9646   2
   3   1  10 70.5695 22.5688   3
  -3  -1 -11 1443.69 58.8028   2
  -3  -1 -12-16.1649 26.4684   2
  -3  -1 -13 0.76246 30.8114   2
   3   2 -11 45.4287 36.5080   2
   3   2 -10 75.4569 28.2555   2
   3   2  -9 99.0358 25.9903   2
   3   2  -8 277.115 30.8380   2
   3   2  -7 266.682 31.2035   2
   3   2  -6 852.201 40.9014   2
   3   2  -5 1701.65 49.7817   2
   3   2  -4 2123.51 50.0768   2
   3   2  -4 2032.99 40.3907   7
   3   2  -3 682.101 26.8457   2
  -3  -2   3 747.598 31.3113   1
  -3  -2   2 29.0955 11.1100   8
   3   2  -2 10.2599 11.2074   2
  -3  -2   2 24.6579 14.5210   1
   3   2  -1 707.965 23.8304   2
  -3  -2   1 687.065 21.5200   8
  -3  -2   1 700.537 26.4677   1
   3   2   0 2913.06 43.2622   2
  -3  -2   0 2927.65 41.4719   8
  -3  -2   0 3164.06 47.7582   1
   3   2   1 5.03815 9.90883   5
  -3  -2  -1 13.8006 13.5627   1
  -3  -2  -1 6.63453 13.6028   8
   3   2   2 16.2343 7.65430   0
   3   2   2 35.8106 12.7345   2
   3   2   2 1.98429 8.16915   5
  -3  -2  -2 6.91632 15.7417   8
  -3  -2  -2 25.8116 14.2422   1
   3   2   3 2015.69 26.8002   5
  -3  -2  -3 2107.47 40.8094   8
  -3  -2  -4 3213.91 51.5186   8
   3   2   4 3147.81 33.0315   5
   3   2   5 12812.7 69.8161   5
  -3  -2  -5 13392.1 106.384   8
  -3  -2  -6 11819.4 104.790   8
   3   2   6 10935.2 68.6625   5
  -3  -2  -7 438.571 28.1938   8
   3   2   7 366.303 24.3182   3
   3   2   8 2012.96 50.3987   3
  -3  -2  -8 2039.77 52.2517   8
  -3  -2  -9 557.897 33.9480   8
   3   2   9 602.287 33.0946   3
  -3  -2  -9 480.192 40.0791   2
  -3  -2 -10 3.87050 25.1294   8
   3   2  10-7.44777 22.0007   3
  -3  -2 -11 119.384 29.1020   2
  -3  -2 -12 22.7758 24.4837   2
  -3  -2 -13 7.84119 27.3568   2
   3   3 -11-116.276 39.5518   2
   3   3 -10-57.2169 29.4455   2
   3   3  -9-19.1323 26.3985   2
   3   3  -8 549.156 40.0505   2
   3   3  -7 248.299 32.1474   2
   3   3  -6 1182.04 48.3603   2
   3   3  -5 1127.20 44.0743   2
   3   3  -5 1065.65 33.7200   7
   3   3  -4 1725.02 46.9709   2
   3   3  -4 1801.16 41.2094   7
   3   3  -3 1482.14 41.7417   2
  -3  -3   3 1416.87 41.9635   1
   3   3  -3 1459.03 37.0649   7
  -3  -3   2 1434.85 27.1484   8
  -3  -3   2 1419.98 37.7592   1
   3   3  -2 1513.22 39.6356   2
   3   3  -2 1514.65 37.9195   7
   3   3  -1 3192.19 53.4515   2
  -3  -3   1 3039.79 40.7484   8
  -3  -3   1 3083.04 50.1891   1
   3   3  -1 3082.89 51.2069   7
   3   3   0 3479.28 54.4909   2
  -3  -3   0 3401.55 50.0394   1
  -3  -3   0 3357.29 45.2935   8
   3   3   1 30247.8 154.826   2
  -3  -3  -1 29151.4 133.718   8
  -3  -3  -1 29479.8 106.745   0
  -3  -3  -1 29088.2 135.487   1
  -3  -3  -2 25766.2 125.358   1
   3   3   2 25325.2 111.695   0
   3   3   2 25554.7 139.585   2
  -3  -3  -2 25200.3 130.311   8
   3   3   3 10125.0 52.7276   5
   3   3   3 10395.5 75.2544   0
  -3  -3  -3 10236.1 89.7919   8
   3   3   4 1237.46 17.0074   5
  -3  -3  -4 1237.48 36.1932   8
  -3  -3  -5 1257.16 39.6850   8
   3   3   5 1151.68 24.4480   6
  -3  -3  -6 346.466 27.1758   8
   3   3   7 57.6197 13.6689   3
  -3  -3  -7 35.8020 22.0621   8
   3   3   8 502.765 27.5060   3
  -3  -3  -8 557.369 34.6885   8
  -3  -3  -9 2368.35 62.4079   8
   3   3   9 2472.52 56.1892   3
  -3  -3 -10-18.6781 27.3209   8
   3   3  10-83.7854 18.0408   3
  -3  -3 -11 462.025 42.2122   2
  -3  -3 -12 230.523 32.8683   2
  -3  -3 -13 70.7023 27.6754   2
   3   4 -11 303.750 41.7040   2
   3   4 -10 351.835 36.3713   2
   3   4  -9 109.279 30.9546   2
   3   4  -8 387.087 35.3768   2
   3   4  -7-0.83800 22.0604   2
   3   4  -6 10.7416 21.2455   2
   3   4  -5 3437.05 74.2490   2
   3   4  -4 4952.35 84.2690   2
   3   4  -4 5000.13 72.5319   7
   3   4  -3 2196.73 54.8576   2
   3   4  -3 2318.75 50.2305   7
  -3  -4   2 8952.92 91.6023   1
   3   4  -2 8900.56 101.512   2
  -3  -4   2 8639.59 64.1660   8
   3   4  -2 9087.24 93.9593   7
   3   4  -1 5670.72 78.6348   2
  -3  -4   1 5740.58 68.7802   1
  -3  -4   1 5633.51 56.1180   8
   3   4  -1 5807.71 74.0322   7
   3   4   0 15317.0 124.811   2
  -3  -4   0 15123.9 95.9081   8
  -3  -4   0 15124.2 103.049   1
   3   4   0 15358.5 118.184   7
  -3  -4  -1 1516.69 31.5371   0
   3   4   1 1679.32 45.1034   2
  -3  -4  -1 1608.56 36.5469   8
  -3  -4  -1 1601.44 33.1691   1
   3   4   1 1692.26 42.1478   7
  -3  -4  -2 4489.74 51.7134   0
  -3  -4  -2 4616.80 53.2247   1
   3   4   2 4580.76 68.3266   2
  -3  -4  -2 4537.45 61.3649   8
   3   4   2 4610.62 38.6950   4
   3   4   2 4506.17 64.6000   7
   3   4   3 2172.39 39.7571   0
   3   4   3 2100.35 47.7054   2
  -3  -4  -3 2135.62 46.6208   8
   3   4   3 2188.86 46.1067   7
   3   4   4 428.270 21.5906   0
   3   4   4 508.494 25.0065   7
  -3  -4  -4 427.740 29.0028   8
   3   4   5 8075.79 83.5277   0
  -3  -4  -5 7921.15 93.1136   8
   3   4   5 7894.45 82.0221   7
  -3  -4  -6 2449.09 57.0812   8
   3   4   6 2392.61 46.2153   7
  -3  -4  -7 1063.32 44.3556   8
   3   4   7 1133.82 32.0286   3
  -3  -4  -8 267.462 32.6135   8
  -3  -4  -9 96.2582 31.0257   8
  -3  -4 -10-9.16399 31.3268   8
  -3  -4 -11-43.0484 29.0964   8
  -3  -4 -12 242.085 39.0280   2
  -3  -4 -13 291.909 33.3841   2
   3   5  -9-27.6353 28.7764   2
   3   5  -8 597.346 38.2804   2
   3   5  -7 268.137 33.3345   2
   3   5  -6 903.110 45.8760   2
   3   5  -5-2.54547 21.6720   2
   3   5  -4 66.4295 24.9735   2
   3   5  -3 4994.98 86.5138   2
   3   5  -2 489.992 31.8715   2
  -3  -5   2 548.321 27.0507   1
   3   5  -2 502.152 29.6302   7
   3   5  -1 5920.36 87.6577   2
  -3  -5   1 5883.70 71.4332   1
  -3  -5   1 5985.72 60.4030   8
   3   5  -1 6210.56 84.3288   7
   3   5   0 816.579 35.6536   2
  -3  -5   0 819.428 27.7460   8
  -3  -5   0 732.819 25.2979   1
   3   5   0 829.418 34.7113   7
   3   5   1 11169.1 116.496   2
  -3  -5  -1 10544.9 87.3490   0
  -3  -5  -1 10535.9 91.5119   8
  -3  -5  -1 10294.0 80.3376   1
   3   5   1 10389.5 105.794   7
  -3  -5  -2 2280.99 37.8158   1
   3   5   2 2262.96 55.5510   2
   3   5   2 2321.10 35.4717   4
  -3  -5  -2 2440.04 44.5998   0
   3   5   2 2302.69 51.6597   7
  -3  -5  -2 2256.26 47.4743   8
   3   5   3 2403.51 55.5643   2
  -3  -5  -3 2424.15 51.5971   8
   3   5   3 2333.72 51.4207   7
   3   5   4 1223.50 37.2791   0
  -3  -5  -4 1304.67 43.1789   8
   3   5   4 1252.99 39.2686   7
  -3  -5  -5 256.400 29.8442   8
   3   5   5 254.085 21.2234   7
  -3  -5  -6 39.8367 27.2017   8
   3   5   6 64.1823 18.0407   7
  -3  -5  -7 1130.81 48.4358   8
  -3  -5  -8 485.872 40.1886   8
  -3  -5  -9 4715.55 92.2540   8
  -3  -5 -10 192.374 37.2431   8
  -3  -5 -11 1749.26 67.4674   8
  -3  -5 -12 106.241 39.1272   8
  -3  -5 -13 568.300 47.6515   2
   3   6 -10 129.793 39.8305   2
   3   6  -9 448.504 41.2673   2
   3   6  -8 33.6622 29.4976   2
   3   6  -7 53.5008 25.2783   2
   3   6  -6 263.056 31.2039   2
   3   6  -5 774.425 44.3660   2
   3   6  -4 2810.59 72.9390   2
   3   6  -3 4375.40 87.8775   2
   3   6  -2 5074.72 90.3717   2
  -3  -6   2 5121.24 73.5794   1
   3   6  -1 8.84250 22.1979   2
  -3  -6   1-47.5887 13.0695   1
  -3  -6   1 8.96157 14.0425   8
   3   6   0 220.887 27.4264   2
  -3  -6   0 250.911 21.3888   8
  -3  -6   0 244.126 16.1690   1
   3   6   1 618.727 36.5827   2
   3   6   1 563.160 23.1855   4
  -3  -6  -1 591.208 25.6890   0
  -3  -6  -1 613.233 29.4937   8
  -3  -6  -1 540.765 20.1677   1
   3   6   1 550.346 33.0805   7
   3   6   2 2365.55 42.7153   4
   3   6   2 2526.46 63.4704   2
  -3  -6  -2 2518.60 52.9342   8
  -3  -6  -2 2418.56 47.2704   0
   3   6   2 2504.68 59.3157   7
   3   6   3 11976.1 127.603   2
  -3  -6  -3 11620.6 113.493   8
   3   6   3 11366.4 119.192   7
  -3  -6  -4 736.805 38.8577   8
  -3  -6  -5 8431.06 107.113   8
  -3  -6  -6 9567.43 118.663   8
  -3  -6  -7 546.374 41.3487   8
  -3  -6  -8 3925.64 85.6744   8
  -3  -6  -9 10.6453 31.8707   8
  -3  -6 -10 695.693 54.9285   8
  -3  -6 -11 272.058 45.4434   8
  -3  -6 -12 627.382 56.3152   8
   3   7  -9-63.3687 38.1833   2
   3   7  -8 170.145 36.8036   2
   3   7  -7 211.226 33.3413   2
   3   7  -6 602.986 44.1720   2
   3   7  -5-45.6950 24.7396   2
   3   7  -4 25.6893 22.7629   2
   3   7  -3 1811.36 64.2277   2
   3   7  -2 657.727 42.2155   2
  -3  -7   2 774.321 32.7078   1
   3   7  -1 7235.87 112.140   2
   3   7   0 6443.31 112.457   2
  -3  -7   0 5946.10 75.4289   8
   3   7   1 525.602 40.8152   2
   3   7   1 564.570 26.1387   4
  -3  -7  -1 600.894 31.5216   8
   3   7   2 2433.95 67.3706   2
  -3  -7  -2 2504.29 56.1395   8
   3   7   3 678.383 42.1917   2
  -3  -7  -3 594.407 36.0989   8
   3   7   4 2120.50 64.9815   2
  -3  -7  -4 2045.80 57.8700   8
  -3  -7  -5 2173.66 62.8403   8
  -3  -7  -6 42.8126 33.2441   8
  -3  -7  -7 80.3623 34.6874   8
  -3  -7  -8 1809.48 65.7375   8
  -3  -7  -9 3744.03 91.0758   8
  -3  -7 -10 95.2530 40.1647   8
  -3  -7 -11 314.252 51.9609   8
  -3  -7 -12 124.222 47.8683   8
   3   8  -8 308.862 38.3792   2
   3   8  -7 53.9951 33.0009   2
   3   8  -6 260.060 35.1431   2
   3   8  -5 310.524 29.1569   2
   3   8  -4 1234.65 59.6040   2
   3   8  -3 2.48439 30.4147   2
   3   8  -2 890.373 52.2321   2
   3   8  -1 290.244 37.3640   2
   3   8   0 45.0747 35.2694   2
   3   8   1 1103.79 56.5411   2
  -3  -8  -1 1227.89 43.8263   8
   3   8   2 8947.74 131.882   2
  -3  -8  -2 8698.50 106.015   8
   3   8   3 4791.74 96.6839   2
  -3  -8  -3 5045.43 85.2877   8
  -3  -8  -4 273.838 36.2840   8
   3   8   4 209.566 35.4035   2
  -3  -8  -5 12183.7 141.611   8
  -3  -8  -6 7507.03 118.267   8
  -3  -8  -7 61.0674 38.6037   8
  -3  -8  -8 306.064 46.7276   8
  -3  -8  -9 371.570 45.4359   8
  -3  -8 -10-124.039 39.0066   8
  -3  -8 -11 9.89047 40.5124   8
   3   9  -7 57.2682 39.2411   2
   3   9  -6 399.411 38.8544   2
   3   9  -5 107.699 35.5251   2
   3   9  -4 0.93746 31.7361   2
   3   9  -3 1607.30 67.9447   2
   3   9  -2 1186.35 62.0557   2
   3   9  -1 16790.4 199.832   2
   3   9   0 6839.56 129.534   2
   3   9   1 299.796 42.7476   2
  -3  -9  -1 381.750 34.3076   8
   3   9   2 7957.59 130.245   2
  -3  -9  -2 8099.46 108.690   8
   3   9   3 2504.06 77.6510   2
  -3  -9  -3 2537.56 67.7837   8
  -3  -9  -4 54.7565 33.1053   8
   3   9   4-76.0537 28.7559   2
  -3  -9  -5 401.504 42.1152   8
  -3  -9  -6 656.215 50.6837   8
  -3  -9  -7 454.986 47.5450   8
  -3  -9  -8-20.0996 39.8857   8
  -3  -9  -9 370.671 46.3143   8
   3  10  -6 867.080 61.9088   2
   3  10  -5 1055.68 65.4649   2
   3  10  -4 5342.50 123.397   2
   3  10  -3 927.592 60.8388   2
   3  10  -2-77.9371 31.9754   2
   3  10  -1 585.605 55.1312   2
   3  10   0 205.719 40.1261   2
   3  10   1 3.94835 32.4616   2
   3  10   2 208.057 34.7981   2
  -3 -10  -2 235.327 33.4702   8
  -3 -10  -3 145.605 35.1375   8
   3  10   3 151.376 33.1803   2
   3  10   4-13.5755 26.7422   2
  -3 -10  -4 57.4723 33.3365   8
  -3 -10  -5 522.723 45.5244   8
  -3 -10  -6 437.255 48.3575   8
  -3 -10  -7 255.196 50.1349   8
  -3 -10  -8 47.5939 44.6334   8
  -3 -10  -9 57.7560 45.5550   8
   3  11  -4 143.236 38.2818   2
   3  11  -3 8.62889 37.0652   2
   3  11  -2-10.1032 34.6134   2
   3  11  -1 212.905 35.5996   2
   3  11   0-45.0262 31.6499   2
   3  11   1 347.074 42.8176   2
   3  11   2 390.484 43.4927   2
   3  11   3 150.338 33.0893   2
  -3 -11  -3 154.822 34.5074   8
   3  11   4 13.1960 30.5057   2
  -3 -11  -4 155.918 42.1757   8
  -3 -11  -5 62.2819 41.4035   8
  -3 -11  -6 402.410 56.0516   8
  -3 -11  -7 294.648 49.4753   8
  -3 -11  -8 336.845 60.3174   8
   3  12  -2 53.6782 40.8879   2
   3  12  -1-51.3738 35.4060   2
   3  12   0-50.2846 33.0183   2
   3  12   1 58.9777 34.4729   2
   3  12   2 138.511 36.0872   2
   3  12   3 843.709 57.6785   2
  -3 -12  -4 106.392 42.0853   8
   3  12   4-104.869 37.0620   2
  -3 -12  -5 1269.19 70.3905   8
  -3 -12  -6 495.999 56.1165   8
   4 -11  -1 152.123 45.2758   8
   4 -11   1 401.421 37.7841   5
   4 -11   2-132.104 39.1532   5
   4 -10  -2 404.533 46.9357   8
   4 -10  -1-4.75785 47.0146   8
   4 -10   0 622.172 36.3407   5
   4 -10   0 643.473 57.7688   8
   4 -10   1 471.493 36.3048   5
   4 -10   1 625.794 49.6281   8
  -4  10  -2-147.425 40.6952   4
   4 -10   3 502.112 36.6412   5
  -4  10  -3 339.840 34.7085   4
  -4  10  -4-23.7429 33.0109   4
   4 -10   4 192.749 33.9005   5
  -4  10  -5 265.621 36.6718   4
   4  -9  -5 829.770 63.6086   8
   4  -9  -4 270.309 47.8479   8
   4  -9  -3 350.000 45.5294   8
   4  -9  -2 70.3201 42.4261   8
   4  -9  -1 204.601 26.0448   5
   4  -9   0 53.9874 25.8826   5
   4  -9   1 589.860 34.4712   5
   4  -9   2 643.724 42.5973   5
  -4   9  -2 675.372 49.8810   4
   4  -9   3 200.679 29.1115   5
   4  -9   4 313.624 33.7040   5
  -4   9  -4 303.019 36.4678   4
   4  -9   5 411.004 38.7395   5
  -4   9  -5 753.830 45.1894   4
   4  -9   6 68.5392 29.3436   5
  -4   9  -6 183.149 30.7064   4
   4  -9   7 512.929 44.8665   5
   4  -8  -7 282.574 47.0993   8
   4  -8  -6 216.525 45.3861   8
   4  -8  -5-55.1174 43.0110   8
   4  -8  -4 375.675 47.2168   8
   4  -8  -3 104.218 20.3890   5
   4  -8  -3 207.621 43.0664   8
   4  -8  -2 3291.51 73.4646   5
   4  -8  -1 1211.69 48.1195   5
   4  -8   0 3.02509 23.2312   5
   4  -8   1 180.345 26.4836   5
   4  -8   2 84.3249 21.5268   5
   4  -8   3 367.400 34.1461   5
  -4   8  -3 35.2098 32.3448   4
   4  -8   4 2475.41 67.5831   5
  -4   8  -4 2689.14 83.2875   4
  -4   8  -5 1488.87 62.5020   4
   4  -8   5 1391.33 58.6237   5
  -4   8  -6 339.949 38.0179   4
   4  -8   6 371.006 41.2461   5
   4  -8   7 341.498 43.1788   5
   4  -8   7 144.147 26.6522   3
   4  -8   8 358.963 29.5772   3
   4  -8   8 219.327 38.3246   5
   4  -8   9-23.1403 35.8008   3
   4  -7  -8-40.7490 45.8254   8
   4  -7  -7 338.521 45.4047   8
   4  -7  -6 1522.09 68.0620   8
   4  -7  -5 1555.88 65.4687   8
   4  -7  -4 99.6760 22.3092   5
   4  -7  -4 135.178 37.4312   8
   4  -7  -2 1167.21 44.8399   5
   4  -7  -1 1557.17 51.9036   5
   4  -7   0 691.606 38.7047   5
   4  -7   1 2403.84 65.7158   5
   4  -7   2 130.019 24.8534   5
   4  -7   3 305.998 33.9964   5
  -4   7  -3 190.099 30.0322   4
   4  -7   4 386.168 35.0962   5
  -4   7  -4 511.785 40.4476   4
   4  -7   4 464.130 30.1453   3
   4  -7   5 1005.34 48.4971   5
  -4   7  -5 1157.34 54.6454   4
   4  -7   5 994.673 41.6827   3
   4  -7   6 120.116 22.9671   3
   4  -7   6 124.050 29.2194   5
  -4   7  -6-4.12856 25.8615   4
   4  -7   7 228.356 26.7635   5
   4  -7   7-14.9482 24.8959   3
   4  -7   8 17.6326 30.7152   5
   4  -7   8 112.676 26.5701   3
   4  -7   9 125.485 28.7217   5
   4  -7   9 342.518 30.7026   3
   4  -7  10-61.5435 33.5823   3
   4  -7  10-129.105 31.8479   5
   4  -6  -8 79.9178 38.8557   8
  -4   6   8 222.686 41.3184   6
   4  -6  -7 86.9590 35.5453   8
   4  -6  -6 458.681 42.3440   8
   4  -6  -5 910.873 38.7729   5
   4  -6  -5 958.005 52.4027   8
   4  -6  -4 104.679 21.2768   5
   4  -6  -3-39.6216 18.8935   5
   4  -6  -2 106.523 23.4086   5
   4  -6  -1 141.033 23.6345   5
   4  -6   0 32.8300 22.0926   5
   4  -6   1 386.899 31.8232   5
   4  -6   2 1320.73 49.8213   5
   4  -6   3 589.932 36.7416   5
  -4   6  -3 599.945 40.6403   4
  -4   6  -4 121.108 28.3435   4
   4  -6   4 53.1041 20.7141   5
  -4   6  -5 116.260 26.8989   4
   4  -6   5 90.8226 19.8012   3
   4  -6   5 58.7412 28.5307   5
   4  -6   6 2085.90 66.7240   5
  -4   6  -6 2014.34 62.7989   4
   4  -6   6 1893.60 58.8636   3
   4  -6   7-2.17365 25.9857   5
   4  -6   7 30.6148 21.3786   3
   4  -6   8 744.053 43.5074   5
   4  -6   8 526.825 36.5250   3
   4  -6   9 177.007 27.1986   3
   4  -6  10 104.909 29.5782   3
   4  -6  10-113.112 34.1628   5
   4  -6  11-92.2962 36.8801   5
  -4   5   9 268.378 48.4758   6
  -4   5   8-171.513 41.2125   6
   4  -5  -8 156.751 42.1225   8
  -4   5   7-7.80359 39.1780   6
   4  -5  -7 8.99990 33.3768   8
   4  -5  -6 247.091 23.1979   5
   4  -5  -6 254.999 34.3585   8
  -4   5   6 353.940 49.2102   6
   4  -5  -5 233.843 26.9135   5
   4  -5  -4-116.910 20.1778   5
   4  -5  -3 38.0473 20.0632   5
   4  -5  -2 1566.26 47.8256   5
   4  -5  -1 1378.96 44.7928   5
   4  -5   0 1269.77 44.0342   5
   4  -5   1 80.0729 24.2311   5
   4  -5   2 1699.44 51.9390   5
   4  -5   3 335.615 30.3015   5
   4  -5   4 1394.27 47.9884   5
  -4   5  -4 1555.64 53.3255   4
   4  -5   5 804.252 42.1823   5
  -4   5  -5 906.295 42.1174   4
   4  -5   6 2067.97 63.4239   5
   4  -5   6 2056.49 58.5292   3
  -4   5  -6 2002.88 58.7887   4
   4  -5   7 58.1245 29.2416   5
   4  -5   7 106.833 24.0810   3
   4  -5   8 13.9281 23.1536   3
   4  -5   8-62.0509 26.4384   5
   4  -5   9 223.304 30.8109   3
   4  -5   9 227.897 34.1062   5
   4  -5  10 118.714 30.7763   5
   4  -5  10 401.347 35.3163   3
   4  -5  11 116.313 31.4082   5
   4  -5  11 30.5710 32.4917   3
   4  -5  12 637.275 44.5308   5
  -4   4   9 234.917 42.9968   6
  -4   4   8 932.509 63.8108   6
  -4   4   7 34.2899 36.4476   6
   4  -4  -7-36.0081 32.2405   8
  -4   4   6 262.650 40.0037   6
   4  -4  -6 318.264 36.2653   8
   4  -4  -5 532.185 32.4144   5
  -4   4   5 487.553 48.3766   6
   4  -4  -4 1486.81 46.1676   5
  -4   4   4 1508.88 47.8315   1
  -4   4   4 1658.20 67.5137   6
  -4   4   3 114.876 23.5752   1
   4  -4  -3 92.8783 21.7473   5
   4  -4  -2 5439.20 80.5842   5
  -4   4   2 5272.78 77.4584   1
   4  -4  -1 897.458 36.7081   5
   4  -4   0 885.036 36.1461   5
   4  -4   1 1880.95 50.6772   5
   4  -4   2 600.888 33.6798   5
   4  -4   3 654.452 35.5601   5
   4  -4   4 1187.43 40.7683   5
  -4   4  -4 1402.85 47.7656   4
   4  -4   5 2065.32 57.9368   5
  -4   4  -5 1994.99 54.0922   4
   4  -4   6 6446.39 101.555   5
   4  -4   7 1.18722 24.8222   5
   4  -4   7-18.5275 23.8135   3
   4  -4   8 1823.04 62.8586   5
   4  -4   8 2107.90 63.9780   3
   4  -4   9 1033.97 50.8393   5
   4  -4   9 1091.19 51.4728   3
   4  -4  10 43.2821 24.4722   5
   4  -4  10 133.344 28.6396   3
  -4   4 -11 331.628 27.8032   2
   4  -4  11 112.861 30.3313   3
   4  -4  11 300.408 35.2815   5
  -4   4 -12 234.349 35.4684   2
  -4   4 -13 127.636 35.4963   2
  -4   3  10-146.750 39.4867   6
  -4   3   9-60.8938 33.3813   6
  -4   3   8-116.493 37.2096   6
  -4   3   7 202.472 41.9097   6
   4  -3  -7 221.978 34.3694   8
  -4   3   7 231.013 27.8705   1
  -4   3   6 407.688 30.9990   1
  -4   3   6 461.441 46.7507   6
   4  -3  -5 2599.95 59.4041   5
  -4   3   5 2620.47 63.1800   1
  -4   3   5 2528.93 78.0108   6
  -4   3   4 41.1848 31.5318   6
  -4   3   4 25.8348 19.5624   1
   4  -3  -4 61.7878 20.0348   5
   4  -3  -3 615.888 31.4904   5
  -4   3   3 588.638 33.4660   1
  -4   3   3 592.390 42.1219   6
   4  -3  -2 46.1995 19.0864   5
  -4   3   2 29.9235 20.1761   1
   4  -3  -1 2759.30 55.2786   5
  -4   3   1 2660.80 55.0130   1
   4  -3   0 2367.96 51.0399   5
   4  -3   0 2413.46 36.0981   0
   4  -3   1 40.4221 21.1721   5
   4  -3   2 12088.5 114.966   5
   4  -3   3 11578.4 113.609   5
   4  -3   4 495.129 29.0606   5
  -4   3  -4 552.179 29.6336   4
   4  -3   5 412.720 31.0484   5
  -4   3  -5 443.121 27.6747   4
  -4   3  -6 145.836 21.5326   8
   4  -3   6 203.660 28.2743   5
   4  -3   7 1050.36 44.8890   5
   4  -3   7 1037.77 46.3029   3
  -4   3  -7 997.513 38.7314   8
  -4   3  -7 892.082 36.7003   2
   4  -3   8 1206.65 49.6013   5
   4  -3   8 1302.62 51.2235   3
  -4   3  -8 1098.71 42.4903   2
   4  -3   9-52.5661 28.1752   3
  -4   3  -9-32.8061 20.3202   2
   4  -3   9-15.8756 23.7124   5
   4  -3  10 552.226 40.3890   5
   4  -3  10 510.401 40.8525   3
  -4   3 -10 406.586 34.5877   2
   4  -3  11 440.029 36.7760   5
   4  -3  11 363.275 37.8953   3
  -4   3 -12-41.6096 32.6671   2
   4  -3  12 9.40908 32.8316   3
  -4   3 -13 0.00000 36.7496   2
  -4   2  10 174.603 42.4334   6
  -4   2   9 107.154 37.1156   6
  -4   2   9 76.6198 29.4684   1
  -4   2   8 133.270 38.9059   6
  -4   2   8 123.325 26.0356   1
  -4   2   7 135.590 37.4599   6
  -4   2   7 209.818 31.2003   1
  -4   2   6 1881.75 57.8761   1
  -4   2   6 1906.98 68.4227   6
  -4   2   5 95.4800 31.2433   6
  -4   2   5 98.6629 22.2259   1
   4  -2  -4 2497.71 56.0159   5
  -4   2   4 2654.81 60.9490   1
  -4   2   4 2665.89 71.9705   6
  -4   2   3-5.06610 19.8230   1
   4  -2  -3 27.3134 18.4725   5
   4  -2  -2 5632.88 75.8946   5
  -4   2   2 5549.29 78.6560   1
  -4   2   2 5394.43 87.8026   6
  -4   2   1 1675.09 44.9070   1
   4  -2  -1 1649.93 42.6966   5
   4  -2   0 2100.02 46.2362   5
   4  -2   0 2080.36 27.1424   0
  -4   2   0 1997.13 47.3061   1
   4  -2   1 74.9234 19.0294   5
   4  -2   2 3365.16 58.3602   5
   4  -2   3 1040.30 36.2578   5
  -4   2  -3 1095.85 36.7694   8
  -4   2  -4 4083.58 63.4820   8
   4  -2   4 4074.33 64.4965   5
  -4   2  -4 3971.28 59.4860   4
  -4   2  -4 4089.93 47.2104   2
   4  -2   5 70.5356 19.3212   5
  -4   2  -5 101.899 16.6249   4
  -4   2  -5 141.872 22.6131   8
  -4   2  -5 159.027 14.1223   2
   4  -2   6 3821.45 68.4343   5
  -4   2  -6 3744.16 62.1396   8
  -4   2  -6 3650.77 59.1887   2
   4  -2   7 0.46521 19.2533   5
  -4   2  -7-40.1150 16.2694   2
  -4   2  -7-18.8580 19.2465   8
   4  -2   8 5768.58 91.3511   5
  -4   2  -8 5761.57 79.9369   8
   4  -2   8 6014.30 100.167   3
  -4   2  -8 5682.00 88.2932   2
  -4   2  -9 179.377 26.2770   2
   4  -2   9 265.975 33.8207   3
   4  -2   9 232.964 28.5403   5
   4  -2  10 361.696 32.6653   5
   4  -2  10 377.072 36.3498   3
  -4   2 -10 373.073 33.5404   2
  -4   2 -11 73.9521 24.4915   2
   4  -2  11 44.8799 28.6520   3
  -4   2 -12 25.9519 27.7847   2
   4  -2  12-61.9708 30.1116   3
  -4   2 -13 92.6663 35.7428   2
  -4   1  10-95.8901 40.2786   6
  -4   1  10-114.363 30.2963   1
  -4   1   9 148.820 32.6759   6
  -4   1   9 134.979 34.6054   1
  -4   1   8 808.474 47.8754   1
  -4   1   8 813.596 53.0485   6
  -4   1   7 431.188 37.1710   1
  -4   1   7 429.034 40.5092   6
  -4   1   6 1618.41 55.2788   1
  -4   1   6 1589.27 61.2304   6
  -4   1   5 1163.22 46.2243   1
  -4   1   5 1206.22 52.1168   6
  -4   1   4 178.941 21.3727   1
  -4   1   4 268.232 30.4303   6
   4  -1  -3 3307.01 60.5648   5
  -4   1   3 3437.79 65.6051   1
  -4   1   3 3269.01 68.8567   6
   4  -1  -2 5528.52 72.5393   5
  -4   1   2 5476.04 77.6212   1
  -4   1   2 5685.16 84.6356   6
  -4   1   1-38.4731 18.4868   6
  -4   1   1-3.00234 17.9752   1
   4  -1  -1 19.8346 18.0196   5
   4  -1   0 9870.58 91.6206   5
  -4   1   0 9945.69 98.1129   1
   4  -1   1 10.1901 16.3237   5
   4  -1   2 19947.4 127.549   5
  -4   1  -2 19545.2 127.499   8
   4  -1   3 10641.2 96.5452   5
  -4   1  -3 10977.5 97.4911   8
  -4   1  -3 10397.0 84.0792   4
  -4   1  -3 10674.8 61.8553   2
   4  -1   4 2837.94 51.8722   5
  -4   1  -4 2934.44 53.8171   8
  -4   1  -4 2821.78 43.3993   4
  -4   1  -4 2715.91 38.9985   2
   4  -1   5 8878.30 87.9047   5
  -4   1  -5 9808.12 95.1028   8
  -4   1  -5 9692.12 83.7874   2
   4  -1   6 10.8610 17.3229   5
  -4   1  -6 8.04297 20.1422   8
   4  -1   7 30.1924 18.4581   5
  -4   1  -7-12.2889 16.6986   2
  -4   1  -7-5.22767 21.8644   8
   4  -1   8 1524.55 47.6629   5
  -4   1  -8 1511.28 45.7817   8
   4  -1   8 1585.90 56.3811   3
  -4   1  -8 1490.69 48.8300   2
   4  -1   9 914.079 40.8013   5
   4  -1   9 947.055 47.4229   3
  -4   1  -9 1045.84 44.3009   2
   4  -1  10 208.319 30.3135   3
  -4   1 -10 333.590 32.7725   2
   4  -1  11 155.796 29.2315   3
  -4   1 -11 93.9547 26.0114   2
  -4   1 -12-13.2668 26.8769   2
   4  -1  12 76.6980 28.5519   3
  -4   1 -13-6.96359 31.8829   2
  -4   0  11-21.2864 34.1543   1
  -4   0  10-3.49578 31.4676   1
  -4   0   9 70.4893 26.5597   1
  -4   0   8 385.409 38.1266   1
  -4   0   7-2.35522 25.8491   1
  -4   0   6 3437.47 77.8676   1
  -4   0   5 1988.65 57.9318   1
  -4   0   4 3416.80 69.3590   1
   4   0  -4 3268.64 55.1183   2
   4   0  -3 526.706 21.4724   2
  -4   0   3 504.678 31.0387   1
  -4   0   3 598.127 33.9072   6
   4   0  -2 4618.87 50.4337   2
   4   0  -2 5007.78 69.0346   5
  -4   0   2 5059.24 76.2119   1
  -4   0   2 4971.25 72.2866   6
   4   0  -1 12111.0 100.061   5
   4   0  -1 11572.7 68.5459   2
  -4   0   1 11913.9 108.765   1
  -4   0   1 11880.9 102.641   6
  -4   0   0 748.191 32.2390   1
   4   0   0 821.651 29.0266   5
   4   0   0 678.672 14.7606   2
  -4   0   0 782.809 29.2295   8
  -4   0   0 717.291 26.8604   6
   4   0   1 1479.50 35.5132   5
  -4   0  -1 1446.15 40.4811   1
  -4   0  -1 1455.64 38.2603   8
   4   0   2 1641.02 36.2631   5
  -4   0  -2 1643.91 40.1123   8
   4   0   3 42.5470 15.1067   5
  -4   0  -3 11.5828 8.17532   4
  -4   0  -3 13.9771 18.7346   8
   4   0   4 558.656 24.6787   5
  -4   0  -4 521.689 28.4320   8
   4   0   5 444.466 22.6586   5
  -4   0  -5 407.360 26.8523   8
   4   0   6 9750.42 87.3751   5
  -4   0  -6 10817.3 103.235   8
  -4   0  -6 10503.1 98.2264   2
   4   0   7 24.1076 15.8069   5
  -4   0  -7 36.4480 18.6925   2
  -4   0  -7 1.53491 18.9497   8
   4   0   8 2368.66 51.2706   5
   4   0   8 2286.11 61.0377   3
  -4   0  -8 2057.24 52.1063   8
  -4   0  -8 2233.44 56.4703   2
   4   0   9 83.1700 27.5572   3
  -4   0  -9 38.7950 21.6068   2
  -4   0  -9 58.8122 23.9013   8
  -4   0 -10 42.4998 22.1434   2
   4   0  10-26.4664 22.4754   3
   4   0  11 389.478 36.5104   3
  -4   0 -11 315.331 35.2392   2
   4   0  12 194.836 31.1058   3
  -4   0 -12 231.806 33.9997   2
  -4   0 -13 74.1734 28.8842   2
  -4  -1  11 176.902 42.7558   1
  -4  -1  10 86.1277 36.1355   1
  -4  -1   9 163.591 33.9833   1
  -4  -1   8 118.515 32.8234   1
   4   1  -8 134.022 25.0339   2
  -4  -1   7 1062.68 51.1924   1
   4   1  -7 1071.70 45.8967   2
  -4  -1   6 1730.59 58.8154   1
   4   1  -6 1591.38 51.1024   2
  -4  -1   5 1681.15 54.1988   1
   4   1  -5 1633.38 47.4150   2
   4   1  -4 573.458 26.6211   2
  -4  -1   4 530.202 34.7840   1
   4   1  -3 838.770 27.2149   2
  -4  -1   3 831.512 36.8308   1
   4   1  -2 210.084 13.7916   2
  -4  -1   2 213.017 23.1178   1
  -4  -1   1 4037.41 55.8279   8
   4   1  -1 3990.50 58.4706   5
   4   1  -1 4039.15 48.5555   2
  -4  -1   1 4095.97 65.0520   1
   4   1   0 3000.49 48.6256   5
   4   1   0 3036.35 40.5666   2
  -4  -1   0 3033.98 49.6135   8
  -4  -1   0 3100.16 56.3164   1
  -4  -1   0 2850.27 42.6675   6
   4   1   1 56.4315 14.7100   5
   4   1   1 62.3806 7.85582   2
  -4  -1  -1 41.8779 18.2489   1
  -4  -1  -1 57.2510 18.4933   8
  -4  -1  -1 49.6729 10.4045   6
   4   1   2 9070.61 76.1379   5
  -4  -1  -2 9138.88 86.8461   8
   4   1   2 8519.30 42.3465   0
   4   1   3 27753.2 130.298   5
  -4  -1  -3 28631.5 154.881   8
   4   1   4 799.193 25.3323   5
  -4  -1  -4 728.694 31.7203   8
   4   1   5 3062.70 46.6245   5
  -4  -1  -5 3084.94 56.6110   8
  -4  -1  -6 1461.67 43.7338   8
   4   1   6 1418.00 33.2161   5
  -4  -1  -7 890.158 37.1532   8
  -4  -1  -8 1475.50 47.6352   8
   4   1   8 1508.72 50.8617   3
  -4  -1  -8 1527.44 49.6951   2
  -4  -1  -9 35.0473 23.3999   2
  -4  -1  -9-0.07773 22.5996   8
   4   1   9 59.9985 21.8516   3
  -4  -1 -10 36.1095 23.3362   2
  -4  -1 -10 12.4140 26.2026   8
   4   1  10-46.2396 21.5390   3
   4   1  11 245.700 31.9518   3
  -4  -1 -11 242.766 30.9750   2
  -4  -1 -12 47.3100 26.5294   2
   4   1  12-21.7022 27.5027   3
  -4  -1 -13-97.7660 31.9860   2
  -4  -2  10 186.980 33.5842   1
   4   2 -10 70.0381 34.5077   2
  -4  -2   9 188.400 37.4638   1
   4   2  -9 77.3584 29.2048   2
  -4  -2   8 139.841 33.1741   1
   4   2  -8 91.0668 24.5824   2
   4   2  -7 96.3413 24.6439   2
  -4  -2   7 127.404 30.2652   1
   4   2  -6 3543.93 76.6007   2
  -4  -2   6 3414.70 82.0131   1
  -4  -2   5 8.58623 26.3278   1
   4   2  -5 93.2905 20.3211   2
   4   2  -4 4071.02 68.5012   2
  -4  -2   4 4139.30 78.5821   1
   4   2  -3 949.701 32.2361   2
  -4  -2   3 1088.59 41.2421   1
   4   2  -2 1013.56 30.8900   2
  -4  -2   2 1009.24 28.8273   8
  -4  -2   2 1007.90 37.2018   1
   4   2  -1 4228.57 57.6198   2
  -4  -2   1 4373.36 56.9187   8
  -4  -2   1 4511.49 69.1141   1
   4   2   0 12265.5 92.8067   5
   4   2   0 12614.6 95.8613   2
  -4  -2   0 12297.3 94.3484   8
  -4  -2   0 12442.3 107.131   1
  -4  -2  -1 708.181 31.7876   1
   4   2   1 725.018 24.5275   5
   4   2   1 739.766 24.4295   2
  -4  -2  -1 692.422 28.4472   8
  -4  -2  -1 670.440 16.3582   6
   4   2   2 259.376 16.4518   5
  -4  -2  -2 272.416 22.5303   1
   4   2   2 244.939 16.2811   2
  -4  -2  -2 244.778 21.6858   8
   4   2   2 248.639 11.6505   0
   4   2   3 5603.21 48.0032   0
   4   2   3 5653.48 55.3374   5
  -4  -2  -3 5645.66 71.6896   8
   4   2   4 3406.89 42.2152   5
  -4  -2  -4 3447.38 59.1293   8
   4   2   5 39.7371 11.1580   5
  -4  -2  -5 30.6626 20.8552   8
  -4  -2  -6 403.906 29.5663   8
  -4  -2  -7 1062.13 41.1492   8
  -4  -2  -8 1736.13 52.2308   8
   4   2   8 1688.70 50.9735   3
  -4  -2  -9 349.895 33.0301   8
   4   2   9 412.052 28.8758   3
  -4  -2 -10 43.2402 25.4959   2
  -4  -2 -10 45.2022 32.0009   8
   4   2  11 418.866 36.6693   3
  -4  -2 -11 426.785 30.7675   2
  -4  -2 -12-4.35271 25.6776   2
   4   2  12-104.244 28.0570   3
  -4  -2 -13 66.0234 28.0402   2
   4   3 -11 388.538 42.0619   2
  -4  -3  10 122.131 32.6219   1
   4   3 -10 165.835 37.1877   2
   4   3  -9 652.651 45.2920   2
  -4  -3   9 627.715 50.3298   1
   4   3  -8 532.340 39.7643   2
  -4  -3   8 619.477 46.6579   1
  -4  -3   7 210.730 35.6683   1
   4   3  -7 124.514 26.1173   2
   4   3  -6 389.039 30.3695   2
  -4  -3   6 565.730 44.2208   1
   4   3  -5 264.299 24.7913   2
  -4  -3   5 273.825 33.4688   1
  -4  -3   4-5.85237 18.8401   1
   4   3  -4-4.55870 14.7803   2
   4   3  -4-0.52339 13.8260   7
   4   3  -3 1872.35 48.3534   2
  -4  -3   3 1840.43 52.1916   1
   4   3  -3 1903.01 46.1039   7
   4   3  -2 330.532 23.4128   2
  -4  -3   2 435.363 21.5422   8
  -4  -3   2 436.496 25.7929   1
   4   3  -1-21.4688 12.9196   2
  -4  -3   1 20.9003 15.2269   8
  -4  -3   1-8.63606 16.8374   1
   4   3   0 5990.67 74.8990   2
  -4  -3   0 6194.09 69.1302   8
  -4  -3   0 5902.13 47.6418   0
  -4  -3   0 6181.51 76.8136   1
   4   3   1 1591.54 39.9853   2
  -4  -3  -1 1653.95 39.8188   8
  -4  -3  -1 1608.23 25.1634   0
  -4  -3  -1 1556.67 40.5105   1
   4   3   2 8613.25 68.2062   5
  -4  -3  -2 8865.45 88.0251   1
   4   3   2 8399.53 85.7884   2
  -4  -3  -2 8847.29 87.6591   8
   4   3   3 29.5846 10.0421   5
   4   3   3 17.3445 9.64898   0
  -4  -3  -3 34.0675 20.4374   8
   4   3   4 6433.48 52.6006   5
   4   3   4 6395.46 63.1713   0
  -4  -3  -4 6566.21 81.9459   8
  -4  -3  -5 492.882 31.0620   8
  -4  -3  -6 484.905 32.2816   8
  -4  -3  -7 3220.55 66.7828   8
  -4  -3  -8 1255.64 48.1268   8
   4   3   8 1371.19 45.5635   3
  -4  -3  -9 1771.93 57.2353   8
   4   3   9 2060.30 55.4567   3
  -4  -3 -10 359.372 35.7552   8
   4   3  10 416.705 32.1886   3
  -4  -3 -11-21.3089 29.4940   8
  -4  -3 -11 19.2134 28.9396   2
  -4  -3 -12 166.661 31.1208   2
  -4  -3 -13 57.9000 32.2015   2
   4   4 -10-60.4615 39.6965   2
   4   4  -9-35.2639 30.6975   2
   4   4  -8 59.4107 28.3204   2
  -4  -4   7 198.274 37.7286   1
   4   4  -7 94.3989 23.8848   2
   4   4  -6 1065.14 48.1456   2
  -4  -4   6 1177.76 54.1437   1
  -4  -4   5 68.6266 26.1792   1
   4   4  -5 4.31792 19.7962   2
   4   4  -4 893.176 39.3496   2
  -4  -4   4 787.231 40.3245   1
   4   4  -4 700.854 32.3068   7
   4   4  -3 2190.94 56.5892   2
  -4  -4   3 2147.31 56.7444   1
   4   4  -3 2151.12 51.5113   7
   4   4  -2 3260.01 64.9125   2
  -4  -4   2 3151.22 63.4391   1
   4   4  -2 3202.94 62.2064   7
   4   4  -1 4229.62 71.4020   2
  -4  -4   1 4411.22 57.3145   8
  -4  -4   1 4268.21 67.9396   1
   4   4  -1 4329.83 70.5185   7
   4   4   0 581.194 29.4620   2
  -4  -4   0 602.310 26.5171   8
  -4  -4   0 518.047 19.2926   0
  -4  -4   0 557.154 26.9439   1
   4   4   0 586.557 29.5630   7
   4   4   1 12.2625 16.4974   2
  -4  -4  -1-2.39129 15.3858   1
  -4  -4  -1 12.9510 16.7202   8
  -4  -4  -1 49.6010 11.1756   0
   4   4   1 17.9829 17.6050   7
  -4  -4  -2 972.572 32.1053   1
   4   4   2 1018.61 35.9693   2
  -4  -4  -2 1080.77 36.0637   8
   4   4   3 2678.89 55.4705   2
  -4  -4  -3 2621.10 53.7988   8
   4   4   3 2686.50 44.4433   0
  -4  -4  -4 14458.8 123.603   8
   4   4   4 14370.1 103.859   0
   4   4   5 37.3028 16.9783   0
  -4  -4  -5 23.1101 25.1054   8
  -4  -4  -6 8864.53 107.699   8
   4   4   6 8995.88 96.8347   7
  -4  -4  -7 96.5264 29.8017   8
   4   4   7 33.6466 14.9261   7
  -4  -4  -8 209.263 33.6894   8
  -4  -4  -9 189.456 35.4494   8
  -4  -4 -10 106.741 33.0536   8
  -4  -4 -11 133.342 33.9836   8
  -4  -4 -12 112.944 41.5516   8
  -4  -4 -12 178.229 36.1166   2
  -4  -4 -13 179.936 33.0382   2
   4   5 -10 56.8737 41.5126   2
   4   5  -9 64.3893 35.6254   2
   4   5  -8 131.682 30.4606   2
   4   5  -7-44.0890 24.7885   2
   4   5  -6 1490.48 57.3631   2
  -4  -5   6 1700.89 63.6171   1
   4   5  -5 264.372 27.8646   2
  -4  -5   5 184.124 29.2874   1
  -4  -5   4 16.4351 22.4773   1
   4   5  -4-3.81200 17.6840   7
   4   5  -4 11.9658 20.2231   2
   4   5  -3 447.509 32.4648   2
  -4  -5   3 391.471 31.0701   1
   4   5  -3 500.793 32.4440   7
   4   5  -2 594.884 33.7842   2
  -4  -5   2 591.250 31.8312   1
   4   5  -2 534.711 31.7464   7
   4   5  -1 192.339 24.5802   2
  -4  -5   1 213.462 20.4209   8
  -4  -5   1 172.275 21.7103   1
   4   5  -1 151.782 21.8276   7
  -4  -5   0 1955.32 38.7671   0
   4   5   0 2174.04 57.2643   2
  -4  -5   0 2103.84 44.0884   8
  -4  -5   0 2210.75 48.2682   1
   4   5   0 2092.24 53.1839   7
  -4  -5  -1 416.748 26.1994   8
   4   5   1 447.185 31.0530   2
  -4  -5  -1 475.737 25.5802   1
   4   5   1 525.478 31.1373   7
  -4  -5  -1 381.901 20.8988   0
  -4  -5  -2 1783.10 40.7893   1
  -4  -5  -2 1774.92 36.5457   0
   4   5   2 1981.85 53.7629   2
  -4  -5  -2 1804.68 45.0661   8
   4   5   2 1914.09 51.2686   7
   4   5   3 1361.80 45.6260   2
  -4  -5  -3 1348.42 44.5727   8
   4   5   3 1291.95 42.9970   7
  -4  -5  -4 4183.38 73.2471   8
   4   5   4 3918.27 69.6068   7
   4   5   4 4124.67 63.1582   0
  -4  -5  -5 465.984 36.8351   8
   4   5   5 475.879 29.3749   7
  -4  -5  -6 1063.06 47.2812   8
   4   5   6 1004.65 39.3602   7
  -4  -5  -7 679.073 42.8691   8
   4   5   7 676.754 31.9713   7
  -4  -5  -8 106.470 33.1338   8
  -4  -5  -9 108.125 34.3690   8
  -4  -5 -10 682.893 49.9467   8
  -4  -5 -11 225.103 46.5108   8
  -4  -5 -12 123.854 40.6479   8
  -4  -5 -13 34.3580 34.9594   2
   4   6  -9 109.301 39.9872   2
   4   6  -8 34.0046 34.6710   2
   4   6  -7 176.623 28.2343   2
   4   6  -6 344.326 30.4103   2
  -4  -6   6 216.756 33.2099   1
   4   6  -5 427.838 36.8518   2
  -4  -6   5 505.233 37.3828   1
  -4  -6   4 595.436 38.5864   1
   4   6  -4 581.005 38.2346   2
  -4  -6   3-1.76776 20.2104   1
   4   6  -3 43.6733 23.1784   7
   4   6  -3 61.3639 26.7962   2
   4   6  -2 1413.73 52.4663   2
  -4  -6   2 1351.19 45.3780   1
   4   6  -2 1585.81 52.3983   7
   4   6  -1 777.091 39.7055   2
  -4  -6   1 685.413 31.7916   1
   4   6  -1 705.986 37.5792   7
   4   6   0 106.111 23.5937   2
  -4  -6   0 136.742 20.4643   8
  -4  -6   0 74.4063 14.6030   0
  -4  -6   0 172.830 20.0015   1
   4   6   0 135.515 25.9835   7
  -4  -6  -1 27.8079 16.6772   1
   4   6   1-4.83126 24.0962   2
  -4  -6  -1-14.9469 19.7452   8
   4   6   1 58.8823 22.1955   7
  -4  -6  -2 1306.58 35.9088   1
   4   6   2 1383.64 50.9427   2
  -4  -6  -2 1380.95 37.3302   0
  -4  -6  -2 1479.83 44.7959   8
   4   6   2 1310.37 47.7434   7
   4   6   3 3048.43 69.8889   2
  -4  -6  -3 2881.85 63.1322   8
   4   6   3 2902.89 66.4673   7
   4   6   4 7881.89 109.677   2
  -4  -6  -4 7858.33 102.626   8
   4   6   4 7496.13 102.211   7
  -4  -6  -5 1546.60 54.1620   8
   4   6   5 1487.68 47.8475   7
  -4  -6  -6 3305.88 76.5462   8
   4   6   6 3034.65 65.1349   7
  -4  -6  -7 1351.62 56.8308   8
   4   6   7 1381.89 46.7719   7
  -4  -6  -8 770.147 49.4376   8
  -4  -6  -9 1150.62 59.5401   8
  -4  -6 -10-8.76388 37.4193   8
  -4  -6 -11 1281.37 65.8955   8
  -4  -6 -12 1222.93 66.9598   8
  -4  -6 -13 164.710 45.4602   8
   4   7  -8 708.934 49.6173   2
   4   7  -7 125.297 30.6835   2
  -4  -7   6 110.960 27.3418   1
   4   7  -6-49.9047 29.6471   2
  -4  -7   5 84.2441 26.2231   1
   4   7  -5-82.3889 26.5188   2
  -4  -7   4 76.5306 23.0577   1
   4   7  -4 148.201 32.5604   2
   4   7  -3 974.433 49.8153   2
  -4  -7   3 895.529 40.8831   1
   4   7  -2 2064.64 65.6346   2
  -4  -7   2 2142.40 54.9830   1
  -4  -7   1-9.93410 15.2931   1
   4   7  -1 14.7139 26.5478   2
   4   7   0 7575.29 124.075   2
   4   7   0 6882.66 107.890   7
   4   7   1 2104.18 65.4553   2
  -4  -7  -1 2132.19 52.1223   8
   4   7   1 2226.84 64.0478   7
   4   7   2 3654.86 82.4088   2
  -4  -7  -2 3565.87 67.6983   8
   4   7   2 3389.03 76.6458   7
   4   7   3 82.0198 30.6344   2
  -4  -7  -3 4.33937 26.6203   8
   4   7   3 22.7262 23.6989   7
   4   7   4 333.650 36.9833   2
  -4  -7  -4 276.863 35.3342   8
   4   7   4 357.178 33.8879   7
  -4  -7  -5 8821.35 118.426   8
   4   7   5 8419.38 116.315   7
  -4  -7  -6 8690.43 122.315   8
  -4  -7  -7 106.055 38.5786   8
  -4  -7  -8 3339.49 86.9318   8
  -4  -7  -9 524.240 50.0416   8
  -4  -7 -10 38.9508 34.0978   8
  -4  -7 -11-18.5751 47.9735   8
  -4  -7 -12 152.523 41.3158   8
  -4  -8   7 113.531 35.5989   1
   4   8  -7-135.179 33.3691   2
   4   8  -6 345.068 30.8782   2
  -4  -8   6 451.081 40.3519   1
  -4  -8   5 193.596 25.8426   1
   4   8  -5 276.617 34.1649   2
   4   8  -4 512.027 43.0910   2
  -4  -8   4 482.690 35.3809   1
   4   8  -3 400.255 40.0515   2
   4   8  -2 140.583 31.6164   2
   4   8  -1 76.3342 30.2110   2
   4   8   0 4014.03 98.2642   2
   4   8   1 775.061 50.8174   2
  -4  -8  -1 807.275 40.7792   8
   4   8   2 10923.6 147.309   2
  -4  -8  -2 10571.9 119.693   8
   4   8   3 3688.00 89.2089   2
  -4  -8  -3 3641.64 76.6097   8
   4   8   4 77.9270 34.4623   2
  -4  -8  -4 125.738 34.0015   8
  -4  -8  -5 221.368 35.2112   8
  -4  -8  -6 590.549 46.7394   8
  -4  -8  -7 208.020 42.6815   8
  -4  -8  -8 325.673 44.7628   8
  -4  -8  -9 469.034 53.1625   8
  -4  -8 -10 285.060 49.0570   8
  -4  -8 -11 215.772 45.9519   8
  -4  -9   7 273.182 40.8673   1
   4   9  -6 199.540 41.5052   2
   4   9  -5-6.03633 30.8071   2
   4   9  -4 327.555 38.5290   2
   4   9  -3 967.381 59.4806   2
   4   9  -2 1392.87 65.3355   2
   4   9  -1 2241.40 79.6248   2
   4   9   0 131.266 34.7325   2
   4   9   1 539.650 43.3759   2
   4   9   2 101.113 31.7167   2
  -4  -9  -2 89.3416 29.1097   8
   4   9   3 625.530 46.8502   2
  -4  -9  -3 614.699 41.8541   8
   4   9   4 805.024 51.4722   2
  -4  -9  -4 922.586 49.9932   8
  -4  -9  -5 434.031 44.1208   8
  -4  -9  -6 113.829 37.4157   8
  -4  -9  -7 1648.68 69.6051   8
  -4  -9  -8 1274.06 65.9450   8
  -4  -9  -9 148.981 48.7797   8
  -4  -9 -10 310.670 57.5085   8
   4  10  -5-125.778 40.6869   2
   4  10  -4 64.0152 33.8224   2
   4  10  -3 348.501 44.5623   2
   4  10  -2 1349.62 68.1530   2
   4  10  -1 10.8515 34.1707   2
   4  10   0-13.2394 30.7323   2
   4  10   1 1657.18 70.5073   2
   4  10   2 876.583 55.7971   2
   4  10   3 168.640 37.5901   2
  -4 -10  -3 238.849 36.6044   8
   4  10   4 1184.87 60.3624   2
  -4 -10  -4 1253.96 56.9879   8
  -4 -10  -5 72.2709 34.3587   8
  -4 -10  -6 261.893 45.0309   8
  -4 -10  -7 9.26927 40.8735   8
  -4 -10  -8 82.7545 44.8962   8
  -4 -10  -9 282.938 51.5705   8
   4  11  -3-55.0299 39.7925   2
   4  11  -2 1245.70 71.1545   2
   4  11  -1 79.3227 42.0594   2
   4  11   0 171.807 34.9341   2
   4  11   1 149.834 39.9957   2
   4  11   2 46.3884 34.0674   2
   4  11   3 121.959 34.7366   2
   4  11   4 39.9548 30.7771   2
  -4 -11  -4 113.487 42.5519   8
  -4 -11  -5 271.473 47.3060   8
  -4 -11  -6 169.392 49.9042   8
  -4 -11  -7 389.594 55.8107   8
   4  12  -1 14.2325 39.3234   2
   4  12   1 501.564 47.3620   2
   4  12   2 451.361 49.5542   2
   4  12   3 136.301 39.7328   2
   4  12   4 332.101 43.9267   2
  -4 -12  -4 587.684 56.1224   8
  -4 -12  -5 262.273 48.9839   8
  -4 -12  -6 48.3588 50.9193   8
   5 -10   0 167.292 34.2900   5
   5 -10   1 1242.17 54.0988   5
   5 -10   2 24.2864 39.7011   5
  -5  10  -2-71.3166 46.4904   4
   5 -10   3 95.4384 34.4020   5
  -5  10  -3-149.047 38.5808   4
   5  -9  -3 812.054 64.7933   8
   5  -9  -2 577.054 35.9632   5
   5  -9  -1-30.6156 31.6818   5
   5  -9   0 200.776 32.7319   5
   5  -9   1 892.926 47.1748   5
   5  -9   2 134.531 26.3261   5
   5  -9   3 59.7968 32.1645   5
  -5   9  -4 266.349 33.2466   4
   5  -9   5 1057.47 55.4502   5
  -5   9  -5 1071.41 54.4295   4
  -5   9  -6 63.0006 39.8188   4
   5  -8  -4 104.633 44.6908   8
   5  -8  -3 1213.06 51.2235   5
   5  -8  -2 118.621 25.1783   5
   5  -8  -1 5.67322 26.5132   5
   5  -8   0 124.443 26.3181   5
   5  -8   1 1127.83 51.1125   5
   5  -8   2 1240.11 55.9663   5
  -5   8  -3-87.3461 30.1273   4
  -5   8  -4-68.4602 34.8277   4
   5  -8   5 171.165 29.8047   5
  -5   8  -5 31.1593 29.3442   4
   5  -8   6 401.439 37.1437   5
  -5   8  -6 560.252 39.1009   4
   5  -8   8-93.5988 34.6340   3
   5  -7  -7 82.0633 47.9635   8
   5  -7  -6-115.777 38.2278   8
   5  -7  -5 277.781 45.6595   8
   5  -7  -4 155.245 25.4742   5
   5  -7  -3 1222.20 50.1060   5
   5  -7  -2 544.035 34.7479   5
   5  -7  -1 505.936 37.6374   5
   5  -7   0 322.917 28.8800   5
   5  -7   1 159.868 28.3022   5
   5  -7   2 331.647 34.7992   5
   5  -7   3 1845.82 63.5573   5
  -5   7  -3 1849.59 68.6241   4
   5  -7   4 349.138 31.8180   5
  -5   7  -4 307.586 33.3236   4
  -5   7  -5 782.700 44.7987   4
   5  -7   5 955.225 50.4756   5
   5  -7   6 25.7296 26.6458   5
  -5   7  -6 113.760 29.3910   4
   5  -7   7-68.6813 29.5414   5
   5  -7   7 198.597 27.6040   3
   5  -7   9 24.7811 30.5686   5
   5  -7   9-112.513 33.4045   3
   5  -6  -8 309.646 54.3040   8
   5  -6  -7 222.649 47.2604   8
   5  -6  -6 330.006 43.7994   8
   5  -6  -5 248.578 27.6052   5
   5  -6  -4 1703.69 56.1006   5
   5  -6  -3 1454.36 53.0382   5
   5  -6  -2 244.213 27.9347   5
   5  -6  -1 1841.36 57.4197   5
   5  -6   0 1683.49 56.4906   5
   5  -6   1 1967.83 60.0888   5
   5  -6   2 581.606 39.9012   5
   5  -6   3 87.1895 24.1961   5
   5  -6   4 598.537 40.3958   5
  -5   6  -4 559.563 38.9375   4
   5  -6   5 304.425 34.7841   5
  -5   6  -5 199.697 24.2066   4
   5  -6   6 1245.34 50.1893   5
  -5   6  -6 1520.46 57.6069   4
   5  -6   6 1385.41 53.7876   3
   5  -6   7 377.697 37.0264   5
   5  -6   7 200.682 27.9140   3
   5  -6   8 1.22143 26.7566   5
   5  -6   8 141.420 27.3578   3
   5  -6   9 247.581 32.6180   5
   5  -6   9-58.1028 30.6048   3
   5  -6  10 233.838 31.2394   5
   5  -6  10 43.1130 31.6998   3
  -5   5   8 75.0541 49.3291   6
   5  -5  -7 1557.07 68.5541   8
  -5   5   7 1756.10 80.0876   6
   5  -5  -6 74.3948 22.2683   5
   5  -5  -6 236.475 43.1076   8
  -5   5   6 161.875 41.0374   6
   5  -5  -5 454.353 32.7982   5
   5  -5  -4 240.340 27.2885   5
   5  -5  -3 447.193 32.9743   5
   5  -5  -2-18.6991 19.5944   5
   5  -5  -1 134.098 26.7167   5
   5  -5   0 1301.41 47.7980   5
   5  -5   1 3400.97 73.7987   5
   5  -5   2 130.589 28.1219   5
   5  -5   3 2259.02 64.0265   5
   5  -5   4 55.6310 28.3126   5
  -5   5  -4 8.58969 20.7165   4
   5  -5   5 734.279 43.3625   5
  -5   5  -5 690.549 38.0683   4
   5  -5   6 37.6720 25.3946   5
  -5   5  -6 104.994 21.4977   4
   5  -5   7-9.31035 26.3925   5
   5  -5   7-15.3999 23.6684   3
   5  -5   8 335.539 37.9606   5
   5  -5   8 308.592 30.7342   3
   5  -5   9 223.882 31.6723   5
   5  -5   9 167.286 27.8587   3
   5  -5  10 341.128 37.4002   5
   5  -5  11 316.377 41.3541   5
   5  -5  11 282.167 36.7009   3
  -5   4   8-55.0494 38.8346   6
   5  -4  -7 6.86972 34.4739   8
  -5   4   6 319.700 47.5322   6
  -5   4   5 53.5349 32.7150   6
   5  -4  -5-55.3427 19.7406   5
  -5   4   4 1161.69 48.0992   1
   5  -4  -4 1239.06 46.6992   5
   5  -4  -3 558.048 32.8480   5
  -5   4   3 594.131 36.6401   1
   5  -4  -2 148.545 24.7908   5
  -5   4   2 74.7474 25.0904   1
   5  -4  -1 2114.41 55.9787   5
   5  -4   0-0.33308 22.4470   5
   5  -4   1 952.634 42.6020   5
   5  -4   2 429.184 34.6169   5
   5  -4   3 23.2266 25.6207   5
   5  -4   4 3016.93 71.3883   5
  -5   4  -4 3005.05 68.0041   4
   5  -4   5 289.502 33.9369   5
  -5   4  -5 160.900 24.9641   4
   5  -4   6 1083.03 46.4214   5
  -5   4  -6 1217.33 46.1093   4
   5  -4   7 299.414 30.3737   5
   5  -4   8 1173.91 52.7104   5
   5  -4   8 1067.84 51.2670   3
   5  -4   9 363.555 35.9963   5
   5  -4   9 382.592 33.8579   3
   5  -4  10 102.169 28.9165   5
   5  -4  10-112.766 27.8063   3
   5  -4  11 81.2108 35.2861   5
   5  -4  11 8.14849 30.3433   3
  -5   3   9 434.254 55.7874   6
  -5   3   8 177.107 41.0518   6
  -5   3   7 970.187 60.5121   6
  -5   3   6 122.582 39.2225   6
  -5   3   6 11.2018 23.0443   1
  -5   3   5 38.8486 35.3401   6
  -5   3   5 131.159 27.0846   1
   5  -3  -5 48.9681 20.0591   5
  -5   3   4 281.368 40.2805   6
   5  -3  -4 314.696 29.1217   5
  -5   3   4 325.323 32.3446   1
   5  -3  -3 31.7021 20.7645   5
  -5   3   3 67.4924 24.5252   1
  -5   3   3 105.995 32.3742   6
   5  -3  -2 576.918 34.3174   5
  -5   3   2 421.023 32.3035   1
   5  -3  -1 236.010 26.9599   5
  -5   3   1 267.832 29.3605   1
   5  -3   0 4277.19 75.3165   5
   5  -3   1 9701.15 109.931   5
   5  -3   2 1857.33 53.4020   5
   5  -3   3 4937.51 82.1607   5
   5  -3   4 386.007 32.7050   5
  -5   3  -4 368.493 27.5805   4
   5  -3   5 2480.88 63.5910   5
  -5   3  -5 2660.20 57.4480   4
  -5   3  -6 31.8243 22.9831   8
   5  -3   6 41.9149 21.4257   5
   5  -3   7 3.03783 21.3912   5
  -5   3  -7 12.7080 23.9520   8
   5  -3   8 1314.16 52.1611   5
   5  -3   8 1452.18 58.3763   3
   5  -3   9 75.7092 23.9411   5
   5  -3   9 56.7659 26.7549   3
   5  -3  10 320.191 33.9072   5
   5  -3  10 189.627 27.6718   3
   5  -3  11 88.6096 30.2450   3
   5  -3  12 104.130 34.9831   3
  -5   2   9 159.647 38.5312   6
  -5   2   9 92.8662 33.5604   1
  -5   2   8-106.879 37.0554   6
  -5   2   8-66.4188 29.2061   1
  -5   2   7-114.457 34.0231   6
  -5   2   7 52.4750 25.8494   1
  -5   2   6 163.592 36.6317   6
  -5   2   6 335.581 31.2943   1
  -5   2   5 427.321 35.9643   1
  -5   2   5 447.381 42.8411   6
   5  -2  -4 1520.64 48.7959   5
  -5   2   4 1488.22 52.8331   1
  -5   2   4 1726.45 64.5934   6
   5  -2  -3 4225.72 75.4121   5
  -5   2   3 3963.59 78.5697   1
  -5   2   3 3817.20 86.2489   6
  -5   2   2 133.659 28.3118   6
   5  -2  -2 91.7200 23.5890   5
  -5   2   2 111.886 27.1236   1
   5  -2  -1 4481.82 75.2677   5
  -5   2   1 4107.08 75.5075   1
   5  -2   0 318.371 28.8510   5
  -5   2   0 340.334 30.1442   1
   5  -2   1 4621.49 74.2569   5
   5  -2   2 46.9465 18.6944   5
   5  -2   3 18.5089 20.9257   5
  -5   2  -4 4350.48 73.0029   8
   5  -2   4 4236.33 73.7406   5
  -5   2  -4 4087.30 65.8646   4
   5  -2   5 4136.28 73.8858   5
  -5   2  -5 4194.54 72.8770   8
   5  -2   6 1337.57 45.6222   5
  -5   2  -6 1425.12 47.2763   8
   5  -2   7 606.997 34.7071   5
  -5   2  -7 816.579 38.7246   8
   5  -2   8 115.775 26.2861   5
  -5   2  -8 199.621 28.7351   8
   5  -2   9 420.020 34.0843   5
   5  -2   9 388.799 38.2070   3
   5  -2  10 78.5258 26.5743   3
   5  -2  11 30.6409 29.1957   3
   5  -2  12 78.8399 33.4475   3
  -5   1  10 195.600 32.4094   1
  -5   1   9 348.910 49.8130   6
  -5   1   9 300.066 37.5041   1
  -5   1   8 188.789 32.1983   1
  -5   1   8 438.445 47.5472   6
  -5   1   7 1287.82 57.7428   1
  -5   1   7 1431.86 65.9144   6
  -5   1   6 288.000 35.0874   1
  -5   1   6 387.569 42.0353   6
  -5   1   5 801.403 44.5218   1
  -5   1   5 705.946 46.4646   6
  -5   1   4 239.579 33.8821   6
  -5   1   4 305.488 32.7331   1
  -5   1   3 134.806 29.0812   6
  -5   1   3 98.8403 25.2020   1
   5  -1  -3 68.1034 20.7320   5
  -5   1   2 27.4886 21.8801   6
  -5   1   2 17.4150 24.4399   1
   5  -1  -2 51.8171 23.5248   5
  -5   1   1 2709.35 62.3075   1
   5  -1  -1 2701.10 58.0316   5
  -5   1   1 2674.05 61.4962   6
   5  -1   0 8203.40 93.6916   5
  -5   1   0 7939.89 101.343   1
   5  -1   1 10037.8 102.846   5
   5  -1   2 92.4715 20.5575   5
  -5   1  -2 71.8805 22.8322   8
   5  -1   3 6891.18 84.6174   5
  -5   1  -3 6912.18 87.6517   8
   5  -1   4 26.6786 18.6046   5
  -5   1  -4 24.5230 22.2623   8
   5  -1   5 1592.64 45.1969   5
  -5   1  -5 1655.42 47.7996   8
   5  -1   6 146.499 23.0339   5
  -5   1  -6 140.938 27.4989   8
   5  -1   7 363.274 25.2349   5
  -5   1  -7 391.518 32.3589   8
   5  -1   8 400.416 28.3291   5
  -5   1  -8 497.029 35.3777   8
  -5   1  -9 188.647 30.6040   8
   5  -1   9 74.6584 28.5984   3
   5  -1  10 297.363 36.3853   3
  -5   1 -10 282.400 30.1403   2
  -5   1 -11 44.4600 25.4880   2
   5  -1  11-69.9566 27.3479   3
  -5   1 -12-11.4821 30.9378   2
   5  -1  12 151.278 31.1357   3
  -5   1 -13-24.6091 34.4716   2
   5  -1  13 125.668 35.4847   3
  -5   0  10 185.456 38.7374   1
  -5   0   9-8.68782 35.7743   6
  -5   0   9 144.136 34.7315   1
  -5   0   8 35.6367 36.3879   6
  -5   0   8 62.3462 32.4967   1
  -5   0   7 225.871 35.4256   6
  -5   0   7 146.040 34.7658   1
  -5   0   6 969.396 51.1090   1
  -5   0   6 945.124 49.4459   6
  -5   0   5 531.828 38.4845   1
  -5   0   5 704.364 44.1998   6
  -5   0   4 408.135 35.0685   1
  -5   0   4 464.379 35.6712   6
  -5   0   3 6616.54 100.273   1
  -5   0   3 6459.32 97.9417   6
  -5   0   2 120.527 23.2876   6
  -5   0   2 98.7810 27.0680   1
   5   0  -2 131.014 23.1944   5
   5   0  -1 1640.07 45.6373   5
  -5   0   1 1602.14 51.0419   1
  -5   0   1 1726.82 46.4113   6
   5   0   0 62.1548 18.3348   5
  -5   0   0 108.475 24.8570   1
  -5   0   0 64.2602 17.1887   6
   5   0   1 310.589 23.5062   5
  -5   0  -1 308.751 28.4342   1
  -5   0  -1 317.838 27.8362   8
   5   0   2 58.5482 18.5683   5
  -5   0  -2 93.7058 22.9244   8
   5   0   3 6.85169 16.1876   5
  -5   0  -3 6.26408 20.7619   8
   5   0   4 4878.36 68.8523   5
  -5   0  -4 4809.35 74.4684   8
   5   0   5 1953.80 45.7096   5
  -5   0  -5 2005.67 52.6710   8
   5   0   6 126.684 19.3968   5
  -5   0  -6 122.196 25.9082   8
  -5   0  -6 171.111 18.5456   2
   5   0   7 120.452 21.2885   5
  -5   0  -7 151.789 27.7341   8
  -5   0  -7 148.606 17.7441   2
  -5   0  -8 960.237 42.3656   8
  -5   0  -8 924.597 39.4102   2
  -5   0  -9 799.328 43.0313   8
   5   0   9 760.280 44.0738   3
  -5   0  -9 734.397 37.9312   2
  -5   0 -10 15.6183 20.6092   2
   5   0  10 93.9658 27.6969   3
  -5   0 -11-71.9078 24.8364   2
   5   0  11 0.12991 27.2438   3
   5   0  12 36.7378 29.5699   3
  -5   0 -12-34.8392 29.1851   2
  -5   0 -13 134.174 30.0840   2
   5   0  13 54.4801 35.7647   3
  -5  -1  10 23.7250 35.5487   1
  -5  -1   9 207.305 38.0046   1
  -5  -1   8 107.490 31.7022   1
  -5  -1   7 72.4305 29.9753   1
  -5  -1   6 157.573 31.7625   1
  -5  -1   5 1451.86 56.9768   1
  -5  -1   4 1146.70 50.7148   1
  -5  -1   3 396.405 33.3322   1
  -5  -1   2 1997.69 56.7416   1
  -5  -1   2 2051.55 51.1884   6
  -5  -1   1 147.593 27.6687   1
   5   1  -1 103.178 21.4460   5
  -5  -1   1 151.943 20.4713   6
   5   1   0 4923.28 69.9941   5
  -5  -1   0 5091.22 71.9528   8
  -5  -1   0 5068.57 64.7215   6
  -5  -1   0 5072.80 82.3948   1
   5   1   1 8213.66 85.7155   5
  -5  -1  -1 8421.73 99.9600   1
  -5  -1  -1 8119.87 90.6441   8
   5   1   2 102.289 16.7290   5
  -5  -1  -2 110.406 23.5928   8
   5   1   3 3054.27 50.7174   5
  -5  -1  -3 3079.70 59.9567   8
   5   1   4 189.541 18.5497   5
  -5  -1  -4 226.610 26.0423   8
   5   1   5 3660.62 56.0595   5
  -5  -1  -5 3597.23 66.9860   8
   5   1   6 1356.22 37.0878   5
  -5  -1  -6 1273.57 45.9702   8
  -5  -1  -7 859.884 41.0326   8
  -5  -1  -8 2143.12 59.2831   8
  -5  -1  -8 2094.92 55.6947   2
  -5  -1  -9 49.1340 23.2156   2
   5   1   9 0.10583 23.6623   3
  -5  -1  -9 27.9490 27.9344   8
  -5  -1 -10 1568.07 56.1394   8
   5   1  10 1808.13 61.6425   3
  -5  -1 -10 1519.63 54.3037   2
   5   1  11 419.026 36.9710   3
  -5  -1 -11 420.745 35.7606   2
  -5  -1 -12 100.312 27.7550   2
   5   1  12 196.448 29.8468   3
  -5  -1 -13-138.221 29.7771   2
   5   1  13 19.0281 34.9521   3
  -5  -2   9-148.201 31.6421   1
  -5  -2   8-14.7345 28.1458   1
  -5  -2   7 271.691 37.4983   1
  -5  -2   6 185.746 32.4953   1
  -5  -2   5 6165.54 108.196   1
  -5  -2   4 831.194 43.9215   1
  -5  -2   3 3605.26 77.0589   1
  -5  -2   2 482.608 34.0742   1
  -5  -2   1 285.608 24.3542   8
  -5  -2   1 255.418 27.2874   1
   5   2   0 294.668 23.7639   5
   5   2   0 324.124 19.7490   2
  -5  -2   0 290.947 24.6360   8
  -5  -2   0 267.958 28.3446   1
   5   2   1 40.4033 10.0886   2
   5   2   1 45.2456 15.7317   5
  -5  -2  -1 95.9554 23.0074   1
  -5  -2  -1 65.2226 22.1520   8
   5   2   2 168.930 17.5389   5
  -5  -2  -2 181.167 26.0208   1
   5   2   2 101.536 11.2837   2
  -5  -2  -2 71.0056 23.2391   8
   5   2   3 2057.81 40.5675   5
  -5  -2  -3 1992.46 49.9760   8
   5   2   4 10296.0 85.1747   5
  -5  -2  -4 10319.5 108.121   8
   5   2   5 8282.45 75.5959   5
  -5  -2  -5 7874.16 97.5009   8
  -5  -2  -6 667.961 38.8851   8
  -5  -2  -7 1993.11 57.0297   8
  -5  -2  -8-0.08688 26.6447   8
   5   2   9-23.1013 20.4431   3
  -5  -2  -9-9.54332 28.1832   8
  -5  -2 -10 508.810 42.1569   8
   5   2  10 568.485 34.7877   3
  -5  -2 -10 516.953 36.9044   2
  -5  -2 -11-0.31554 33.2984   8
   5   2  11 40.5479 24.7891   3
   5   2  12 272.640 30.3283   3
  -5  -2 -12 152.223 28.2216   2
  -5  -2 -13 94.3238 32.3373   2
   5   2  13-9.75029 35.2822   3
  -5  -3   9-149.793 35.0324   1
  -5  -3   8 878.424 52.6906   1
  -5  -3   7 301.847 39.5875   1
  -5  -3   6 32.5152 28.1163   1
  -5  -3   5 1675.01 61.9482   1
  -5  -3   4 45.2152 29.1368   1
   5   3  -4 79.8315 19.2416   2
  -5  -3   3 65.3589 23.5746   1
   5   3  -3 31.6839 16.7197   2
  -5  -3   2 30.5398 16.9570   8
  -5  -3   2 59.9233 21.3363   1
   5   3  -1 904.518 32.7836   2
  -5  -3   1 922.896 33.9074   8
  -5  -3   1 897.312 40.5260   1
   5   3   0 7199.42 89.4371   2
  -5  -3   0 6420.02 78.9346   8
  -5  -3   0 6661.89 91.2380   1
  -5  -3  -1 6731.96 88.9889   1
   5   3   1 6513.62 79.3121   2
  -5  -3  -1 6784.31 84.5202   8
   5   3   2 903.264 28.5761   5
  -5  -3  -2 829.678 36.6582   1
   5   3   2 1031.73 32.2755   2
  -5  -3  -2 863.821 35.6315   8
   5   3   3 1382.24 32.7395   5
  -5  -3  -3 1386.67 45.0959   8
   5   3   4 37.9405 12.3315   5
  -5  -3  -4 42.1035 24.9518   8
  -5  -3  -5 29.2107 25.2481   8
  -5  -3  -6 364.257 32.7849   8
  -5  -3  -7 62.2087 27.9305   8
  -5  -3  -8 2501.31 66.9551   8
   5   3   9 42.2643 23.6461   3
  -5  -3  -9 78.1611 31.6961   8
  -5  -3 -10 1525.07 59.1254   8
   5   3  10 1659.97 55.0992   3
  -5  -3 -11 17.4256 33.5740   8
  -5  -3 -11 8.47546 24.7566   2
  -5  -3 -12 134.310 29.5033   2
  -5  -3 -13 13.3513 28.7154   2
  -5  -4   9-48.1607 37.0166   1
  -5  -4   8 783.557 53.7255   1
  -5  -4   7-108.994 27.4373   1
   5   4  -7-29.7873 27.1387   2
   5   4  -6 2141.42 66.2069   2
  -5  -4   6 2200.44 72.2374   1
   5   4  -5 346.120 32.6836   2
  -5  -4   5 204.716 35.6300   1
   5   4  -4 3124.10 73.0857   2
  -5  -4   4 3163.92 77.7765   1
   5   4  -4 3130.52 66.6261   7
   5   4  -3 5415.31 90.6191   2
  -5  -4   3 5260.65 94.3811   1
   5   4  -3 5146.72 85.1306   7
   5   4  -2 1474.33 46.3134   2
  -5  -4   2 1566.78 51.6520   1
   5   4  -2 1584.58 49.1944   7
   5   4  -1 599.115 30.8296   2
  -5  -4   1 553.201 28.5739   8
  -5  -4   1 484.398 32.4684   1
   5   4   0 130.067 19.2377   2
  -5  -4   0 104.013 22.2137   8
  -5  -4   0 190.410 25.8858   1
   5   4   1 2218.33 53.4520   2
  -5  -4  -1 2302.44 51.4809   8
  -5  -4  -1 2382.35 55.6180   1
  -5  -4  -2 3577.88 65.4834   1
   5   4   2 3486.40 63.7639   2
  -5  -4  -2 3479.35 63.9244   8
   5   4   3 5.34659 15.1370   2
  -5  -4  -3-11.6316 24.2500   8
  -5  -4  -4 9866.19 111.240   8
  -5  -4  -5 6899.89 96.7129   8
  -5  -4  -6 590.872 39.2072   8
  -5  -4  -7 1937.70 60.0655   8
  -5  -4  -8 741.882 45.0761   8
  -5  -4  -9 341.166 40.8468   8
  -5  -4 -10 658.895 45.5288   8
  -5  -4 -11 130.837 42.3303   8
  -5  -4 -12 210.960 46.9164   8
  -5  -4 -12 124.744 32.5634   2
  -5  -4 -13 227.386 35.7151   2
   5   5  -9 1074.84 53.8916   2
  -5  -5   8-10.3540 30.9693   1
   5   5  -8 12.2856 32.7401   2
   5   5  -7 798.130 48.9481   2
  -5  -5   7 578.507 46.4117   1
   5   5  -6 267.550 29.4002   2
  -5  -5   6 72.1978 30.0112   1
   5   5  -5 504.051 36.0665   2
  -5  -5   5 405.356 39.3879   1
   5   5  -4 2461.30 70.5901   2
  -5  -5   4 2417.53 70.6574   1
   5   5  -4 2196.33 60.8419   7
  -5  -5   3 40.7386 26.4483   1
   5   5  -3-15.6876 21.6830   7
   5   5  -2 4084.03 80.7916   2
  -5  -5   2 4259.26 81.0039   1
   5   5  -2 4521.39 83.1841   7
   5   5  -1 2375.64 61.2643   2
  -5  -5   1 2352.11 58.3804   1
   5   5  -1 2397.46 61.9947   7
   5   5   0 771.431 41.4092   2
  -5  -5   0 694.085 32.7372   8
  -5  -5   0 607.329 32.9979   1
   5   5   0 734.764 38.0340   7
   5   5   1 4411.90 79.6030   2
  -5  -5  -1 4447.58 70.7468   8
   5   5   1 4568.13 81.8604   7
  -5  -5  -1 4442.01 73.3778   1
  -5  -5  -2 231.005 23.9851   1
   5   5   2 179.308 25.5608   2
  -5  -5  -2 206.150 27.0364   8
   5   5   2 236.541 27.5988   7
   5   5   3 135.696 24.3064   2
  -5  -5  -3 148.156 27.2253   8
   5   5   3 81.2497 23.5464   7
  -5  -5  -4 686.541 39.1731   8
   5   5   4 625.479 37.0113   7
  -5  -5  -5 1240.94 50.2481   8
   5   5   5 1212.66 45.1374   7
  -5  -5  -6 4615.68 86.5120   8
   5   5   6 4859.76 83.6831   7
  -5  -5  -7 675.586 41.9405   8
   5   5   7 642.429 36.3755   7
  -5  -5  -8 2072.39 65.5896   8
  -5  -5  -9 11.4317 32.2338   8
  -5  -5 -11 163.709 36.5966   8
  -5  -5 -12 461.643 51.4690   8
  -5  -5 -13 203.734 51.7171   8
  -5  -6   8 226.808 38.5473   1
   5   6  -8 400.340 41.1360   2
   5   6  -7 489.285 42.0764   2
  -5  -6   7 388.124 44.1230   1
  -5  -6   6 74.4042 27.6867   1
   5   6  -6 75.7172 29.5179   2
   5   6  -5 493.991 37.0500   2
  -5  -6   5 532.224 43.1432   1
   5   6  -4 330.407 33.6159   2
  -5  -6   4 273.010 33.0772   1
   5   6  -4 266.251 29.6609   7
   5   6  -3 345.498 31.7859   2
  -5  -6   3 397.377 34.0621   1
   5   6  -3 391.496 32.6886   7
   5   6  -2-3.31265 20.4918   2
  -5  -6   2 11.6849 18.3995   1
   5   6  -2 10.0986 21.1596   7
   5   6  -1 239.273 29.4155   2
  -5  -6   1 288.393 29.1214   1
   5   6  -1 202.481 26.6552   7
  -5  -6   0 82.2200 18.0123   1
   5   6   0 122.367 28.0385   2
  -5  -6   0 145.812 23.6500   8
   5   6   0 136.640 24.1478   7
   5   6   1 95.7623 25.8671   2
  -5  -6  -1 137.954 22.6023   1
  -5  -6  -1 145.151 25.8391   8
   5   6   1 217.776 29.7306   7
  -5  -6  -2 376.007 27.7027   1
   5   6   2 351.354 32.7405   2
  -5  -6  -2 444.781 32.6188   8
   5   6   2 388.035 33.3978   7
   5   6   3 2374.21 63.8591   2
  -5  -6  -3 2267.81 58.2912   8
   5   6   3 2247.12 62.6441   7
  -5  -6  -4 2013.12 58.5459   8
   5   6   4 2301.16 63.7867   2
   5   6   4 2117.51 60.2388   7
  -5  -6  -5 3649.87 79.0088   8
   5   6   5 3497.44 75.1806   7
  -5  -6  -6 3892.95 84.5785   8
   5   6   6 3754.97 77.8936   7
  -5  -6  -7 329.998 39.5895   8
   5   6   7 227.520 27.4026   7
  -5  -6  -8 867.387 52.3531   8
  -5  -6  -9 687.592 50.9125   8
  -5  -6 -10 677.869 52.8110   8
  -5  -6 -11 358.688 48.8011   8
  -5  -6 -12 31.7829 45.3686   8
   5   7  -8 7.79751 40.3139   2
  -5  -7   7 113.205 35.1208   1
   5   7  -7 12.3679 41.5796   2
   5   7  -6-18.1001 35.8783   2
   5   7  -5 383.301 29.8841   2
  -5  -7   5-32.9557 25.1240   1
  -5  -7   4 213.031 32.9663   1
   5   7  -4 144.639 27.5806   2
   5   7  -3-93.2442 23.8669   2
  -5  -7   3 71.7444 24.8608   1
   5   7  -2 1268.87 55.5600   2
  -5  -7   2 990.077 43.3402   1
   5   7  -2 1024.04 48.9912   7
   5   7  -1 982.587 49.0932   2
  -5  -7   1 966.483 41.0300   1
   5   7  -1 1027.44 49.2341   7
   5   7   0 34.3720 27.0712   2
   5   7   0 43.6343 26.8628   7
   5   7   1 2097.74 67.2783   2
  -5  -7  -1 2190.14 56.7362   8
   5   7   1 2138.44 66.4130   7
   5   7   2 39.2257 28.1971   2
  -5  -7  -2 97.6115 27.4896   8
   5   7   2 97.0511 30.5105   7
   5   7   3 3899.07 86.2918   2
  -5  -7  -3 3680.80 75.0210   8
   5   7   3 3882.46 84.9564   7
   5   7   4 304.196 35.6967   2
  -5  -7  -4 363.612 37.7887   8
   5   7   4 315.358 34.0429   7
  -5  -7  -5 206.117 37.5176   8
   5   7   5 132.057 28.9996   7
  -5  -7  -6 440.295 42.7258   8
   5   7   6 311.248 30.5491   7
  -5  -7  -7 1366.46 61.3305   8
   5   7   7 1244.56 50.8519   7
  -5  -7  -8 2441.58 76.8861   8
  -5  -7  -9 770.844 55.7066   8
  -5  -7 -10 112.393 38.4715   8
  -5  -7 -11 141.664 43.9883   8
  -5  -7 -12 117.481 37.8002   8
  -5  -8   7-112.023 32.3042   1
   5   8  -7 214.689 38.6482   2
   5   8  -6 399.139 38.3879   2
  -5  -8   6 102.818 29.8766   1
  -5  -8   5 62.9129 28.7657   1
   5   8  -5 247.870 35.0819   2
   5   8  -4-156.910 30.2543   2
  -5  -8   4 130.258 28.6108   1
   5   8  -3 69.1228 26.5159   2
   5   8  -2 137.023 31.7106   2
   5   8  -1 461.584 40.1872   2
   5   8   0 832.384 48.7780   2
   5   8   1 106.654 31.3429   2
   5   8   1 299.348 36.9171   7
   5   8   2 654.037 46.4310   2
  -5  -8  -2 598.426 37.6613   8
   5   8   2 826.391 48.9101   7
   5   8   3 329.695 39.0844   2
  -5  -8  -3 248.779 33.0461   8
   5   8   3 242.383 35.4669   7
   5   8   4 5567.06 108.201   2
  -5  -8  -4 5333.86 97.9347   8
   5   8   4 5191.55 102.902   7
  -5  -8  -5 1922.68 66.0447   8
   5   8   5 1941.60 65.8210   7
  -5  -8  -6 24.4719 34.6418   8
  -5  -8  -7-3.59856 37.8369   8
  -5  -8  -8 146.944 42.3468   8
  -5  -8  -9-28.4157 43.9819   8
  -5  -8 -10 30.9922 40.1695   8
  -5  -8 -11 148.172 41.4174   8
   5   9  -6 152.614 39.2383   2
   5   9  -5-119.770 38.9956   2
   5   9  -4 68.1191 33.9591   2
   5   9  -3 494.227 45.6988   2
   5   9  -2 537.855 45.4690   2
   5   9  -1 1384.64 66.9493   2
   5   9   0 312.199 37.6549   2
   5   9   1 3933.37 99.0704   2
   5   9   2 103.137 34.0178   2
   5   9   3 73.6192 31.0678   2
  -5  -9  -3 74.7590 32.1973   8
   5   9   4 328.125 38.3250   2
  -5  -9  -4 327.988 40.1479   8
  -5  -9  -5 56.2646 32.1419   8
  -5  -9  -6 662.592 49.2589   8
  -5  -9  -7 4.56389 37.1463   8
  -5  -9  -8 1266.63 66.6698   8
  -5  -9  -9 183.768 44.9446   8
   5  10  -4 214.000 37.4671   2
   5  10  -3 30.7387 36.7486   2
   5  10  -2 196.187 36.9939   2
   5  10  -1 119.311 37.2418   2
   5  10   0 232.219 39.7469   2
   5  10   1 45.7767 36.9314   2
   5  10   2 818.585 54.3509   2
   5  10   3 422.342 45.7516   2
  -5 -10  -3 434.403 41.9667   8
   5  10   4 482.605 47.2296   2
  -5 -10  -4 558.100 47.6082   8
  -5 -10  -5 719.371 51.2098   8
  -5 -10  -7 10.7660 39.8869   8
   5  11  -2 224.836 44.8811   2
   5  11  -1 573.540 51.0612   2
   5  11   0-142.394 35.0445   2
   5  11   1 268.544 39.7777   2
   5  11   2 78.2624 33.6434   2
   5  11   3 296.345 36.6662   2
   5  11   4 182.972 39.1553   2
  -5 -11  -4 147.948 45.5125   8
  -5 -11  -6 29.3480 48.9773   8
  -5 -11  -7-70.3325 49.1101   8
   5  12   2 703.290 54.8865   2
   6  -9  -1 221.620 37.1601   5
   6  -9   0 18.6913 33.0989   5
   6  -9   1 694.855 40.0714   5
   6  -9   2 243.219 31.2568   5
  -6   9  -3 1264.11 60.1323   4
  -6   9  -4 1079.59 54.1031   4
  -6   9  -5 109.980 42.8123   4
   6  -8  -3 1818.45 63.8273   5
   6  -8  -2 1476.37 58.2122   5
   6  -8  -1 578.057 39.4902   5
   6  -8   0 2664.86 77.4360   5
   6  -8   1 432.444 33.5031   5
   6  -8   2 241.921 32.1162   5
   6  -8   3-49.9344 31.7671   5
  -6   8  -3-21.1032 41.0968   4
   6  -8   4 40.8914 29.3961   5
   6  -8   5-43.6610 30.5570   5
  -6   8  -5 110.744 33.8781   4
  -6   8  -6 581.730 43.9646   4
   6  -7  -3 438.612 32.4040   5
   6  -7  -2 59.1411 29.6478   5
   6  -7  -1 697.447 38.3073   5
   6  -7   0 101.333 27.0421   5
   6  -7   1 367.852 36.3483   5
   6  -7   2 251.622 29.5160   5
   6  -7   3 188.047 31.6470   5
  -6   7  -3 384.755 37.3690   4
   6  -7   4 463.283 37.6055   5
  -6   7  -4 40.8419 34.7661   4
   6  -7   5-12.7116 30.7451   5
  -6   7  -5 4.13817 31.2954   4
   6  -7   6-30.0220 30.1961   3
   6  -7   7 241.044 36.2592   5
   6  -7   7-75.3692 32.2919   3
   6  -7   8 258.054 33.1489   3
   6  -6  -6 210.363 41.8823   8
   6  -6  -5 129.025 30.7778   5
   6  -6  -4-17.8650 24.7814   5
   6  -6  -3 688.794 44.2000   5
   6  -6  -2 296.448 32.7725   5
   6  -6  -1 398.557 36.9435   5
   6  -6   0 616.226 38.0981   5
   6  -6   2 114.973 27.4383   5
   6  -6   3 114.564 26.3647   5
   6  -6   4 33.2711 26.9076   5
   6  -6   5 659.377 42.6747   5
  -6   6  -5 625.487 39.8776   4
   6  -6   6-71.5818 24.0478   5
   6  -6   7 876.095 49.9863   5
   6  -6   7 738.125 40.9613   3
   6  -6   8 345.642 34.7029   5
   6  -6   8 11.3731 30.2344   3
   6  -6   9 95.3324 35.6491   5
   6  -6   9 212.557 32.8106   3
   6  -5  -7 178.211 41.4076   8
   6  -5  -6 697.601 40.3096   5
   6  -5  -4 269.484 30.1017   5
   6  -5  -2 170.155 32.0672   5
   6  -5  -1 249.875 29.6550   5
   6  -5   0 97.7969 27.0147   5
   6  -5   1 1309.38 52.7222   5
   6  -5   2 1298.36 50.9504   5
   6  -5   3 615.564 39.9328   5
   6  -5   4 496.943 38.5473   5
  -6   5  -4 329.054 31.4375   4
   6  -5   5-10.3672 27.2959   5
   6  -5   6 192.597 32.2682   5
   6  -5   7 1306.87 57.7113   5
   6  -5   8 581.770 42.6318   5
   6  -5   8 518.265 41.0910   3
   6  -5   9 264.024 35.0123   5
   6  -5   9 297.686 35.2171   3
   6  -5  10 102.858 34.8461   3
  -6   4   7-115.656 49.3547   6
  -6   4   6 90.3246 41.6566   6
   6  -4  -5 152.042 28.4679   5
   6  -4  -4 24.4411 23.2551   5
   6  -4  -3 1296.29 50.3660   5
  -6   4   3 1163.70 50.7048   1
   6  -4  -2 589.905 36.7365   5
  -6   4   2 639.319 41.7031   1
   6  -4  -1 10.6769 22.1653   5
   6  -4   0 76.3571 22.7241   5
   6  -4   1 193.767 28.0645   5
   6  -4   2 375.300 32.4177   5
   6  -4   3 2712.24 70.6260   5
   6  -4   4 285.819 34.0156   5
   6  -4   5 4609.45 92.2822   5
   6  -4   6-117.294 24.9142   5
   6  -4   7 1563.06 57.4898   5
   6  -4   8 91.3953 25.1059   5
   6  -4   9 56.5115 27.9293   5
   6  -4  10-81.3102 26.3106   5
   6  -4  10 100.627 31.6182   3
  -6   3   8 79.1445 42.2155   6
  -6   3   7 447.839 53.0069   6
  -6   3   6 346.664 47.6969   6
  -6   3   6 529.476 51.8379   1
  -6   3   5-105.786 39.3382   6
  -6   3   5-133.816 32.9673   1
   6  -3  -4 200.334 27.4712   5
  -6   3   4 257.070 34.7747   1
  -6   3   4 370.642 42.2269   6
  -6   3   3 806.677 44.9066   1
   6  -3  -3 885.424 43.3472   5
   6  -3  -2 4.36182 21.7690   5
  -6   3   2-14.1025 28.1562   1
   6  -3  -1 2886.82 69.2824   5
  -6   3   1 2757.01 70.6105   1
   6  -3   0 862.999 41.4115   5
   6  -3   1 2129.67 59.7149   5
   6  -3   2 3868.12 78.3074   5
   6  -3   3 1547.98 54.1737   5
   6  -3   4 2072.32 61.3249   5
   6  -3   5 1186.09 49.8264   5
   6  -3   6 983.625 47.7199   5
   6  -3   7 215.662 31.5827   5
   6  -3   8 224.517 29.6509   5
  -6   3  -8 144.249 32.4033   8
   6  -3   9 462.884 35.9407   5
   6  -3   9 304.676 34.7014   3
   6  -3  10-63.4617 27.0200   5
   6  -3  10 0.00000 30.9120   3
   6  -3  11 131.759 32.8021   3
  -6   2   8 51.9027 49.9327   6
  -6   2   8 114.958 32.1493   1
  -6   2   7 1064.81 56.2423   1
  -6   2   7 1187.86 70.1019   6
  -6   2   6 481.169 41.6145   1
  -6   2   6 716.334 56.4176   6
  -6   2   5 417.784 40.1404   1
  -6   2   5 446.100 45.8871   6
  -6   2   4 270.657 35.4537   6
   6  -2  -4 340.734 31.9325   5
  -6   2   4 339.658 35.5524   1
  -6   2   3 65.0841 29.2249   6
   6  -2  -3 47.6859 22.5005   5
  -6   2   3 66.6903 27.5581   1
  -6   2   2 625.699 41.9393   1
   6  -2  -2 586.086 36.8471   5
   6  -2  -1-4.59211 20.1495   5
  -6   2   1-63.5842 25.9485   1
   6  -2   0 429.160 33.6181   5
  -6   2   0 493.988 36.8692   1
   6  -2   1-6.14062 24.9195   5
   6  -2   2 1232.57 46.1900   5
   6  -2   3 7486.34 101.959   5
   6  -2   4 242.469 30.2376   5
   6  -2   5 4152.63 79.0088   5
  -6   2  -5 4105.59 79.3727   8
   6  -2   6 58.3271 23.0265   5
  -6   2  -6 0.26842 27.3428   8
   6  -2   7 289.581 30.2577   5
  -6   2  -7 326.999 35.1927   8
   6  -2   8 74.4214 25.6828   5
  -6   2  -8 143.741 34.3522   8
   6  -2   9 240.279 29.0365   5
  -6   2  -9 203.096 35.5584   8
   6  -2  10-6.52913 28.0942   3
   6  -2  11 100.136 33.0351   3
  -6   1   9 54.9354 38.4624   1
  -6   1   8-130.081 35.3581   6
  -6   1   8 101.872 35.0029   1
  -6   1   7 134.419 39.9849   6
  -6   1   7 414.254 41.1708   1
  -6   1   6-172.179 33.6986   6
  -6   1   6 89.6742 30.6715   1
  -6   1   5 102.473 30.9254   6
  -6   1   5 84.0421 29.7495   1
  -6   1   4 83.1874 28.5461   6
  -6   1   4 85.8255 30.0945   1
  -6   1   3 82.4787 29.5135   6
  -6   1   3 65.7243 29.5836   1
   6  -1  -3-6.36280 23.8051   5
   6  -1  -2 396.130 30.1513   5
  -6   1   2 370.975 35.0594   6
  -6   1   2 429.918 38.2756   1
   6  -1  -1 346.392 32.3416   5
  -6   1   1 357.324 35.8124   1
   6  -1   0 3297.95 69.3410   5
  -6   1   0 3261.28 74.7165   1
   6  -1   1 8552.60 106.092   5
   6  -1   2 7130.39 95.0207   5
   6  -1   3 1629.32 49.5373   5
  -6   1  -3 1631.48 53.0704   8
   6  -1   4 41.2092 21.5256   5
  -6   1  -4 49.5572 30.9746   8
   6  -1   5 28.0026 19.9801   5
  -6   1  -5 0.51148 28.1063   8
   6  -1   6 2162.23 57.1577   5
  -6   1  -6 2233.67 62.9445   8
   6  -1   7 762.270 38.4415   5
  -6   1  -7 666.415 40.6767   8
   6  -1   8 1122.69 46.3292   5
  -6   1  -8 1154.63 49.5648   8
  -6   1  -9 828.187 45.7011   8
   6  -1  10-91.9218 28.2481   3
   6  -1  11 1213.91 59.4709   3
   6  -1  12 730.476 49.1989   3
  -6   0   8 299.020 47.5209   6
  -6   0   8-40.2821 30.2742   1
  -6   0   7 511.856 47.0044   1
  -6   0   7 699.588 53.0793   6
  -6   0   6 209.464 38.5967   6
  -6   0   6 105.291 30.0518   1
  -6   0   5 1716.10 63.7462   1
  -6   0   5 1703.64 64.9196   6
  -6   0   4 416.286 35.8266   1
  -6   0   4 297.291 34.0115   6
  -6   0   3 30.6623 24.1042   6
  -6   0   3 111.891 32.2256   1
   6   0  -2 3295.97 71.7404   5
  -6   0   2 3437.32 79.6625   1
  -6   0   2 3392.44 75.3051   6
  -6   0   1 1491.20 56.6516   1
   6   0  -1 1391.59 49.2512   5
   6   0   0 432.699 32.9369   5
  -6   0   0 467.003 37.8069   1
   6   0   1 8455.11 101.353   5
  -6   0  -1 8543.19 113.892   1
  -6   0  -1 8636.67 106.353   8
   6   0   2 276.083 28.2527   5
  -6   0  -2 335.915 35.4534   8
   6   0   3 7969.89 95.5494   5
  -6   0  -3 8172.07 105.544   8
   6   0   4-22.5223 21.4497   5
  -6   0  -4-0.81701 28.4237   8
   6   0   5 8102.59 95.9425   5
  -6   0  -5 7761.93 105.643   8
   6   0   6 1404.32 44.4994   5
  -6   0  -6 1397.10 51.6654   8
   6   0   7 470.161 30.1484   5
  -6   0  -7 492.822 38.5154   8
  -6   0  -8 1912.49 60.8629   8
  -6   0  -9 1781.18 61.0536   8
  -6   0 -10 213.958 39.2269   8
   6   0  10 226.609 32.9890   3
   6   0  11 127.534 31.2546   3
   6   0  12-65.9448 35.1008   3
  -6  -1   9-79.5630 47.6871   6
  -6  -1   8-80.1011 35.5274   6
  -6  -1   8-41.5583 33.6024   1
  -6  -1   7 61.4506 29.9873   6
  -6  -1   7 19.8505 29.6568   1
  -6  -1   6-58.1952 31.6425   6
  -6  -1   6-43.8159 27.1236   1
  -6  -1   5 44.6802 28.0499   6
  -6  -1   5 93.6842 29.4447   1
  -6  -1   4 87.3523 26.4127   6
  -6  -1   4 97.6370 28.9345   1
  -6  -1   3-40.0569 29.1903   1
  -6  -1   3 75.7542 24.8678   6
  -6  -1   2 5990.89 102.085   1
   6   1  -1 1999.77 54.5299   5
  -6  -1   1 1893.98 62.9054   1
  -6  -1   0 1053.61 49.6258   1
   6   1   0 965.641 39.5932   5
  -6  -1   0 954.623 42.3059   8
   6   1   1 8194.40 96.9304   5
  -6  -1  -1 8463.07 113.909   1
  -6  -1  -1 8476.12 104.166   8
   6   1   2 9931.12 103.897   5
  -6  -1  -2 9874.86 113.000   8
   6   1   3 729.504 33.6566   5
  -6  -1  -3 704.508 41.5083   8
   6   1   4 102.214 23.8188   5
  -6  -1  -4 210.353 32.3835   8
   6   1   5 3219.81 59.2949   5
  -6  -1  -5 3129.93 70.4903   8
  -6  -1  -6 8176.20 110.591   8
  -6  -1  -7 908.073 46.7181   8
  -6  -1  -8 412.527 38.5365   8
  -6  -1  -9 236.716 35.3414   8
  -6  -1 -10 36.0047 34.4508   8
   6   1  10-57.5461 26.7386   3
  -6  -1 -11 203.186 40.2080   8
   6   1  11 235.817 35.4175   3
   6   1  12 6.97503 34.2768   3
   6   1  13 104.054 37.6690   3
  -6  -2   8 19.0914 31.4283   1
  -6  -2   7 92.8678 30.4396   1
  -6  -2   6 156.887 33.1594   1
  -6  -2   5-10.3619 29.1976   1
  -6  -2   4 1708.46 63.8562   1
  -6  -2   3 100.880 32.9106   1
  -6  -2   2 9156.65 126.406   1
  -6  -2   1 6270.22 87.5250   8
  -6  -2   1 6442.23 104.223   1
  -6  -2   0 8357.78 114.470   1
   6   2   0 8034.08 99.3173   5
  -6  -2   0 8396.40 101.198   8
   6   2   1 731.138 35.4892   5
  -6  -2  -1 797.410 44.0717   1
  -6  -2  -1 764.099 38.4301   8
   6   2   2 10425.6 102.873   5
  -6  -2  -2 10883.0 124.943   1
  -6  -2  -2 10159.0 113.210   8
   6   2   3 19579.2 137.352   5
  -6  -2  -3 19642.9 159.423   8
   6   2   4 85.9879 19.3729   5
  -6  -2  -4 31.2380 28.7365   8
  -6  -2  -5 2657.38 66.4184   8
  -6  -2  -6 32.3361 29.1680   8
  -6  -2  -7 53.5009 29.6322   8
  -6  -2  -8-16.3627 29.5365   8
  -6  -2  -9 31.4727 33.9073   8
   6   2  10 129.367 30.6787   3
  -6  -2 -10 59.3806 34.6927   8
   6   2  11 339.352 35.8400   3
  -6  -2 -11 277.249 46.2362   8
  -6  -2 -11 326.759 26.7224   2
  -6  -2 -12-13.3908 30.8139   2
   6   2  12-81.5990 33.0296   3
   6   2  13 290.226 36.0089   3
  -6  -2 -13 381.610 36.2459   2
  -6  -3   8 92.0525 36.4481   1
  -6  -3   7 312.734 39.3158   1
  -6  -3   6 89.5515 33.5702   1
  -6  -3   5 923.094 52.4489   1
  -6  -3   4 2469.46 76.1751   1
  -6  -3   3 12926.5 159.242   1
  -6  -3   2 1025.50 49.4221   1
  -6  -3   1 5920.38 83.7736   8
  -6  -3   1 6303.74 102.588   1
  -6  -3   0 4154.39 72.5241   8
  -6  -3   0 4433.46 85.5974   1
  -6  -3  -1 658.221 39.3888   1
  -6  -3  -1 649.114 37.2831   8
  -6  -3  -2-23.5297 26.3044   8
  -6  -3  -2 20.7915 22.9388   1
   6   3   3 1269.06 37.1796   5
  -6  -3  -3 1326.55 50.9887   8
  -6  -3  -4 241.217 34.7177   8
  -6  -3  -5 356.381 36.8297   8
  -6  -3  -6 1133.93 50.2422   8
  -6  -3  -7 494.772 40.7637   8
  -6  -3  -8 101.955 33.7285   8
  -6  -3  -9 577.520 44.0257   8
   6   3  10-23.0476 26.1131   3
  -6  -3 -10 15.7816 36.8055   8
  -6  -3 -11 768.373 52.7201   8
  -6  -3 -11 770.463 43.4923   2
  -6  -3 -12 206.376 33.9360   2
  -6  -3 -12 96.6871 44.0804   8
  -6  -3 -13 110.104 30.9877   2
  -6  -4   7 631.220 51.6598   1
  -6  -4   6 3162.91 93.6730   1
  -6  -4   5-24.1593 27.4923   1
  -6  -4   4 460.405 42.0799   1
  -6  -4   3 303.942 35.8816   1
   6   4  -3 153.239 24.8085   7
  -6  -4   2 553.451 39.3209   1
  -6  -4   1 133.257 29.8475   1
  -6  -4   1 123.994 25.6695   8
  -6  -4   0-49.5235 25.5089   1
  -6  -4   0 38.6525 23.1597   8
  -6  -4  -1 295.321 31.6496   1
  -6  -4  -1 254.262 30.1967   8
  -6  -4  -2 1945.46 57.3762   1
  -6  -4  -2 2121.08 57.7446   8
   6   4   3 4695.50 75.6344   2
  -6  -4  -3 4513.15 80.9530   8
  -6  -4  -4 709.891 44.0194   8
  -6  -4  -5 4761.53 88.9584   8
  -6  -4  -6 489.150 40.5024   8
  -6  -4  -7 112.223 32.2334   8
  -6  -4  -8 555.980 42.9116   8
  -6  -4  -9-37.4459 35.9150   8
  -6  -4 -10 3.76061 36.2779   8
  -6  -4 -11-102.183 36.0169   8
  -6  -4 -12 271.925 53.0156   8
  -6  -4 -12 470.466 37.5040   2
  -6  -4 -13 271.632 33.7711   2
  -6  -5   7 166.421 40.9034   1
  -6  -5   6 244.996 41.2528   1
  -6  -5   5-39.0949 29.3140   1
  -6  -5   4 157.982 29.1859   1
   6   5  -4 199.388 27.2602   7
  -6  -5   3 1045.31 51.9623   1
   6   5  -3 1094.30 47.1647   7
  -6  -5   2 146.396 29.8033   1
   6   5  -2 110.856 25.8598   7
   6   5  -1 4951.76 91.9297   2
  -6  -5   1 4796.82 90.8892   1
   6   5  -1 4871.29 91.9843   7
   6   5   0 831.168 40.2933   2
  -6  -5   0 630.802 35.6369   8
  -6  -5   0 709.703 41.9593   1
   6   5   0 742.051 40.8349   7
  -6  -5  -1 1870.70 56.8850   1
   6   5   1 1746.67 54.1168   2
  -6  -5  -1 1825.63 53.8155   8
   6   5   1 1938.10 60.5753   7
  -6  -5  -2 953.711 42.8484   1
   6   5   2 970.792 41.5103   2
  -6  -5  -2 990.673 42.9869   8
   6   5   3 40.0556 19.9892   2
  -6  -5  -3 105.404 27.4135   8
  -6  -5  -4 1126.62 49.0023   8
  -6  -5  -5 72.5574 30.9340   8
  -6  -5  -6 959.870 51.0299   8
  -6  -5  -7 1427.60 59.5077   8
   6   5   7 1371.43 49.2210   7
  -6  -5  -8 253.486 41.3273   8
  -6  -5  -9 2094.49 72.1665   8
  -6  -5 -10 76.2644 39.3456   8
  -6  -5 -11 317.451 52.7574   8
  -6  -5 -12 72.6453 46.7601   8
  -6  -6   7 390.523 44.8283   1
  -6  -6   6 198.524 36.6402   1
  -6  -6   5 433.088 40.6129   1
   6   6  -4 266.705 29.5074   2
  -6  -6   4 273.799 32.9732   1
   6   6  -4 407.065 34.2863   7
   6   6  -3 294.093 31.6864   2
  -6  -6   3 337.913 34.5409   1
   6   6  -3 256.615 29.2588   7
   6   6  -2 143.637 27.0582   2
  -6  -6   2 99.2400 28.5534   1
   6   6  -2-0.23012 25.2527   7
   6   6  -1 18.9683 24.2696   2
  -6  -6   1 48.5569 22.3245   1
   6   6   0 762.683 42.8490   2
   6   6   0 783.798 44.2208   7
  -6  -6   0 693.680 40.5439   1
   6   6   1 1961.49 61.7894   2
  -6  -6  -1 1898.66 55.2278   8
   6   6   1 2039.65 64.8319   7
  -6  -6  -1 1970.49 57.3473   1
  -6  -6  -2 421.049 33.9122   1
   6   6   2 394.262 35.2590   2
  -6  -6  -2 418.354 36.6053   8
   6   6   2 489.742 38.3990   7
   6   6   3 3110.66 72.5402   2
  -6  -6  -3 2975.19 70.5189   8
   6   6   3 2977.66 76.0524   7
  -6  -6  -4 25.8183 31.2063   8
   6   6   4 34.1301 26.6180   7
  -6  -6  -5 5033.31 94.8351   8
   6   6   5 4512.96 91.2804   7
  -6  -6  -6 1926.40 66.6524   8
   6   6   6 1880.03 61.7340   7
  -6  -6  -7 494.238 47.9186   8
   6   6   7 423.719 33.9638   7
  -6  -6  -8 30.4850 34.8076   8
  -6  -6  -9 3.95759 38.2901   8
  -6  -6 -10 477.445 47.7363   8
  -6  -6 -11 192.391 51.9544   8
  -6  -6 -12 98.4976 50.0535   8
  -6  -7   6 220.735 35.9952   1
   6   7  -6 257.810 41.9773   2
  -6  -7   5 183.799 33.0926   1
   6   7  -5 44.7556 32.4610   2
   6   7  -4-143.524 29.3139   2
  -6  -7   4 1.78325 28.0099   1
   6   7  -3 1551.91 62.1108   2
  -6  -7   3 1472.61 60.0846   1
   6   7  -3 1549.37 61.5131   7
   6   7  -2 94.3705 26.8621   2
  -6  -7   2 87.9164 26.2975   1
   6   7  -2 20.7205 28.3977   7
   6   7  -1 3178.53 86.6389   2
  -6  -7   1 2854.19 71.4562   1
   6   7  -1 2876.79 79.3536   7
   6   7   0 1004.15 50.2425   2
   6   7   0 1019.48 51.9814   7
  -6  -7   0 922.372 46.1787   1
   6   7   1 1449.93 60.2070   2
   6   7   1 1468.50 60.3396   7
   6   7   2 3645.22 86.7375   2
  -6  -7  -2 3736.26 78.0559   8
   6   7   2 3543.61 86.5183   7
   6   7   3 1249.50 54.5015   2
  -6  -7  -3 1198.08 51.4346   8
   6   7   3 1103.66 51.6214   7
   6   7   4 231.387 32.5273   2
  -6  -7  -4 300.117 37.8317   8
   6   7   4 245.967 33.3294   7
  -6  -7  -5 447.549 44.4614   8
   6   7   5 324.025 34.5429   7
  -6  -7  -6 798.622 50.8748   8
   6   7   6 828.073 45.3225   7
  -6  -7  -7 2138.77 71.4205   8
   6   7   7 2248.57 68.9292   7
  -6  -7  -8-104.657 43.2629   8
  -6  -7  -9 17.2058 40.9315   8
  -6  -7 -11-78.5275 40.1170   8
   6   8  -6 35.3467 45.8774   2
  -6  -8   6 374.861 40.9176   1
   6   8  -5 287.476 39.4853   2
  -6  -8   5 331.180 37.1490   1
   6   8  -4 330.534 41.6192   2
  -6  -8   4 279.412 31.5228   1
   6   8  -3 172.229 31.0764   2
  -6  -8   3-70.2710 24.2039   1
   6   8  -2 41.7987 30.8606   2
   6   8  -2 250.978 39.8887   7
   6   8  -1 536.123 42.1133   2
   6   8  -1 426.282 41.5213   7
   6   8   0 1324.21 59.5846   2
   6   8   0 1459.15 62.6963   7
   6   8   1 1650.39 65.7027   2
   6   8   1 1673.88 66.0090   7
   6   8   2 63.8926 31.6589   2
  -6  -8  -2 119.444 34.5977   8
   6   8   2 179.335 36.7291   7
   6   8   3 1410.49 60.2455   2
  -6  -8  -3 1382.37 56.8071   8
   6   8   3 1292.79 57.9370   7
   6   8   4 301.813 37.0961   2
  -6  -8  -4 352.851 40.1621   8
   6   8   4 383.684 38.6853   7
  -6  -8  -5 177.081 34.0882   8
   6   8   5 322.385 35.5862   7
   6   8   6 47.8003 25.0680   7
  -6  -8  -7-41.0667 36.7681   8
   6   8   7 82.0816 25.7881   7
  -6  -8  -8 191.206 46.8534   8
  -6  -8  -9 122.642 42.4604   8
  -6  -8 -10 22.0417 49.7901   8
   6   9  -5 38.2107 46.0756   2
   6   9  -4 545.863 39.7476   2
   6   9  -3 823.042 49.4226   2
   6   9  -2 24.0902 36.2074   2
   6   9  -1 300.010 36.4068   2
   6   9   0 107.518 29.4876   2
   6   9   1 206.155 34.5275   2
   6   9   2 89.7088 29.4799   2
   6   9   2 299.297 40.2157   7
   6   9   3 233.597 32.7325   2
  -6  -9  -3 79.4964 35.9259   8
   6   9   3 213.480 32.8261   7
   6   9   4 250.227 31.1275   2
  -6  -9  -4 175.524 37.7121   8
  -6  -9  -5 482.298 44.0375   8
   6   9   5 650.955 46.0764   7
  -6  -9  -6 13.1362 34.0864   8
  -6  -9  -7 486.343 49.1605   8
  -6  -9  -8 55.2632 46.1663   8
  -6  -9  -9 79.6103 49.0302   8
   6  10  -2 13.2793 42.4356   2
   6  10  -1 158.964 40.6352   2
   6  10   1 895.715 51.9047   2
   6  10   2 12.6080 33.4267   2
   6  10   3 292.545 36.0264   2
   6  10   4-115.524 28.9906   2
  -6 -10  -5 11.9912 37.9869   8
  -6 -10  -6 110.681 46.3462   8
  -6 -10  -7 109.252 41.0838   8
  -6 -10  -8 813.377 66.2873   8
   6  11   0-166.905 38.9689   2
   6  11   1 143.087 36.4429   2
   6  11   2-5.17748 35.8866   2
   6  11   3 156.003 38.4965   2
   6  11   4 755.554 56.3269   2
  -6 -11  -5 905.134 57.1887   8
  -6 -11  -6 533.436 58.0608   8
   7  -7  -2 479.808 38.6813   5
   7  -7  -1 302.845 31.7379   5
   7  -7   0 1693.09 67.0526   5
   7  -7   1 176.426 31.5308   5
   7  -7   2 813.495 47.5322   5
   7  -7   3 242.955 34.5917   5
   7  -7   4 276.451 33.2311   5
   7  -7   5-51.9271 34.0700   5
   7  -7   7-50.8467 37.5565   3
   7  -6  -4 1288.24 55.2994   5
   7  -6  -3-3.77797 35.8264   5
   7  -6  -2 180.343 31.5442   5
   7  -6  -1 176.866 29.9915   5
   7  -6   0 48.8080 23.9382   5
   7  -6   1 282.631 34.8329   5
   7  -6   2-85.0555 26.6050   5
   7  -6   3 1179.86 55.1488   5
   7  -6   4 392.368 38.9589   5
   7  -6   5 260.066 33.7107   5
   7  -6   6 367.185 35.9268   5
   7  -6   7 64.9698 35.3925   5
   7  -6   8 35.0310 35.2577   3
   7  -5  -4 52.6656 32.0345   5
   7  -5  -3 29.8156 24.8618   5
   7  -5  -2 58.5000 29.1452   5
   7  -5  -1 1638.52 61.8288   5
   7  -5   0 2258.46 72.4419   5
   7  -5   1 138.766 33.2088   5
   7  -5   2 917.281 47.3255   5
   7  -5   3 87.9861 27.4421   5
   7  -5   4 589.523 43.1130   5
   7  -5   5 10.9154 28.6369   5
   7  -5   6 38.1918 30.2446   5
   7  -5   7 88.3060 31.3771   5
   7  -5   8-52.3302 39.2402   5
   7  -4  -5 120.893 34.6512   5
   7  -4  -4 1194.61 51.0890   5
   7  -4  -3 334.736 36.2609   5
  -7   4   3 196.894 43.7895   1
   7  -4  -2 208.688 32.4680   5
   7  -4  -1 51.8910 26.2083   5
   7  -4   0 1060.23 53.1145   5
   7  -4   1-6.23757 24.4579   5
   7  -4   2 14.2036 26.9263   5
   7  -4   3 709.588 42.8267   5
   7  -4   4 57.1143 23.8448   5
   7  -4   5 402.540 39.1060   5
   7  -4   6 517.471 40.6365   5
   7  -4   7 57.4369 29.0909   5
   7  -4   8 512.180 41.5896   5
   7  -4   9-112.322 35.4394   5
   7  -4   9 131.498 33.1256   3
  -7   3   6 212.345 51.3024   6
  -7   3   5 73.5621 32.7748   1
  -7   3   5 210.440 46.0230   6
   7  -3  -4 147.462 28.2575   5
  -7   3   4 284.617 45.9750   1
   7  -3  -3 17.6891 25.5755   5
  -7   3   3-28.4685 31.9007   1
   7  -3  -2-0.11492 24.1237   5
  -7   3   2-1.01723 31.3803   1
   7  -3  -1 1930.32 63.6211   5
   7  -3   0 2532.50 69.8242   5
   7  -3   1 639.918 41.3471   5
   7  -3   2 1738.70 58.9629   5
   7  -3   3-2.11864 22.3110   5
   7  -3   4 0.53532 21.3650   5
   7  -3   5 186.444 33.6205   5
   7  -3   6 121.664 29.1536   5
   7  -3   7 943.511 47.2893   5
   7  -3   8 254.669 32.5937   5
   7  -3   9 185.600 34.5030   5
   7  -3  10-122.124 33.8359   3
  -7   2   7 34.0864 55.0699   6
  -7   2   7 34.7118 33.3389   1
  -7   2   6 8.97597 38.8163   6
  -7   2   6 194.170 41.8258   1
  -7   2   5 221.912 39.2356   6
  -7   2   5 351.354 42.8165   1
  -7   2   4 1865.73 72.0450   1
   7  -2  -4 1969.15 65.5862   5
  -7   2   4 1848.89 75.3462   6
   7  -2  -3-1.14832 25.3027   5
  -7   2   3 154.130 34.8754   1
   7  -2  -2 1300.44 54.1789   5
  -7   2   2 1164.11 56.6035   1
   7  -2  -1-59.9358 26.8313   5
  -7   2   1 14.8065 29.9052   1
   7  -2   0 320.886 31.6949   5
   7  -2   1 693.156 41.6089   5
   7  -2   2 12.7999 22.3993   5
   7  -2   3 593.992 38.2996   5
   7  -2   4 2818.21 70.0251   5
   7  -2   5 102.970 25.1424   5
   7  -2   6 1821.97 60.4007   5
  -7   2  -6 1490.58 59.2748   8
   7  -2   7 366.917 34.5820   5
  -7   2  -7 316.430 37.6391   8
   7  -2   8 324.395 30.5089   5
  -7   2  -8 162.171 35.0720   8
  -7   2  -9-17.7618 30.8304   8
   7  -2  10-29.7615 33.6343   3
  -7   1   7 278.837 51.6052   6
  -7   1   7-131.976 35.0656   1
  -7   1   6 496.752 54.3487   1
  -7   1   6 837.676 59.9925   6
  -7   1   5 192.951 39.7526   6
  -7   1   5 110.340 42.7449   1
  -7   1   4 139.081 36.3259   1
   7  -1  -3 28.3821 27.5760   5
  -7   1   3 10.4417 30.2065   1
   7  -1  -2 393.925 34.8251   5
  -7   1   2 460.312 41.7251   1
   7  -1  -1 1225.55 49.8631   5
  -7   1   1 1145.07 55.1625   1
   7  -1   0 2273.66 63.2870   5
  -7   1   0 2145.83 68.7529   1
   7  -1   1 51.4758 25.5012   5
   7  -1   2 2287.48 62.2946   5
   7  -1   3 1043.26 44.8426   5
   7  -1   4 1838.64 55.7679   5
  -7   1  -4 1750.16 59.9604   8
   7  -1   5-27.6168 21.4869   5
  -7   1  -5 24.1686 30.3277   8
   7  -1   6 101.701 26.2453   5
  -7   1  -6 134.661 34.0127   8
   7  -1   7 1426.41 51.1980   5
  -7   1  -7 1356.13 58.2656   8
  -7   1  -8 664.011 46.5408   8
  -7   1  -9 76.9366 35.7111   8
  -7   1 -10-113.011 37.6985   8
   7  -1  11-76.6905 38.0246   3
  -7   0   7-72.0422 39.4023   6
  -7   0   7 124.788 33.4792   1
  -7   0   6 318.694 40.1845   1
  -7   0   5 53.6795 34.2782   1
  -7   0   4 2004.72 73.7968   1
  -7   0   3 313.881 41.2923   1
   7   0  -2 126.354 28.4417   5
  -7   0   2 135.581 32.3881   1
  -7   0   1 432.313 37.5935   1
   7   0  -1 271.208 31.0686   5
   7   0   0 935.976 43.9648   5
  -7   0   0 874.868 48.3736   1
   7   0   1-89.8022 25.0642   5
  -7   0  -1 69.2931 31.6803   1
   7   0   2 923.921 41.8941   5
  -7   0  -2 826.364 46.3693   8
   7   0   3 2419.34 61.4522   5
  -7   0  -3 2399.39 69.9319   8
   7   0   4 4955.19 83.6765   5
  -7   0  -4 4965.12 93.3522   8
   7   0   5 590.650 33.4311   5
  -7   0  -5 510.178 41.3546   8
   7   0   6 1087.03 42.8742   5
  -7   0  -6 953.369 51.2395   8
  -7   0  -7 649.264 44.1558   8
  -7   0  -8 324.839 42.1639   8
  -7   0  -9 1183.63 57.3007   8
  -7   0 -10 158.487 39.8660   8
  -7  -1   7 54.1511 33.6371   1
  -7  -1   6 91.6643 33.3997   1
  -7  -1   5 44.9792 30.4491   1
  -7  -1   4 70.6173 31.5719   1
  -7  -1   3 949.561 54.7944   1
  -7  -1   2 420.819 40.0234   1
   7   1  -1 135.377 25.4379   5
  -7  -1   1 172.563 32.1729   1
   7   1   0 854.201 41.4243   5
  -7  -1   0 812.960 49.3264   1
   7   1   1 378.180 33.5480   5
  -7  -1  -1 377.996 40.3866   1
  -7  -1  -1 310.798 34.4997   8
   7   1   2-16.4162 23.4767   5
  -7  -1  -2 68.5549 31.4974   8
   7   1   3 7924.44 102.291   5
  -7  -1  -3 8166.18 114.666   8
   7   1   4 3238.50 66.3933   5
  -7  -1  -4 3236.05 77.5362   8
   7   1   5 771.861 36.9536   5
  -7  -1  -5 816.289 48.4959   8
  -7  -1  -6 358.427 39.4285   8
  -7  -1  -7 474.817 43.9803   8
  -7  -1  -8 13.8144 33.4705   8
  -7  -1  -9 291.974 43.8803   8
  -7  -1 -10 288.747 40.1030   8
   7   1  11-91.3525 33.7211   3
   7   1  12 219.179 37.0820   3
  -7  -2   6 468.855 47.4227   1
  -7  -2   5 37.1201 28.6685   1
  -7  -2   4-15.4214 27.2211   1
  -7  -2   3 181.938 41.8219   1
  -7  -2   2 292.398 38.3498   1
  -7  -2   1-0.23720 31.5337   1
   7   2   0 5593.35 89.7195   5
  -7  -2   0 6046.90 107.258   1
  -7  -2   0 5446.81 91.5718   8
   7   2   1 465.422 32.0898   5
  -7  -2  -1 390.210 40.3445   1
  -7  -2  -1 519.176 38.4936   8
   7   2   2 62.4794 21.7617   5
  -7  -2  -2 39.3781 29.4980   8
   7   2   3 2875.21 61.9343   5
  -7  -2  -3 2865.21 71.2090   8
   7   2   4 2809.71 58.8667   5
  -7  -2  -4 3049.12 75.6750   8
  -7  -2  -5 204.035 39.5733   8
  -7  -2  -6 430.357 40.5173   8
  -7  -2  -7 327.227 40.6314   8
  -7  -2  -8 499.939 45.8187   8
  -7  -2  -9 34.3552 37.1798   8
  -7  -2 -10 100.992 37.2689   8
  -7  -2 -11 323.107 44.2514   8
   7   2  11 258.998 34.0883   3
  -7  -2 -12 194.816 50.2390   8
   7   2  12 291.675 38.7442   3
  -7  -3   6 304.094 41.8530   1
  -7  -3   5 17.9781 32.9991   1
  -7  -3   4 84.1039 31.1827   1
  -7  -3   3 368.383 42.5140   1
  -7  -3   2 10.0653 32.9180   1
  -7  -3   1 189.960 35.2442   1
  -7  -3   1 130.340 28.5597   8
  -7  -3   0 2781.92 76.8882   1
  -7  -3   0 2561.87 66.3998   8
  -7  -3  -1 644.105 44.1586   1
  -7  -3  -1 571.835 42.5586   8
   7   3   2 59.0118 21.1198   5
  -7  -3  -2 67.7493 29.2474   8
   7   3   3 870.429 36.0487   5
  -7  -3  -3 969.698 48.1156   8
  -7  -3  -4 467.995 40.5513   8
  -7  -3  -5 4490.91 92.0361   8
  -7  -3  -6 35.5153 35.7546   8
  -7  -3  -7 1305.59 57.7567   8
  -7  -3  -8 413.832 43.7864   8
  -7  -3  -9-28.5043 32.1792   8
  -7  -3 -10 28.8743 39.7566   8
  -7  -3 -11-20.6407 43.1984   8
   7   3  11-132.965 34.1443   3
  -7  -3 -12-75.6509 44.0967   8
  -7  -4   6 127.482 40.0205   1
  -7  -4   5 411.471 48.5828   1
  -7  -4   4 132.575 38.0328   1
   7   4  -3-53.9396 23.4051   7
  -7  -4   3-96.7908 27.0893   1
  -7  -4   2 88.9214 37.3162   1
  -7  -4   1 925.235 52.5213   1
  -7  -4   0 868.004 46.6907   1
  -7  -4   0 721.646 41.8887   8
  -7  -4  -1 2062.72 66.9756   1
  -7  -4  -1 2019.54 59.9898   8
  -7  -4  -2 1890.70 64.6069   1
  -7  -4  -2 1803.70 58.7261   8
  -7  -4  -3 3538.99 79.4040   8
  -7  -4  -4 1735.66 61.1229   8
  -7  -4  -5 340.394 41.7070   8
  -7  -4  -6 76.9033 35.6259   8
  -7  -4  -7 16.0746 33.4863   8
  -7  -4  -8 131.466 38.0148   8
  -7  -4  -9 86.6810 38.6862   8
  -7  -4 -10 100.243 41.7636   8
  -7  -4 -11 977.254 61.8552   8
  -7  -4 -12 648.535 67.7530   8
  -7  -5   6-54.6982 35.9407   1
  -7  -5   5 122.999 34.6235   1
  -7  -5   4 385.345 46.6451   1
   7   5  -3 236.657 30.7352   7
  -7  -5   3 113.004 28.2338   1
  -7  -5   2 1515.02 66.3041   1
   7   5  -2 1295.96 56.6811   7
  -7  -5   1 34.5249 31.5601   1
   7   5  -1-96.1482 26.6954   7
   7   5   0 4227.53 94.0756   7
  -7  -5   0 4156.70 91.9727   1
  -7  -5  -1 123.986 32.2644   1
  -7  -5  -1 77.5533 28.8825   8
  -7  -5  -2 42.2331 30.6841   8
  -7  -5  -2 39.8118 28.5112   1
  -7  -5  -3 618.818 43.7576   8
  -7  -5  -4 271.720 36.8585   8
  -7  -5  -5 2960.90 79.5233   8
  -7  -5  -6 443.210 45.8064   8
  -7  -5  -7 1548.60 65.4828   8
  -7  -5  -8 3002.84 85.7815   8
  -7  -5  -9 445.318 52.4613   8
  -7  -5 -10-21.6531 44.4773   8
  -7  -6   5-25.1909 34.1606   1
  -7  -6   4 114.670 30.3673   1
   7   6  -3 26.0977 26.3995   7
  -7  -6   3 151.851 33.0607   1
   7   6  -2 151.141 30.1971   7
  -7  -6   1 542.085 45.9303   1
   7   6  -1 479.688 40.5909   7
   7   6   0 791.962 48.6338   7
  -7  -6   0 752.650 47.7128   1
  -7  -6  -1 2249.60 68.4588   1
  -7  -6  -1 2028.54 62.6642   8
   7   6   1 2131.34 69.6025   7
  -7  -6  -2 2218.12 67.4309   1
  -7  -6  -2 2429.56 68.1342   8
   7   6   2 2349.00 72.3099   7
  -7  -6  -3 68.2389 32.6990   8
   7   6   3 82.5020 29.9443   7
  -7  -6  -4 1459.36 59.2486   8
   7   6   4 1209.85 54.8247   7
  -7  -6  -5 802.147 49.7756   8
   7   6   5 826.657 46.5127   7
  -7  -6  -6 306.701 43.7303   8
   7   6   6 372.272 35.7649   7
  -7  -6  -7 84.2130 35.4807   8
   7   6   7 153.134 29.8436   7
  -7  -6  -8-44.5442 36.5853   8
   7   6   8 11.4108 22.5923   7
  -7  -6  -9-88.1161 43.0230   8
  -7  -7   5-14.5586 39.8203   1
  -7  -7   4 418.247 42.9194   1
   7   7  -3 152.943 27.7560   7
  -7  -7   3 53.9851 30.7684   1
  -7  -7   2 1492.76 62.0231   1
   7   7  -2 1432.96 61.5894   7
  -7  -7   1 22.1351 34.4949   1
   7   7  -1-99.7183 25.9111   7
  -7  -7   0 178.564 33.5628   1
   7   7   0 260.284 31.4787   7
   7   7   1 92.7803 29.2966   7
  -7  -7  -2 274.992 38.5019   8
   7   7   2 332.881 37.9223   7
   7   7   3 829.405 45.9814   2
  -7  -7  -3 965.337 52.1291   8
   7   7   3 1022.43 53.2939   7
  -7  -7  -4 28.9159 35.3402   8
   7   7   4 80.1640 25.0035   7
  -7  -7  -5 542.484 46.5649   8
   7   7   5 511.989 40.8397   7
   7   7   6 91.5993 29.7033   7
  -7  -7  -7 1281.36 67.3070   8
   7   7   7 1348.13 58.6960   7
  -7  -7  -8 639.122 57.9659   8
   7   7   8 556.480 40.0909   7
  -7  -7  -9 53.2792 40.4741   8
  -7  -7 -10 190.360 50.4208   8
  -7  -8   4 101.152 33.1253   1
   7   8  -3 338.826 38.4698   7
  -7  -8   3 224.207 32.5812   1
   7   8  -2 93.1062 31.2386   7
   7   8  -1 911.349 52.6888   7
   7   8   0 394.863 37.1970   2
   7   8   0 582.833 47.8982   7
   7   8   1 254.650 38.1137   2
   7   8   1 230.764 34.4733   7
   7   8   2 732.994 47.7732   2
   7   8   2 497.980 45.5273   7
  -7  -8  -3 178.000 38.2222   8
   7   8   3 97.8117 31.5844   7
   7   8   4 1536.73 62.4781   2
  -7  -8  -4 1361.77 60.2000   8
   7   8   4 1373.04 63.8789   7
  -7  -8  -5 42.7341 39.9143   8
   7   8   5 62.3077 26.1271   7
  -7  -8  -6 23.5545 38.1757   8
   7   8   6-146.399 28.9207   7
  -7  -8  -7 45.7392 40.1135   8
   7   8   7-47.7545 30.8696   7
  -7  -8  -8 91.2801 47.7259   8
  -7  -8  -9 157.132 47.7632   8
   7   9  -2 259.546 43.6889   2
   7   9  -1 84.1676 38.3134   2
   7   9  -1 273.830 36.3561   7
   7   9   0-76.6157 34.8970   2
   7   9   0 458.392 46.3802   7
   7   9   1 297.311 34.8546   2
   7   9   1 255.615 36.9615   7
   7   9   2 37.5807 29.8934   2
   7   9   2 62.4442 30.9141   7
   7   9   3 110.627 31.0680   2
   7   9   3 173.552 30.2746   7
   7   9   4 71.7119 30.9825   2
  -7  -9  -4 12.6447 36.6966   8
  -7  -9  -5 596.844 53.7955   8
   7   9   5 610.807 48.3519   7
  -7  -9  -6 209.586 50.9533   8
   7   9   6 95.6871 33.6890   7
  -7  -9  -7 655.663 60.6667   8
   7   9   7 737.104 48.5114   7
  -7  -9  -8 304.770 56.9345   8
   7  10  -1 7.22699 38.4669   2
   7  10   1 635.369 47.8021   2
   7  10   2 639.980 50.4246   2
   7  10   3 319.992 39.9228   2
   7  10   4 118.826 36.9040   2
  -7 -10  -5 291.203 55.9894   8
  -7 -10  -6 203.100 49.8804   8
   8  -5  -1-69.0425 29.2361   5
   8  -5   0 942.591 49.5541   5
   8  -5   1 20.5319 30.0795   5
   8  -5   2 1227.34 58.7467   5
   8  -5   3 567.008 41.1449   5
   8  -5   4 21.0699 32.6774   5
   8  -5   5 263.148 34.2578   5
   8  -5   6 260.579 31.4432   5
   8  -4  -2 225.889 30.6422   5
   8  -4  -1 734.128 46.2711   5
   8  -4   0 79.6072 30.0212   5
   8  -4   1 480.402 41.2787   5
   8  -4   2 1652.00 63.4029   5
   8  -4   3 197.021 33.4164   5
   8  -4   4 1710.01 64.7270   5
   8  -4   5 56.3807 25.6625   5
   8  -4   6 232.612 30.0723   5
   8  -4   7 475.065 41.0950   5
   8  -4   8 0.00000 37.3092   5
   8  -4   9-136.073 40.6226   5
  -8   3   4-42.7243 38.7637   1
  -8   3   3 26.9219 42.8510   1
   8  -3  -2 2561.94 80.3832   5
  -8   3   2 2288.77 81.9535   1
   8  -3  -1 652.210 45.6671   5
   8  -3   0 1598.32 62.9419   5
   8  -3   1 1671.69 64.5608   5
   8  -3   2 89.4683 31.0773   5
   8  -3   3 132.026 32.2150   5
   8  -3   4 142.042 24.4629   5
   8  -3   5 226.422 27.8774   5
   8  -3   6-65.9820 26.4718   5
   8  -3   7 106.672 28.6011   5
   8  -3   8 325.121 34.7038   5
  -8   2   5 1297.52 70.7174   1
  -8   2   4 20.8553 35.4009   1
   8  -2  -3 960.513 54.8850   5
  -8   2   3 1000.21 59.5276   1
   8  -2  -2 11.8566 23.9590   5
  -8   2   2 51.1084 34.0653   1
   8  -2  -1 169.689 31.3371   5
  -8   2   1 236.119 40.3627   1
   8  -2   0 425.890 38.5662   5
   8  -2   1 234.047 31.7648   5
   8  -2   2 2511.30 71.5541   5
   8  -2   3-101.579 23.0883   5
   8  -2   4 862.984 45.7847   5
   8  -2   5 213.971 31.9645   5
   8  -2   6-83.8364 25.6406   5
   8  -2   7 206.657 30.0166   5
  -8   2  -8-90.5239 39.2614   8
  -8   1   5 63.1163 41.6102   1
  -8   1   4 814.649 56.4436   1
  -8   1   3 338.332 48.2876   1
   8  -1  -2 564.305 41.8350   5
  -8   1   2 610.874 50.1606   1
   8  -1  -1 228.967 32.1143   5
  -8   1   1 301.115 44.4277   1
   8  -1   0 1206.86 52.3406   5
   8  -1   1 346.070 33.8879   5
   8  -1   2 292.567 33.3033   5
   8  -1   3 31.4856 23.6907   5
   8  -1   4-109.240 21.4017   5
   8  -1   5 123.148 25.6068   5
   8  -1   6 52.3194 24.6123   5
  -8   1  -6-30.8741 33.5469   8
  -8   1  -7-10.8513 37.3018   8
  -8   1  -8 180.273 40.6721   8
  -8   1  -9 271.456 43.8447   8
  -8   1 -10 1635.72 75.8371   8
  -8   0   5 206.017 41.2052   1
  -8   0   4 340.840 47.9956   1
  -8   0   3 1036.91 60.4156   1
   8   0  -2 35.1995 27.3565   5
  -8   0   2 72.2987 31.0747   1
   8   0  -1-109.281 24.3728   5
  -8   0   1-28.3329 31.2744   1
   8   0   0 293.286 32.0967   5
  -8   0   0 363.904 43.5925   1
   8   0   1 147.945 26.7964   5
   8   0   2 1015.80 45.8081   5
   8   0   3 275.411 28.2519   5
  -8   0  -3 149.904 38.0897   8
   8   0   4 1581.37 55.2375   5
  -8   0  -4 1352.98 62.2428   8
   8   0   5 449.285 34.0853   5
  -8   0  -5 544.969 46.3020   8
  -8   0  -6 627.699 47.4670   8
  -8   0  -7 2161.95 73.5665   8
  -8   0  -8 378.670 43.6590   8
  -8   0  -9 26.3502 39.6699   8
  -8   0 -10 53.9699 43.4402   8
  -8   0 -11-94.5946 49.1533   8
  -8  -1   5 54.9134 45.8261   1
  -8  -1   4 432.871 50.2017   1
  -8  -1   3 148.194 39.3896   1
  -8  -1   2 349.177 44.7405   1
   8   1  -1 222.413 29.8816   5
  -8  -1   1 197.814 43.5647   1
   8   1   0 1259.77 51.6687   5
  -8  -1   0 1271.40 61.7448   1
   8   1   1 942.909 47.2318   5
  -8  -1  -1 1053.03 56.9663   1
   8   1   2 67.2955 23.7368   5
  -8  -1  -2 0.00000 34.4675   8
   8   1   3-66.6144 19.0880   5
  -8  -1  -3 24.4104 34.3472   8
   8   1   4 716.453 40.0049   5
  -8  -1  -4 720.154 50.0735   8
  -8  -1  -5 1412.38 63.8573   8
  -8  -1  -6 920.575 55.7005   8
  -8  -1  -7-66.3295 38.4234   8
  -8  -1  -8 408.489 48.8961   8
  -8  -1  -9 77.2214 40.9603   8
  -8  -1 -10 295.629 50.1145   8
  -8  -1 -11 200.956 53.6398   8
  -8  -2   4 357.504 52.6107   1
  -8  -2   3 1018.05 64.5960   1
  -8  -2   2 130.445 42.3206   1
  -8  -2   1 153.781 41.1263   1
  -8  -2   0 59.7160 34.2140   1
   8   2   1 1993.35 60.4030   5
  -8  -2  -1 1952.41 72.1064   1
  -8  -2  -1 1836.93 62.6642   8
   8   2   2 2940.02 69.0411   5
  -8  -2  -2 3068.03 78.8486   8
   8   2   3 64.4571 23.5962   5
  -8  -2  -3 41.4217 36.2418   8
  -8  -2  -4 886.268 54.1308   8
  -8  -2  -5 175.676 39.8575   8
  -8  -2  -6 339.511 43.2386   8
  -8  -2  -7 218.316 42.5997   8
  -8  -2  -8 28.8236 32.7206   8
  -8  -2  -9 229.512 41.6392   8
  -8  -2 -10 63.7355 46.5251   8
  -8  -2 -11 5.41214 46.3565   8
  -8  -3   4 595.331 56.8147   1
  -8  -3   3-22.2831 41.9465   1
  -8  -3   2 2715.55 91.6303   1
  -8  -3   1 1048.95 59.9959   1
  -8  -3   0 666.680 50.4148   1
  -8  -3   0 534.466 44.6366   8
  -8  -3  -1 336.391 43.1091   1
  -8  -3  -1 375.022 40.4790   8
   8   3   2 79.5920 25.5306   5
  -8  -3  -2 46.0429 31.4258   8
  -8  -3  -3 68.6160 36.5259   8
  -8  -3  -4 186.386 40.5174   8
  -8  -3  -5 1058.01 54.1391   8
  -8  -3  -6 2961.38 83.3282   8
  -8  -3  -7-43.3518 34.3772   8
  -8  -3  -8 537.750 52.3409   8
  -8  -3  -9 157.555 38.8917   8
  -8  -3 -10-3.19665 42.0825   8
  -8  -3 -11-18.5617 46.3906   8
  -8  -4   4 17.6621 38.3620   1
  -8  -4   3 161.919 45.9467   1
   8   4  -3 139.344 23.5647   7
  -8  -4   2-4.23801 38.2066   1
  -8  -4   1 367.052 45.1026   1
  -8  -4   0 1191.68 61.3586   1
  -8  -4  -1 79.4599 33.7471   8
  -8  -4  -1 44.9073 33.5630   1
  -8  -4  -2 2045.60 71.5143   1
  -8  -4  -2 1796.28 62.7210   8
  -8  -4  -3 707.428 49.4511   8
  -8  -4  -4 733.523 51.6824   8
  -8  -4  -5 46.8055 35.9900   8
  -8  -4  -6 87.1656 37.4063   8
  -8  -4  -7 59.7216 40.8525   8
  -8  -4  -8 96.1642 39.3916   8
  -8  -4  -9 138.687 46.5166   8
  -8  -4 -10 287.562 53.1253   8
  -8  -5   4 529.945 51.0476   1
  -8  -5   3 193.604 45.6558   1
   8   5  -3 74.3157 31.1587   7
   8   5  -2 662.879 44.5009   7
  -8  -5   2 710.554 54.3512   1
  -8  -5   1 257.292 43.6198   1
   8   5  -1 216.380 34.2771   7
  -8  -5   0 235.226 41.1247   1
  -8  -5  -1 263.454 31.2834   1
  -8  -5  -1 162.951 38.7294   8
  -8  -5  -2 97.0246 40.1225   8
  -8  -5  -2 35.5587 31.2112   1
  -8  -5  -3 99.5112 34.2676   8
  -8  -5  -4 250.972 39.7392   8
  -8  -5  -5 572.778 51.2042   8
  -8  -5  -6 836.001 59.2053   8
  -8  -5  -7-9.36961 40.7882   8
  -8  -5  -8 307.683 48.4152   8
  -8  -5  -9 79.7371 44.0824   8
  -8  -6   3 132.248 49.2101   1
   8   6  -3-14.7971 35.3923   7
  -8  -6   2 38.1354 38.4893   1
   8   6  -2 224.375 30.3705   7
  -8  -6   1 14.0912 33.9416   1
   8   6  -1 99.6922 26.3456   7
  -8  -6   0 823.464 53.6232   1
   8   6   0 714.429 46.5148   7
  -8  -6  -1-46.6136 36.2071   1
   8   6   1-17.6499 28.5870   7
  -8  -6  -2 1535.18 64.3438   1
  -8  -6  -2 1436.44 60.1181   8
   8   6   2 1401.40 61.9667   7
   8   6   3-43.6387 22.6129   7
  -8  -6  -4 573.399 50.4633   8
   8   6   4 411.847 39.2064   7
  -8  -6  -5 144.113 43.5797   8
   8   6   5 10.5145 27.1519   7
  -8  -6  -6-17.3814 40.0465   8
   8   6   6-79.3162 24.2247   7
  -8  -6  -7 83.6908 43.9223   8
  -8  -6  -8 161.442 50.2962   8
  -8  -6  -9 150.301 45.2607   8
  -8  -7   3 235.011 51.8604   1
   8   7  -3-122.369 40.0413   7
  -8  -7   2 398.540 51.1841   1
   8   7  -2 97.3546 31.7376   7
  -8  -7   1 222.263 44.0788   1
   8   7  -1 248.792 32.9729   7
  -8  -7   0 497.958 48.3837   1
   8   7   0 508.099 46.7732   7
   8   7   1 393.568 38.0349   7
   8   7   2 71.4350 29.3394   7
  -8  -7  -3 356.905 45.7492   8
   8   7   3 312.273 44.0517   7
  -8  -7  -4 182.704 37.7045   8
   8   7   4 126.390 30.2349   7
  -8  -7  -5 236.518 48.8421   8
   8   7   5 141.069 31.0732   7
  -8  -7  -6 1062.55 64.8310   8
   8   7   6 914.704 55.1411   7
  -8  -7  -7 210.911 48.3341   8
   8   7   7 362.875 34.7251   7
  -8  -7  -8 272.414 51.5786   8
   8   7   8 515.740 38.4797   7
   8   8  -2 228.575 32.8446   7
   8   8  -1 127.353 34.0508   7
   8   8   0 648.899 52.7675   7
   8   8   2 180.434 34.4716   7
   8   8   3 160.228 34.3527   7
  -8  -8  -4 27.4682 46.5461   8
   8   8   4-127.496 33.2059   7
  -8  -8  -5 310.794 50.3074   8
   8   8   5 42.0301 33.9293   7
  -8  -8  -6 47.8092 49.9886   8
   8   8   6-136.946 31.3273   7
  -8  -8  -7 31.3866 44.3899   8
   8   9   3 188.507 37.9584   7
   8   9   4 107.943 39.2642   7
  -8  -9  -5 51.8669 45.2271   8
   8   9   5 136.404 38.2290   7
  -8  -9  -6 87.2054 56.9029   8
   8   9   6 402.682 42.9840   7
   8   9   7 195.231 40.0458   7
   9  -3   1 855.271 53.6351   5
   9  -3   2 260.779 31.3554   5
   9  -3   3-19.2901 30.1182   5
   9  -3   5 145.797 33.8771   5
   9  -3   6 455.183 34.3629   5
   9  -3   7 225.947 40.5235   5
   9  -2   0 478.169 46.8411   5
   9  -2   1 88.1103 28.7254   5
   9  -2   2 1015.11 55.0732   5
   9  -2   3 1760.42 65.6133   5
   9  -2   4 70.5678 27.4087   5
   9  -2   5 310.753 35.1143   5
   9  -2   6 386.082 37.8942   5
   9  -2   7 213.351 38.4830   5
  -9   1   2 37.5196 44.4838   1
   9  -1  -1 894.193 52.7206   5
  -9   1   1 1390.09 71.8199   1
   9  -1   0 132.684 32.4706   5
   9  -1   1 8.51255 24.6151   5
   9  -1   3 29.7709 28.1385   5
   9  -1   4 77.7374 25.5675   5
   9  -1   5 53.7636 26.7026   5
   9  -1   6 975.361 46.8064   5
  -9   1  -7 369.906 50.6527   8
  -9   1  -8-122.660 39.2006   8
  -9   0   2-119.331 35.3172   1
   9   0  -1 13.7242 32.5540   5
  -9   0   1 53.3047 39.1006   1
   9   0   0 257.351 32.6311   5
   9   0   1 91.8126 30.8664   5
   9   0   2 2118.29 66.3682   5
   9   0   3 3220.56 80.9418   5
   9   0   4 179.603 29.4505   5
   9   0   5 623.951 43.2902   5
  -9   0  -5 358.528 48.3622   8
  -9   0  -6 115.336 46.6191   8
  -9   0  -7 152.303 48.7454   8
  -9   0  -8 196.161 50.2945   8
  -9  -1   2 196.546 46.8938   1
  -9  -1   1 2081.23 86.9244   1
   9   1   0 1655.10 59.5172   5
  -9  -1   0 1524.36 71.7764   1
   9   1   1 184.480 31.1607   5
   9   1   2-13.2672 23.8419   5
   9   1   3 137.763 25.4472   5
  -9  -1  -3-33.2284 42.7591   8
   9   1   4 943.916 45.0805   5
  -9  -1  -4 879.366 59.6768   8
  -9  -1  -5 240.294 43.1864   8
  -9  -1  -6 369.820 49.4786   8
  -9  -1  -7 415.701 51.6892   8
  -9  -1  -8-23.3903 38.4022   8
  -9  -2   2 580.668 66.2764   1
  -9  -2   1 7.65096 40.3923   1
  -9  -2   0 109.098 41.8218   1
   9   2   1 580.460 41.5368   5
   9   2   2 163.082 28.0249   5
  -9  -2  -2 233.050 43.3883   8
   9   2   3 429.024 35.9619   5
  -9  -2  -3 522.736 53.0307   8
  -9  -2  -4 142.494 46.1585   8
  -9  -2  -5 22.7446 42.4420   8
  -9  -2  -6-53.5118 37.5849   8
  -9  -2  -7-76.2327 46.4142   8
  -9  -2  -8-2.94436 39.8884   8
  -9  -3   2 98.3689 43.7596   1
  -9  -3   1 563.171 52.0670   1
  -9  -3   0 17.7843 41.1715   1
  -9  -3  -1-26.9880 39.0320   8
  -9  -3  -1 119.529 41.0459   1
  -9  -3  -2 335.708 47.2970   8
  -9  -3  -3 96.3240 39.0356   8
  -9  -3  -4 413.481 45.1907   8
  -9  -3  -5-6.92912 42.1300   8
  -9  -3  -6 405.498 51.4172   8
  -9  -3  -7 1290.01 69.1905   8
  -9  -3  -8 122.039 48.9753   8
  -9  -4   1 423.607 51.2317   1
  -9  -4   0 60.3696 36.8684   1
  -9  -4  -1 522.071 49.9105   1
  -9  -4  -1 383.625 49.5715   8
  -9  -4  -2 420.751 47.3589   8
  -9  -4  -3 506.552 53.1785   8
  -9  -4  -4 91.3410 45.0292   8
  -9  -4  -5 85.5938 42.3293   8
  -9  -4  -6 175.360 43.9862   8
  -9  -4  -7-31.7392 41.3375   8
  -9  -4  -8 304.151 51.8622   8
  -9  -5   1 807.990 59.0315   1
   9   5  -1 544.006 44.4181   7
  -9  -5   0 43.1330 42.0241   1
  -9  -5  -1 49.1021 37.2929   1
  -9  -5  -2 499.946 53.4754   8
  -9  -5  -3 1.97692 39.1304   8
  -9  -5  -4 897.405 58.2600   8
  -9  -5  -5 527.913 54.6387   8
  -9  -5  -6 204.871 47.2714   8
  -9  -5  -7 742.714 56.2359   8
  -9  -6   1 1058.57 68.2611   1
   9   6  -1 975.676 53.4656   7
  -9  -6   0 58.2070 38.4267   1
  -9  -6  -1 771.632 57.9258   1
   9   6   1 603.982 47.8517   7
  -9  -6  -2 29.4844 33.7821   1
  -9  -6  -3 638.154 53.9921   8
   9   6   3 400.310 45.2922   7
  -9  -6  -4 73.1690 47.8134   8
   9   6   4 119.003 27.1419   7
   9   6   5 25.1218 29.1721   7
  -9  -6  -6-43.2118 47.5651   8
   9   6   6-7.30991 29.0766   7
   9   6   7-99.9767 38.3179   7
   9   6   8-49.7350 40.6344   7
  -9  -7   0-17.2890 40.0550   1
  -9  -7  -4 78.2711 47.5715   8
  -9  -7  -5 72.3067 51.5446   8
  -9  -8  -4 154.946 51.8302   8
  10   0   3 194.413 32.1284   5
  10   0   4-47.3852 30.4176   5
  10   1   3-56.7466 39.2493   5
  10   2   2 700.142 41.1362   5
 -10  -4  -2 122.366 41.9629   8
 -10  -4  -3 278.019 55.4851   8
 -10  -5  -3 95.7062 44.5087   8
;
_shelx_hkl_checksum     65422
_shelx_res_file
;
TITL GSH19 P-1
CELL  0.71073  7.86700 10.34000 10.99700 84.96000 75.46000 81.13000
ZERR 2  0.00100  0.00100  0.00200  0.01000  0.01000  0.01000
LATT 1
SFAC C H N O CL S
UNIT 32 32 6 6 2 2
PLAN 30
FMAP 2
SHEL 11 0.8
SIZE 0.50 0.36 0.18
L.S. 14
ISOR 0.01 C16
MPLA 5 S1 N1 C7 C8 O3
MPLA 6 C1 C2 C3 C4 C5 C6
MPLA 6 C10 C11 C12 C13 C14 C15
MPLA 5 C9 N3 N2 C8 O3
BOND $H
DFIX 0.86 0.02 N1 H1N N2 H2N
HTAB N1 O3_$1
HTAB N2 O3_$2
EQIV $1 -X+1, -Y+1, -Z
EQIV $2 -X+2, -Y+1, -Z
CONF
ACTA
WGHT    0.019600    0.951400
FVAR       3.66766
C1    1    0.169047    0.598627    0.339062    11.00000    0.04324    0.04272 =
         0.04705   -0.00051   -0.00467   -0.00671
C2    1    0.007312    0.562110    0.340419    11.00000    0.04651    0.06095 =
         0.05752    0.00246   -0.01171   -0.00890
AFIX  43
H2    2    0.001852    0.485554    0.303884    11.00000   -1.20000
AFIX   0
C3    1   -0.147639    0.640614    0.396835    11.00000    0.04141    0.10726 =
         0.05935    0.01509   -0.00460   -0.00171
AFIX  43
H3    2   -0.256664    0.615244    0.398612    11.00000   -1.20000
AFIX   0
C4    1   -0.142792    0.754253    0.449682    11.00000    0.07018    0.08354 =
         0.05153    0.01233    0.00590    0.01774
C5    1    0.019849    0.787500    0.449570    11.00000    0.10118    0.05990 =
         0.06323   -0.01797    0.00848    0.00115
AFIX  43
H5    2    0.024984    0.863739    0.486741    11.00000   -1.20000
AFIX   0
C6    1    0.176214    0.710287    0.395482    11.00000    0.06450    0.06279 =
         0.06514   -0.01680   -0.00072   -0.01317
AFIX  43
H6    2    0.284919    0.733822    0.397358    11.00000   -1.20000
AFIX   0
C7    1    0.561583    0.671027    0.104127    11.00000    0.03119    0.04101 =
         0.06708   -0.01366   -0.00361   -0.00494
AFIX  23
H7A   2    0.549899    0.716242    0.180048    11.00000   -1.20000
H7B   2    0.542613    0.736513    0.038356    11.00000   -1.20000
AFIX   0
C8    1    0.747706    0.597752    0.065640    11.00000    0.03349    0.03215 =
         0.04285   -0.00360   -0.00772   -0.00451
C9    1    0.970400    0.845428    0.117635    11.00000    0.03350    0.03096 =
         0.04869   -0.00357   -0.00615   -0.00348
AFIX  43
H9    2    1.086101    0.802814    0.096349    11.00000   -1.20000
AFIX   0
C10   1    0.933182    0.979860    0.160210    11.00000    0.03707    0.02930 =
         0.04564   -0.00051   -0.00797   -0.00652
C11   1    1.063176    1.047728    0.178224    11.00000    0.04091    0.03371 =
         0.05148   -0.00136   -0.01253   -0.00696
C12   1    1.024032    1.174943    0.218119    11.00000    0.06665    0.03855 =
         0.06333   -0.00593   -0.01908   -0.01929
AFIX  43
H12   2    1.112971    1.218189    0.230738    11.00000   -1.20000
AFIX   0
C13   1    0.852388    1.236062    0.238694    11.00000    0.07084    0.03366 =
         0.07337   -0.01375   -0.01526   -0.00277
AFIX  43
H13   2    0.825097    1.321281    0.265489    11.00000   -1.20000
AFIX   0
C14   1    0.720720    1.172939    0.220204    11.00000    0.05216    0.04105 =
         0.07554   -0.01100   -0.00561    0.00576
AFIX  43
H14   2    0.604935    1.215407    0.233571    11.00000   -1.20000
AFIX   0
C15   1    0.760750    1.046309    0.181730    11.00000    0.03851    0.03918 =
         0.06584   -0.00834   -0.00732   -0.00636
AFIX  43
H15   2    0.670580    1.003966    0.169776    11.00000   -1.20000
AFIX   0
C16   1   -0.311573    0.843613    0.505467    11.00000    0.10106    0.13372 =
         0.09031    0.00770    0.02240    0.05990
AFIX 137
H16A  2   -0.410850    0.795683    0.521467    11.00000   -1.50000
H16B  2   -0.328026    0.916588    0.447325    11.00000   -1.50000
H16C  2   -0.302558    0.875068    0.582878    11.00000   -1.50000
AFIX   0
N1    3    0.427030    0.584668    0.126566    11.00000    0.03382    0.06405 =
         0.05390   -0.01804   -0.00392   -0.01437
H1N   2    0.381422    0.572281    0.067625    11.00000   -1.20000
N2    3    0.880300    0.663106    0.069303    11.00000    0.02969    0.02961 =
         0.05526   -0.01147   -0.00587   -0.00038
H2N   2    0.987439    0.624866    0.043573    11.00000   -1.20000
N3    3    0.841371    0.788429    0.110441    11.00000    0.03735    0.02717 =
         0.04995   -0.00584   -0.00691   -0.00406
O1    4    0.320286    0.384630    0.231817    11.00000    0.06433    0.03802 =
         0.09961   -0.01276   -0.01508   -0.00597
O2    4    0.498465    0.506773    0.326121    11.00000    0.05383    0.08281 =
         0.08067   -0.00749   -0.03063    0.00143
O3    4    0.777872    0.484945    0.030192    11.00000    0.03516    0.03245 =
         0.06620   -0.01480   -0.01066   -0.00135
CL1   5    1.284384    0.976328    0.148159    11.00000    0.04083    0.05743 =
         0.10942   -0.01562   -0.02337   -0.00582
S1    6    0.365819    0.506017    0.258820    11.00000    0.03801    0.04319 =
         0.06463   -0.00842   -0.01218   -0.00297
HKLF 4
REM  GSH19 P-1
REM R1 =  0.0624 for    2709 Fo > 4sig(Fo)  and  0.0873 for all    3444 data
REM    224 parameters refined using      8 restraints
END
WGHT      0.0193      0.9336
REM Highest difference peak  0.258,  deepest hole -0.278,  1-sigma level  0.060
Q1    1   0.7388  0.8209  0.0874  11.00000  0.05    0.26
Q2    1   1.1934  1.0589  0.0413  11.00000  0.05    0.23
Q3    1  -0.3496  0.8287  0.5905  11.00000  0.05    0.22
Q4    1   0.2826  0.4127  0.1237  11.00000  0.05    0.22
Q5    1   1.0632  1.1592  0.0775  11.00000  0.05    0.21
Q6    1   1.0255  1.0468  0.1066  11.00000  0.05    0.21
Q7    1   0.3338  0.6110  0.1615  11.00000  0.05    0.21
Q8    1  -0.4075  0.8252  0.4440  11.00000  0.05    0.21
Q9    1   0.3141  0.6690  0.4929  11.00000  0.05    0.21
Q10   1   1.1169  1.1030  0.0220  11.00000  0.05    0.21
Q11   1   0.6090  1.1826  0.0808  11.00000  0.05    0.20
Q12   1   0.4178  0.5289  0.1585  11.00000  0.05    0.20
Q13   1   0.6468  0.6574  0.2039  11.00000  0.05    0.20
Q14   1  -0.2329  0.5248  0.4842  11.00000  0.05    0.20
Q15   1   0.7551  0.8529 -0.0014  11.00000  0.05    0.20
Q16   1   1.2807  1.0020  0.2772  11.00000  0.05    0.19
Q17   1   1.1864  1.0249  0.1393  11.00000  0.05    0.18
Q18   1   0.6088  1.0456  0.3364  11.00000  0.05    0.18
Q19   1   0.6868  0.8227 -0.0796  11.00000  0.05    0.18
Q20   1   0.8671  1.0192  0.1293  11.00000  0.05    0.18
Q21   1   0.6572  0.6409  0.1018  11.00000  0.05    0.18
Q22   1  -0.3958  0.7458  0.5972  11.00000  0.05    0.18
Q23   1   0.9960  1.3176  0.1217  11.00000  0.05    0.18
Q24   1   1.2084  0.9548  0.2559  11.00000  0.05    0.18
Q25   1   1.1166  0.9835  0.0465  11.00000  0.05    0.17
Q26   1   0.8533  0.5237 -0.0923  11.00000  0.05    0.17
Q27   1   0.8645  0.4368  0.0478  11.00000  0.05    0.17
Q28   1   1.2898  0.9795  0.0206  11.00000  0.05    0.17
Q29   1   0.0057  0.5394  0.2053  11.00000  0.05    0.17
Q30   1   0.8241  1.3634  0.4308  11.00000  0.05    0.17
;
_shelx_res_checksum     16564
_shelxl_version_number     2014/6
data_II
_audit_creation_method     SHELXL-2014/6
_journal_date_recd_electronic     2017-11-07
_journal_date_accepted     2017-11-21
_journal_name_full     'Acta Crystallographica, Section E'
_journal_year     2017
_journal_volume     73
_journal_issue     12
_journal_page_first     1946
_journal_page_last     1951
_journal_paper_category     GO
_journal_paper_doi     10.1107/S2056989017016814
_journal_coeditor_code     RZ5225
_chemical_name_systematic
;\
(<i>E</i>)-<i>N</i>-{2-[2-(2-Methylbenzylidene)hydrazinyl]-2-oxoethyl}-4-\
methylbenzenesulfonamide
;
_chemical_name_common     ?
_chemical_formula_moiety     'C17 H19 N3 O3 S'
_chemical_formula_sum     'C17 H19 N3 O3 S'
_chemical_formula_iupac     'C17 H19 N3 O3 S'
_chemical_formula_weight     345.41
_chemical_melting_point     ?
_shelx_space_group_comment
;
The symmetry employed for this shelxl refinement is uniquely defined
by the following loop, which should always be used as a source of
symmetry information in preference to the above space-group names.
They are only intended as comments.
;
_space_group_crystal_system     triclinic
_space_group_name_H-M_alt     'P -1'
_space_group_name_Hall     '-P 1'
loop_
    _space_group_symop_operation_xyz
    'x, y, z'
    '-x, -y, -z'
_cell_length_a     7.9840(10)
_cell_length_b     10.320(2)
_cell_length_c     11.081(2)
_cell_angle_alpha     85.170(10)
_cell_angle_beta     74.890(10)
_cell_angle_gamma     81.140(10)
_cell_volume     870.0(3)
_cell_formula_units_Z     2
_cell_measurement_reflns_used     2050
_cell_measurement_theta_min     2.66
_cell_measurement_theta_max     27.92
_cell_measurement_temperature     293(2)
_exptl_crystal_description     prism
_exptl_crystal_colour     colourless
_exptl_crystal_size_max     0.300
_exptl_crystal_size_mid     0.160
_exptl_crystal_size_min     0.120
_exptl_crystal_density_diffrn     1.319
_exptl_crystal_density_meas     ?
_exptl_crystal_density_method     ?
_exptl_crystal_F_000     364
_exptl_absorpt_coefficient_mu     0.206
_exptl_absorpt_correction_type     multi-scan
_exptl_absorpt_process_details
;
CrysAlis RED (Oxford Diffraction, 2009)
;
_shelx_estimated_absorpt_T_min     0.941
_shelx_estimated_absorpt_T_max     0.976
_exptl_absorpt_correction_T_min     0.941
_exptl_absorpt_correction_T_max     0.976
_diffrn_ambient_temperature     293(2)
_diffrn_radiation_type     MoK\a
_diffrn_radiation_wavelength     0.71073
_diffrn_measurement_device_type
;
Oxford Diffraction Xcalibur diffractometer
with Sapphire CCD detector
;
_diffrn_measurement_method
;
Rotation method data acquisition using omega scans
;
_diffrn_detector_area_resol_mean     ?
_diffrn_reflns_number     5265
_diffrn_reflns_av_R_equivalents     0.0266
_diffrn_reflns_theta_min     2.668
_diffrn_reflns_theta_max     25.187
_diffrn_reflns_theta_full     25.242
_diffrn_measured_fraction_theta_max     0.991
_diffrn_measured_fraction_theta_full     0.986
_diffrn_reflns_limit_h_min     -5
_diffrn_reflns_limit_h_max     9
_diffrn_reflns_limit_k_min     -12
_diffrn_reflns_limit_k_max     12
_diffrn_reflns_limit_l_min     -13
_diffrn_reflns_limit_l_max     13
_refine_special_details     ?
_reflns_number_total     3115
_reflns_number_gt     2019
_reflns_threshold_expression     'I > 2\s(I)'
_refine_ls_structure_factor_coef     Fsqd
_refine_ls_matrix_type     full
_refine_ls_R_factor_all     0.0941
_refine_ls_R_factor_gt     0.0533
_refine_ls_wR_factor_gt     0.1195
_refine_ls_wR_factor_ref     0.1411
_refine_ls_goodness_of_fit_ref     1.048
_refine_ls_restrained_S_all     1.106
_refine_ls_number_reflns     3115
_refine_ls_number_parameters     225
_refine_ls_number_restraints     8
_refine_ls_hydrogen_treatment     mixed
_refine_ls_weighting_scheme     calc
_refine_ls_weighting_details
              'w=1/[\s^2^(Fo^2^)+(0.0571P)^2^+0.4335P] where P=(Fo^2^+2Fc^2^)/3'
_atom_sites_solution_hydrogens     mixed
_atom_sites_solution_primary     ?
_atom_sites_solution_secondary     ?
_refine_ls_shift/su_max     0.006
_refine_ls_shift/su_mean     0.000
_refine_diff_density_max     0.282
_refine_diff_density_min     -0.258
_refine_ls_extinction_method     none
_refine_ls_extinction_coef     .
loop_
    _atom_type_symbol
    _atom_type_description
    _atom_type_scat_dispersion_real
    _atom_type_scat_dispersion_imag
    _atom_type_scat_source
    'C' 'C' 0.0033 0.0016
                         'International Tables Vol C Tables 4.2.6.8 and 6.1.1.4'
    'H' 'H' 0.0000 0.0000
                         'International Tables Vol C Tables 4.2.6.8 and 6.1.1.4'
    'N' 'N' 0.0061 0.0033
                         'International Tables Vol C Tables 4.2.6.8 and 6.1.1.4'
    'O' 'O' 0.0106 0.0060
                         'International Tables Vol C Tables 4.2.6.8 and 6.1.1.4'
    'S' 'S' 0.1246 0.1234
                         'International Tables Vol C Tables 4.2.6.8 and 6.1.1.4'
_computing_data_collection
;
CrysAlis CCD (Oxford Diffraction, 2009)
;
_computing_cell_refinement
;
CrysAlis RED (Oxford Diffraction, 2009)
;
_computing_data_reduction
;
CrysAlis RED (Oxford Diffraction, 2009)
;
_computing_structure_solution
;
SHELXS2013 (Sheldrick, 2008)
;
_computing_structure_refinement
;
SHELXL2014 (Sheldrick, 2015)
;
_computing_molecular_graphics
;
PLATON (Spek, 2009)
;
_computing_publication_material
;
SHELXL2014 (Sheldrick, 2015)
;
loop_
    _atom_site_type_symbol
    _atom_site_label
    _atom_site_fract_x
    _atom_site_fract_y
    _atom_site_fract_z
    _atom_site_U_iso_or_equiv
    _atom_site_adp_type
    _atom_site_calc_flag
    _atom_site_occupancy
    _atom_site_disorder_assembly
    _atom_site_disorder_group
    C C1 0.3267(4) 0.4077(3) 0.6615(3) 0.0531(8) Uani d 1 . .
    C C2 0.3217(5) 0.2980(4) 0.6002(4) 0.0746(10) Uani d 1 . .
    H H2 0.2153 0.2759 0.5950 0.089 Uiso calc 1 . .
    C C3 0.4765(7) 0.2216(4) 0.5467(4) 0.0934(13) Uani d 1 . .
    H H3 0.4733 0.1477 0.5052 0.112 Uiso calc 1 . .
    C C4 0.6359(6) 0.2521(5) 0.5531(4) 0.0929(14) Uani d 1 . .
    C C5 0.6381(5) 0.3645(5) 0.6099(4) 0.0863(13) Uani d 1 . .
    H H5 0.7449 0.3893 0.6108 0.104 Uiso calc 1 . .
    C C6 0.4851(4) 0.4414(4) 0.6656(3) 0.0652(9) Uani d 1 . .
    H H6 0.4889 0.5160 0.7059 0.078 Uiso calc 1 . .
    C C7 -0.0626(3) 0.3333(3) 0.8958(3) 0.0552(8) Uani d 1 . .
    H H7A -0.0428 0.2674 0.9601 0.066 Uiso calc 1 . .
    H H7B -0.0510 0.2884 0.8200 0.066 Uiso calc 1 . .
    C C8 -0.2477(3) 0.4048(3) 0.9366(3) 0.0410(6) Uani d 1 . .
    C C9 -0.4635(4) 0.1560(3) 0.8824(3) 0.0458(7) Uani d 1 . .
    H H9 -0.5775 0.1991 0.9048 0.055 Uiso calc 1 . .
    C C10 -0.4289(4) 0.0216(3) 0.8385(3) 0.0441(7) Uani d 1 . .
    C C11 -0.5630(4) -0.0429(3) 0.8232(3) 0.0504(7) Uani d 1 . .
    C C12 -0.5183(5) -0.1718(3) 0.7823(3) 0.0635(9) Uani d 1 . .
    H H12 -0.6054 -0.2162 0.7707 0.076 Uiso calc 1 . .
    C C13 -0.3499(5) -0.2332(3) 0.7591(4) 0.0707(10) Uani d 1 . .
    H H13 -0.3242 -0.3186 0.7321 0.085 Uiso calc 1 . .
    C C14 -0.2182(5) -0.1709(3) 0.7750(4) 0.0704(10) Uani d 1 . .
    H H14 -0.1039 -0.2137 0.7599 0.084 Uiso calc 1 . .
    C C15 -0.2575(4) -0.0438(3) 0.8136(3) 0.0576(8) Uani d 1 . .
    H H15 -0.1681 -0.0007 0.8232 0.069 Uiso calc 1 . .
    C C16 0.8040(7) 0.1637(5) 0.4972(5) 0.1340(19) Uani d 1 . .
    H H16A 0.7763 0.0839 0.4733 0.201 Uiso calc 1 . .
    H H16B 0.8717 0.1437 0.5580 0.201 Uiso calc 1 . .
    H H16C 0.8704 0.2078 0.4248 0.201 Uiso calc 1 . .
    C C17 -0.7500(4) 0.0184(3) 0.8499(4) 0.0708(10) Uani d 1 . .
    H H17A -0.8199 -0.0420 0.8323 0.106 Uiso calc 1 . .
    H H17B -0.7602 0.0972 0.7983 0.106 Uiso calc 1 . .
    H H17C -0.7901 0.0393 0.9364 0.106 Uiso calc 1 . .
    N N1 0.0695(3) 0.4192(3) 0.8728(3) 0.0584(7) Uani d 1 . .
    H H1N 0.117(4) 0.434(3) 0.928(3) 0.070 Uiso d 1 . .
    N N2 -0.3764(3) 0.3385(2) 0.9324(2) 0.0452(6) Uani d 1 . .
    H H2N -0.484(2) 0.373(3) 0.959(3) 0.054 Uiso d 1 . .
    N N3 -0.3362(3) 0.2126(2) 0.8894(2) 0.0448(6) Uani d 1 . .
    O O1 0.0009(3) 0.4970(3) 0.6754(3) 0.0814(8) Uani d 1 . .
    O O2 0.1736(3) 0.6208(2) 0.7693(3) 0.0779(8) Uani d 1 . .
    O O3 -0.2783(2) 0.51737(17) 0.9738(2) 0.0505(5) Uani d 1 . .
    S S1 0.13061(10) 0.49880(8) 0.74192(9) 0.0576(3) Uani d 1 . .
loop_
    _atom_site_aniso_label
    _atom_site_aniso_U_11
    _atom_site_aniso_U_22
    _atom_site_aniso_U_33
    _atom_site_aniso_U_12
    _atom_site_aniso_U_13
    _atom_site_aniso_U_23
    C1 0.0511(18) 0.0503(18) 0.0533(19) -0.0046(14) -0.0075(14) 0.0021(15)
    C2 0.073(2) 0.072(2) 0.073(3) -0.0126(19) -0.0026(19) -0.015(2)
    C3 0.120(4) 0.067(3) 0.070(3) 0.006(2) 0.008(3) -0.013(2)
    C4 0.079(3) 0.106(4) 0.060(3) 0.028(3) 0.012(2) 0.021(2)
    C5 0.054(2) 0.119(4) 0.073(3) 0.000(2) -0.0066(19) 0.022(3)
    C6 0.0460(19) 0.075(2) 0.071(2) -0.0074(16) -0.0118(16) 0.0067(18)
    C7 0.0345(15) 0.0471(17) 0.081(2) -0.0023(12) -0.0066(14) -0.0174(16)
    C8 0.0323(14) 0.0387(16) 0.0503(17) -0.0039(12) -0.0074(12) -0.0036(13)
    C9 0.0381(15) 0.0389(16) 0.0580(19) -0.0016(12) -0.0089(13) -0.0054(13)
    C10 0.0470(16) 0.0340(15) 0.0510(18) -0.0087(12) -0.0103(13) -0.0015(13)
    C11 0.0549(18) 0.0410(16) 0.0568(19) -0.0098(13) -0.0162(15) 0.0008(14)
    C12 0.076(2) 0.0443(18) 0.077(2) -0.0181(16) -0.0252(19) -0.0066(16)
    C13 0.082(3) 0.0419(19) 0.087(3) -0.0032(17) -0.020(2) -0.0126(18)
    C14 0.063(2) 0.050(2) 0.089(3) 0.0090(16) -0.0111(19) -0.0132(19)
    C15 0.0499(18) 0.0430(17) 0.075(2) -0.0011(14) -0.0085(16) -0.0098(16)
    C16 0.118(3) 0.132(3) 0.113(3) 0.043(3) 0.002(2) 0.004(3)
    C17 0.054(2) 0.067(2) 0.097(3) -0.0127(16) -0.0249(19) -0.006(2)
    N1 0.0384(14) 0.0756(18) 0.0637(19) -0.0194(12) -0.0066(12) -0.0165(15)
    N2 0.0315(12) 0.0340(12) 0.0678(17) -0.0010(10) -0.0076(11) -0.0119(11)
    N3 0.0409(13) 0.0310(12) 0.0610(16) -0.0019(10) -0.0103(11) -0.0084(11)
    O1 0.0602(15) 0.0930(19) 0.099(2) 0.0009(13) -0.0384(14) -0.0123(16)
    O2 0.0739(16) 0.0413(13) 0.119(2) -0.0044(11) -0.0254(15) -0.0112(13)
    O3 0.0393(11) 0.0349(11) 0.0787(15) -0.0017(8) -0.0153(10) -0.0159(10)
    S1 0.0435(4) 0.0522(5) 0.0781(6) -0.0020(3) -0.0178(4) -0.0089(4)
_geom_special_details
;
 All esds (except the esd in the dihedral angle between two l.s. planes)
 are estimated using the full covariance matrix.  The cell esds are taken
 into account individually in the estimation of esds in distances, angles
 and torsion angles; correlations between esds in cell parameters are only
 used when they are defined by crystal symmetry.  An approximate (isotropic)
 treatment of cell esds is used for estimating esds involving l.s. planes.
;
loop_
    _geom_bond_atom_site_label_1
    _geom_bond_atom_site_label_2
    _geom_bond_site_symmetry_2
    _geom_bond_distance
    _geom_bond_publ_flag
    C1 C6 . 1.375(4) ?
    C1 C2 . 1.380(4) ?
    C1 S1 . 1.758(3) ?
    C2 C3 . 1.377(5) ?
    C2 H2 . 0.9300 ?
    C3 C4 . 1.378(6) ?
    C3 H3 . 0.9300 ?
    C4 C5 . 1.370(6) ?
    C4 C16 . 1.516(6) ?
    C5 C6 . 1.376(5) ?
    C5 H5 . 0.9300 ?
    C6 H6 . 0.9300 ?
    C7 N1 . 1.440(4) ?
    C7 C8 . 1.518(4) ?
    C7 H7A . 0.9700 ?
    C7 H7B . 0.9700 ?
    C8 O3 . 1.233(3) ?
    C8 N2 . 1.331(3) ?
    C9 N3 . 1.270(3) ?
    C9 C10 . 1.470(4) ?
    C9 H9 . 0.9300 ?
    C10 C11 . 1.397(4) ?
    C10 C15 . 1.398(4) ?
    C11 C12 . 1.405(4) ?
    C11 C17 . 1.492(4) ?
    C12 C13 . 1.364(5) ?
    C12 H12 . 0.9300 ?
    C13 C14 . 1.369(5) ?
    C13 H13 . 0.9300 ?
    C14 C15 . 1.378(4) ?
    C14 H14 . 0.9300 ?
    C15 H15 . 0.9300 ?
    C16 H16A . 0.9600 ?
    C16 H16B . 0.9600 ?
    C16 H16C . 0.9600 ?
    C17 H17A . 0.9600 ?
    C17 H17B . 0.9600 ?
    C17 H17C . 0.9600 ?
    N1 S1 . 1.604(3) ?
    N1 H1N . 0.838(17) ?
    N2 N3 . 1.384(3) ?
    N2 H2N . 0.858(17) ?
    O1 S1 . 1.422(2) ?
    O2 S1 . 1.431(2) ?
loop_
    _geom_angle_atom_site_label_1
    _geom_angle_atom_site_label_2
    _geom_angle_atom_site_label_3
    _geom_angle_site_symmetry_1
    _geom_angle_site_symmetry_3
    _geom_angle
    _geom_angle_publ_flag
    C6 C1 C2 . . 119.9(3) ?
    C6 C1 S1 . . 120.0(2) ?
    C2 C1 S1 . . 120.0(3) ?
    C3 C2 C1 . . 119.1(4) ?
    C3 C2 H2 . . 120.4 ?
    C1 C2 H2 . . 120.4 ?
    C2 C3 C4 . . 121.6(4) ?
    C2 C3 H3 . . 119.2 ?
    C4 C3 H3 . . 119.2 ?
    C5 C4 C3 . . 118.2(4) ?
    C5 C4 C16 . . 121.3(5) ?
    C3 C4 C16 . . 120.5(5) ?
    C4 C5 C6 . . 121.2(4) ?
    C4 C5 H5 . . 119.4 ?
    C6 C5 H5 . . 119.4 ?
    C1 C6 C5 . . 119.8(4) ?
    C1 C6 H6 . . 120.1 ?
    C5 C6 H6 . . 120.1 ?
    N1 C7 C8 . . 113.2(2) ?
    N1 C7 H7A . . 108.9 ?
    C8 C7 H7A . . 108.9 ?
    N1 C7 H7B . . 108.9 ?
    C8 C7 H7B . . 108.9 ?
    H7A C7 H7B . . 107.7 ?
    O3 C8 N2 . . 121.5(2) ?
    O3 C8 C7 . . 122.1(2) ?
    N2 C8 C7 . . 116.5(2) ?
    N3 C9 C10 . . 119.4(2) ?
    N3 C9 H9 . . 120.3 ?
    C10 C9 H9 . . 120.3 ?
    C11 C10 C15 . . 119.3(3) ?
    C11 C10 C9 . . 121.8(2) ?
    C15 C10 C9 . . 118.9(2) ?
    C10 C11 C12 . . 117.9(3) ?
    C10 C11 C17 . . 123.0(3) ?
    C12 C11 C17 . . 119.1(3) ?
    C13 C12 C11 . . 121.4(3) ?
    C13 C12 H12 . . 119.3 ?
    C11 C12 H12 . . 119.3 ?
    C12 C13 C14 . . 120.9(3) ?
    C12 C13 H13 . . 119.5 ?
    C14 C13 H13 . . 119.5 ?
    C13 C14 C15 . . 119.0(3) ?
    C13 C14 H14 . . 120.5 ?
    C15 C14 H14 . . 120.5 ?
    C14 C15 C10 . . 121.4(3) ?
    C14 C15 H15 . . 119.3 ?
    C10 C15 H15 . . 119.3 ?
    C4 C16 H16A . . 109.5 ?
    C4 C16 H16B . . 109.5 ?
    H16A C16 H16B . . 109.5 ?
    C4 C16 H16C . . 109.5 ?
    H16A C16 H16C . . 109.5 ?
    H16B C16 H16C . . 109.5 ?
    C11 C17 H17A . . 109.5 ?
    C11 C17 H17B . . 109.5 ?
    H17A C17 H17B . . 109.5 ?
    C11 C17 H17C . . 109.5 ?
    H17A C17 H17C . . 109.5 ?
    H17B C17 H17C . . 109.5 ?
    C7 N1 S1 . . 122.9(2) ?
    C7 N1 H1N . . 122(2) ?
    S1 N1 H1N . . 115(2) ?
    C8 N2 N3 . . 119.6(2) ?
    C8 N2 H2N . . 120(2) ?
    N3 N2 H2N . . 120(2) ?
    C9 N3 N2 . . 117.0(2) ?
    O1 S1 O2 . . 120.42(15) ?
    O1 S1 N1 . . 106.98(15) ?
    O2 S1 N1 . . 107.14(15) ?
    O1 S1 C1 . . 108.74(15) ?
    O2 S1 C1 . . 107.04(15) ?
    N1 S1 C1 . . 105.61(15) ?
loop_
    _geom_torsion_atom_site_label_1
    _geom_torsion_atom_site_label_2
    _geom_torsion_atom_site_label_3
    _geom_torsion_atom_site_label_4
    _geom_torsion_site_symmetry_1
    _geom_torsion_site_symmetry_2
    _geom_torsion_site_symmetry_3
    _geom_torsion_site_symmetry_4
    _geom_torsion
    _geom_torsion_publ_flag
    C6 C1 C2 C3 . . . . 1.8(5) ?
    S1 C1 C2 C3 . . . . -174.6(3) ?
    C1 C2 C3 C4 . . . . 0.1(6) ?
    C2 C3 C4 C5 . . . . -2.8(6) ?
    C2 C3 C4 C16 . . . . 177.9(4) ?
    C3 C4 C5 C6 . . . . 3.7(6) ?
    C16 C4 C5 C6 . . . . -177.0(4) ?
    C2 C1 C6 C5 . . . . -0.9(5) ?
    S1 C1 C6 C5 . . . . 175.5(3) ?
    C4 C5 C6 C1 . . . . -1.9(6) ?
    N1 C7 C8 O3 . . . . -15.8(4) ?
    N1 C7 C8 N2 . . . . 165.4(3) ?
    N3 C9 C10 C11 . . . . -176.8(3) ?
    N3 C9 C10 C15 . . . . 4.3(4) ?
    C15 C10 C11 C12 . . . . -0.3(4) ?
    C9 C10 C11 C12 . . . . -179.3(3) ?
    C15 C10 C11 C17 . . . . 178.8(3) ?
    C9 C10 C11 C17 . . . . -0.2(5) ?
    C10 C11 C12 C13 . . . . 0.5(5) ?
    C17 C11 C12 C13 . . . . -178.6(3) ?
    C11 C12 C13 C14 . . . . 0.0(6) ?
    C12 C13 C14 C15 . . . . -0.7(6) ?
    C13 C14 C15 C10 . . . . 1.0(5) ?
    C11 C10 C15 C14 . . . . -0.5(5) ?
    C9 C10 C15 C14 . . . . 178.5(3) ?
    C8 C7 N1 S1 . . . . -84.6(3) ?
    O3 C8 N2 N3 . . . . 179.7(3) ?
    C7 C8 N2 N3 . . . . -1.5(4) ?
    C10 C9 N3 N2 . . . . -179.4(2) ?
    C8 N2 N3 C9 . . . . -177.1(3) ?
    C7 N1 S1 O1 . . . . 16.2(3) ?
    C7 N1 S1 O2 . . . . 146.6(2) ?
    C7 N1 S1 C1 . . . . -99.6(3) ?
    C6 C1 S1 O1 . . . . 148.8(3) ?
    C2 C1 S1 O1 . . . . -34.8(3) ?
    C6 C1 S1 O2 . . . . 17.2(3) ?
    C2 C1 S1 O2 . . . . -166.4(3) ?
    C6 C1 S1 N1 . . . . -96.7(3) ?
    C2 C1 S1 N1 . . . . 79.7(3) ?
loop_
    _geom_hbond_atom_site_label_D
    _geom_hbond_atom_site_label_H
    _geom_hbond_atom_site_label_A
    _geom_hbond_site_symmetry_A
    _geom_hbond_distance_DH
    _geom_hbond_distance_HA
    _geom_hbond_distance_DA
    _geom_hbond_angle_DHA
    N1 H1N O3 2_567 0.838(17) 2.025(19) 2.845(3) 166(3)
    N2 H2N O3 2_467 0.858(17) 2.049(18) 2.898(3) 170(3)
_shelx_hkl_file
;
   0   0   2 11158.3 37.0556   4
   0   0   3 6541.98 36.2480   4
   0   0   4 11.7446 15.3417   4
   0   0   5 138.538 18.4231   4
   0   0   6 652.004 24.7272   4
   0   0   7 115.912 21.9918   4
   0   0   8 169.791 24.9107   4
   0   0   9 54.5021 24.7707   4
   0   0  10 171.995 28.7793   4
   0   0 -11-15.2518 26.1263   2
   0   0 -12 80.8527 28.4773   2
   0   0 -13 111.014 30.5157   2
   0   1 -13 7.93861 29.8196   2
   0  -1  12 61.3669 30.4809   4
   0  -1  11 22.6374 28.1223   4
   0  -1  10 167.193 28.7441   4
   0  -1   9 18.1686 26.7854   4
   0  -1   8 150.704 25.4376   4
   0  -1   7 134.756 22.7793   4
   0  -1   6 7737.44 58.7018   4
   0  -1   5 3946.82 39.7169   4
   0  -1   4 5642.56 40.2464   4
   0  -1   3 188686. 740.609   4
   0  -1   2 116.000 12.5323   4
   0  -1   1 383.524 11.0335   4
   0  -1  -2 232.249 11.9362   2
   0  -1  -3 725.188 17.4051   2
   0   1   4 127.828 8.07697   3
   0  -1  -4 155.701 16.0444   2
   0   1   5 414.167 9.41913   3
   0  -1  -5 429.082 19.8648   2
   0  -1  -6 5.86224 17.6712   2
   0  -1  -7 9.32131 20.5008   2
   0  -1  -8 372.593 25.9931   2
   0  -1  -9 69.4216 24.9296   2
   0  -1 -10 143.769 27.5385   2
   0  -1 -11 68.2281 27.6279   2
   0  -1 -12-16.1842 27.6220   2
   0  -1 -13-12.1240 27.9532   2
   0  -2  13 0.18494 32.8257   4
   0  -2  12 7.05460 29.1496   4
   0  -2  11-6.62751 28.8948   4
   0  -2  10 253.315 31.0888   4
   0  -2   9 895.454 35.9920   4
   0  -2   8 54.1597 25.2886   4
   0  -2   7 435.913 27.7251   4
   0  -2   6 7766.04 58.6824   4
   0  -2   5 10.6274 18.9698   4
   0  -2   4 1021.12 23.3448   4
   0  -2   3 10850.0 50.0347   4
   0  -2   2 17427.8 55.7077   4
   0  -2   1 39299.3 286.683   4
   0  -2   0 8372.68 33.1050   4
   0   2   1 484.208 14.1145   1
   0  -2  -2 12422.5 45.7909   2
   0   2   2 12307.1 47.3116   1
   0  -2  -3 19.7350 13.2976   2
   0   2   3 26.1420 7.49157   5
   0  -2  -4 127.511 15.8442   2
   0   2   4 155.908 10.3280   5
   0  -2  -5 106.298 16.8065   2
   0   2   5 106.885 10.3379   3
   0   2   5 113.514 10.8530   5
   0  -2  -6 579.723 22.9890   2
   0   2   6 555.702 15.5546   5
   0   2   6 518.410 12.5698   3
   0   2   7 165.514 12.5267   5
   0  -2  -7 210.717 21.2119   2
   0  -2  -8 15.3205 20.9370   2
   0  -2  -9 113.969 25.2956   2
   0  -2 -10 109.470 25.0228   2
   0  -2 -11 91.6139 25.9110   2
   0  -2 -12 252.114 30.5724   2
   0  -2 -13 3.24823 28.9738   2
   0  -3  12 114.918 31.7565   4
   0  -3  11 71.0330 31.3522   4
   0  -3  10-22.7463 27.0756   4
   0  -3   9 671.643 36.6421   4
   0  -3   8 547.105 32.5069   4
   0  -3   7 17.6890 22.2918   4
   0  -3   6 35.6083 21.3588   4
   0  -3   5 4593.33 44.5641   4
   0  -3   4 23058.1 84.7267   4
   0  -3   3 1470.78 24.4833   4
   0  -3   2 1511.74 22.6892   4
   0  -3   1 196.064 14.8319   4
   0  -3   0 5000.47 32.3376   4
   0  -3   0 4860.90 17.1920   0
   0   3   1 4823.29 32.6327   1
   0  -3  -1 5058.40 32.9839   4
   0   3   1 4705.52 21.4744   8
   0  -3  -2 1531.54 22.2464   2
   0   3   2 1438.93 23.3175   1
   0   3   3 2521.36 29.9936   1
   0  -3  -3 2563.43 29.0791   2
   0  -3  -4 1123.58 23.9496   2
   0   3   5 66.8498 9.39325   5
   0  -3  -5 78.6347 17.5629   2
   0  -3  -6 352.271 21.3283   2
   0   3   6 228.318 10.6581   5
   0   3   6 318.660 14.1293   3
   0  -3  -7 149.822 20.7743   2
   0  -3  -8 1166.65 32.3918   2
   0  -3  -9 278.289 27.5081   2
   0  -3 -10 99.1740 25.9276   2
   0  -3 -11 33.8858 26.6870   2
   0  -3 -12 20.0231 27.6143   2
   0  -3 -13-26.7903 28.3441   2
   0  -4  12 41.9117 32.5882   4
   0  -4  11 68.3781 32.4703   4
   0  -4  10 150.318 30.4417   4
   0  -4   9 3.64081 27.1452   4
   0  -4   8 61.6706 26.0810   4
   0  -4   7 2169.40 41.4636   4
   0  -4   6 345.419 26.1213   4
   0  -4   5 842.797 27.7320   4
   0  -4   4 2753.00 35.6687   4
   0  -4   3 370.130 21.1308   4
   0  -4   2 963.199 23.7907   4
   0   4  -1 8.88643 7.14790   0
   0  -4   1 10.9990 15.1182   4
   0  -4   0 7485.08 44.4352   4
   0  -4  -1 231.594 17.1699   4
   0   4   1 201.879 8.54757   8
   0   4   2 2553.25 21.1586   8
   0   4   2 2609.01 31.4336   1
   0   4   3 559.655 21.5573   1
   0  -4  -3 554.114 20.6465   2
   0  -4  -4 661.479 22.3229   2
   0   4   4 655.008 25.7160   1
   0  -4  -5 2791.59 37.2794   2
   0   4   5 2924.95 39.3138   1
   0  -4  -6 1855.67 34.1758   2
   0   4   6 1942.36 35.9021   1
   0  -4  -7 618.101 26.9466   2
   0  -4  -8 222.839 24.1427   2
   0  -4  -9 24.3168 23.7767   2
   0  -4 -10 239.808 27.5785   2
   0  -4 -11 144.383 26.9868   2
   0  -4 -12 35.2539 27.6283   2
   0  -4 -13-32.0474 27.8083   2
   0  -5  12-24.7639 31.6375   4
   0  -5  11 23.3783 31.4293   4
   0  -5  10 35.9404 29.8973   4
   0  -5   9 2.87494 26.4007   4
   0  -5   8 20.7903 27.1836   4
   0  -5   7 404.546 30.4025   4
   0  -5   6 866.791 32.2729   4
   0  -5   5-1.78135 21.1951   4
   0  -5   4 510.376 25.5571   4
   0  -5   3 1762.74 32.3444   4
   0  -5   2 680.897 23.8595   4
   0  -5   1 140.500 18.1105   4
   0  -5   0 2269.98 30.9013   4
   0  -5  -1 1580.76 28.4239   4
   0   5   1 1104.99 12.9359   8
   0   5   2 1849.59 30.3861   1
   0  -5  -2 1880.33 30.0701   4
   0   5   2 1755.10 19.0727   8
   0   5   3 8983.07 58.7945   1
   0   5   4 3938.14 43.9407   1
   0  -5  -5-10.6007 19.0896   2
   0   5   5 6.92879 24.6652   1
   0  -5  -6 4.51270 20.3807   2
   0   5   6 15.3586 23.6757   1
   0   5   7 203.501 28.7328   1
   0  -5  -7 183.388 24.5939   2
   0  -5  -8 326.540 26.7265   2
   0   5   8 319.374 29.9593   1
   0  -5  -9 404.257 28.8964   2
   0   5   9 402.437 32.1282   1
   0  -5 -10 37.5810 24.2108   2
   0   5  10 46.2649 27.5934   1
   0  -5 -11 79.5417 27.6855   2
   0   5  11 52.6585 28.1062   1
   0   5  12 73.9515 29.7527   1
   0  -5 -12 96.4728 30.4236   2
   0  -6  11 28.3581 33.5834   4
   0  -6  10 7.87769 29.6296   4
   0  -6   9 197.537 29.9698   4
   0  -6   8 109.423 28.7454   4
   0  -6   7 15.3225 25.9103   4
   0  -6   6-24.9303 26.0451   4
   0  -6   5 0.35287 24.4766   4
   0  -6   4 5.23488 22.5018   4
   0  -6   3 2377.34 38.2954   4
   0  -6   2 1404.77 31.1193   4
   0  -6   1 3588.36 41.0005   4
   0  -6   0 6390.11 52.1723   4
   0  -6  -1 38.4097 8.07272   0
   0  -6  -1 47.5961 18.9176   4
   0   6   2 221.793 9.35401   8
   0  -6  -2 369.956 23.3939   4
   0  -6  -3 2264.20 37.1828   4
   0   6   3 2250.35 36.2866   1
   0   6   3 2113.07 24.1308   8
   0   6   4 2895.14 42.7691   1
   0   6   4 2823.69 30.3191   8
   0   6   5 5.27601 22.8917   1
   0   6   6 1051.79 35.6082   1
   0  -6  -6 992.026 31.9618   2
   0  -6  -7 41.7298 23.3279   2
   0   6   7 88.6688 29.8623   1
   0   6   8 310.427 34.1486   1
   0  -6  -8 265.287 26.9847   2
   0  -6  -9 0.80383 24.2067   2
   0   6   9 22.3963 29.2170   1
   0   6  10-9.72646 31.0321   1
   0  -6 -10-30.7465 25.3536   2
   0  -6 -11 0.81488 26.6047   2
   0   6  11-18.2995 28.4214   1
   0  -6 -12 35.1201 29.1241   2
   0   6  12 38.8241 29.9056   1
   0  -7  10-23.3324 30.9319   4
   0  -7   9-16.9988 29.7617   4
   0  -7   8 89.4648 29.2316   4
   0  -7   7 183.066 30.7697   4
   0  -7   6 1128.40 36.7838   4
   0  -7   5 35.5784 25.4917   4
   0  -7   4 1875.96 39.6151   4
   0  -7   3 78.7214 23.9329   4
   0  -7   2 103.755 23.6343   4
   0  -7   1 58.3353 20.8877   4
   0  -7   0 2209.27 37.4985   4
   0  -7  -1 112.032 21.1766   4
   0  -7  -2 747.011 28.3406   4
   0   7   3 130.838 23.7298   1
   0  -7  -3 124.196 23.0198   4
   0   7   4 1180.87 33.9008   1
   0  -7  -4 1233.62 33.3787   4
   0   7   5 0.90815 26.1992   1
   0   7   6 83.9942 26.2480   1
   0   7   7 387.340 30.9779   1
   0   7   8 22.8565 26.2512   1
   0  -7  -8 24.0804 25.0113   2
   0  -7  -9 18.0039 25.3261   2
   0   7   9 30.9256 30.1700   1
   0  -7 -10-22.6776 27.4965   2
   0   7  10 0.65531 31.7256   1
   0   7  11 158.814 33.2692   1
   0  -7 -11 114.659 29.7963   2
   0  -8  10 100.634 34.9104   4
   0  -8   9 97.8977 31.5934   4
   0  -8   8 29.2270 29.4720   4
   0  -8   7 26.0291 28.4575   4
   0  -8   6 109.053 29.2841   4
   0  -8   5 75.0771 26.2022   4
   0  -8   4 228.890 28.3655   4
   0  -8   3-44.5303 27.1619   4
   0  -8   2 117.159 24.3115   4
   0  -8   1 103.318 23.7404   4
   0  -8   0 681.247 29.7839   4
   0  -8  -1 28.2087 23.5431   4
   0  -8  -2 727.290 30.0716   4
   0  -8  -3 386.743 28.4835   4
   0  -8  -4 1962.18 43.1151   4
   0   8   4 2007.90 42.3551   1
   0   8   5 67.2388 28.3059   1
   0  -8  -5 72.2171 27.5201   4
   0   8   6 118.543 26.3387   1
   0   8   7 128.285 29.2062   1
   0   8   8 631.771 34.1937   1
   0   8   9 43.3731 29.6092   1
   0  -8 -10 22.6520 26.8421   2
   0   8  10 42.0008 30.6418   1
   0  -8 -11 75.1765 29.0254   2
   0  -9   9 13.5019 31.6821   4
   0  -9   8-11.1875 31.7385   4
   0  -9   7-40.0501 31.7108   4
   0  -9   6 87.8494 29.5788   4
   0  -9   5 74.9182 26.8883   4
   0  -9   4 187.687 31.4359   4
   0  -9   3-50.3806 27.4612   4
   0  -9   2 869.753 36.2010   4
   0  -9   1 99.7781 27.2806   4
   0  -9   0 908.636 33.8633   4
   0  -9  -1 68.4325 25.4095   4
   0  -9  -2 865.342 35.1948   4
   0  -9  -3 74.3823 27.1241   4
   0  -9  -4 1217.53 38.1734   4
   0  -9  -5 461.135 34.8332   4
   0   9   5 537.254 32.2322   1
   0  -9  -6-28.9398 26.2544   4
   0   9   6 34.8768 26.9282   1
   0   9   7 12.9592 26.5756   1
   0  -9  -7-45.4763 30.5840   4
   0   9   8 56.0299 28.0039   1
   0   9   9-17.3780 27.2335   1
   0   9  10 19.3760 28.5961   1
   0 -10   7 31.4619 32.1014   4
   0 -10   6 46.5342 28.9531   4
   0 -10   5 36.3243 28.7996   4
   0 -10   4 19.8168 28.9612   4
   0 -10   3-12.1472 27.0325   4
   0 -10   2 438.029 33.5559   4
   0 -10   1 426.585 30.2321   4
   0 -10   0 195.012 29.3172   4
   0 -10  -1 294.224 31.3148   4
   0 -10  -2 124.348 29.3652   4
   0 -10  -3 592.472 32.9799   4
   0 -10  -4 192.189 30.3794   4
   0 -10  -5-20.0416 27.6036   4
   0  10   6 27.2655 28.1437   1
   0 -10  -6 25.1264 31.6797   4
   0 -10  -7 15.0859 31.1441   4
   0  10   7 63.8983 30.6611   1
   0  10   8 13.0188 29.7965   1
   0 -10  -8-0.23179 30.6351   4
   0 -11   6 7.18616 32.1385   4
   0 -11   5 33.0970 30.0683   4
   0 -11   4 16.3547 27.6566   4
   0 -11   3 90.4724 29.9526   4
   0 -11   2 52.6438 28.5776   4
   0 -11   1 78.0248 30.0969   4
   0 -11   0 762.076 38.5956   4
   0 -11  -1 13.2029 29.1570   4
   0 -11  -2 23.9502 26.7118   4
   0 -11  -3 98.9270 29.0726   4
   0 -11  -4 191.104 29.6799   4
   0 -11  -5-11.7472 30.7359   4
   0 -11  -6 59.3129 31.2015   4
   0 -11  -7 45.7881 31.5168   4
   0 -12   4 120.000 32.5262   4
   0 -12   3 108.024 30.7954   4
   0 -12   2 51.6907 27.6212   4
   0 -12   1-20.5569 30.8613   4
   0 -12   0 173.521 31.1217   4
   0 -12  -1 90.7764 28.8592   4
   0 -12  -2-50.1646 30.6967   4
   0 -12  -3-4.78904 29.6338   4
   0 -12  -4 98.8590 30.1565   4
   0 -12  -5 45.8787 31.5423   4
   1 -12  -4-42.2651 32.5629   4
   1 -12  -3 80.7995 29.8676   4
   1 -12  -2 36.2149 30.3170   4
   1 -12  -1 41.7921 30.2118   4
   1 -12   0-16.3800 30.5293   4
   1 -12   1 3.55657 28.5558   4
   1 -12   2 56.2404 31.6763   4
   1 -11  -6 40.0202 30.9475   4
   1 -11  -5 78.4707 31.3718   4
   1 -11  -4 27.4548 30.3214   4
   1 -11  -3-16.2863 29.9775   4
   1 -11  -2 48.6411 27.9001   4
   1 -11  -1 23.6252 30.6324   4
   1 -11   0 6.57187 26.8382   4
   1 -11   1 18.7399 28.1868   4
   1 -11   2 720.477 37.6527   4
   1 -11   3 25.7510 28.8901   4
   1 -11   4 34.8762 28.7022   4
   1 -11   5 26.8981 29.2796   4
   1 -11   6 61.6972 30.2765   4
   1 -10  -8 23.4195 33.0865   4
  -1  10   8 21.2999 28.7269   1
   1 -10  -7 30.7734 30.9582   4
   1 -10  -6 81.2146 31.9085   4
  -1  10   6-24.6181 28.9704   1
   1 -10  -5 61.1762 29.7435   4
   1 -10  -4 217.156 32.2743   4
   1 -10  -3 72.7386 28.5481   4
   1 -10  -2 345.222 32.7494   4
   1 -10  -1 686.797 37.5318   4
   1 -10   0 186.139 31.2391   4
   1 -10   1 135.979 29.3194   4
   1 -10   2 843.531 37.6623   4
   1 -10   3 217.678 30.5980   4
   1 -10   4 9.37997 28.8636   4
   1 -10   5 20.1354 30.0095   4
   1 -10   6-2.63084 30.1790   4
   1 -10   7 21.3158 30.3060   4
  -1   9   9-1.46667 28.3465   1
  -1   9   8 38.5530 30.2597   1
  -1   9   7 218.612 31.6443   1
   1  -9  -7 147.910 31.8920   4
   1  -9  -6 1.70031 27.7693   4
  -1   9   6 27.2058 27.9358   1
   1  -9  -5 207.337 32.2748   4
  -1   9   5 222.872 29.6002   1
  -1   9   4 21.4413 27.3346   1
   1  -9  -4 1.08344 29.2135   4
   1  -9  -3 413.023 32.4172   4
   1  -9  -2 47.0746 26.3495   4
   1  -9  -1 1527.90 41.5938   4
   1  -9   0 227.397 30.3784   4
   1  -9   1 23.4913 25.8867   4
   1  -9   2 481.706 31.7600   4
   1  -9   3 54.4032 26.7646   4
   1  -9   4 226.875 29.8288   4
   1  -9   5 22.4557 28.7896   4
   1  -9   6 43.3484 27.5544   4
   1  -9   7 65.5198 29.2514   4
   1  -9   8-9.09920 29.7115   4
   1  -9   9 14.7189 30.1756   4
  -1   8  10-6.97479 30.7213   1
  -1   8   9 13.1849 29.0874   1
  -1   8   8 6.82717 30.3826   1
  -1   8   7 150.923 30.6709   1
  -1   8   6 16.2910 25.7860   1
  -1   8   5 80.5791 25.7005   1
   1  -8  -5 68.7649 29.0701   4
   1  -8  -4 44.1839 29.0846   4
  -1   8   4 53.3530 26.7076   1
   1  -8  -3 1003.71 35.7476   4
  -1   8   3 1007.17 33.6941   1
   1  -8  -2 1607.82 40.9887   4
   1  -8  -1 936.295 34.3732   4
   1  -8   0 910.179 32.9415   4
   1  -8   1 246.554 27.2903   4
   1  -8   2 571.288 30.3918   4
   1  -8   3 572.148 32.2995   4
   1  -8   4 44.0615 25.9273   4
   1  -8   5-1.67408 25.6753   4
   1  -8   6 111.031 28.5175   4
   1  -8   7 238.444 30.0923   4
   1  -8   8 7.10430 29.0662   4
   1  -8   9 65.2202 30.1820   4
   1  -8  10-3.38349 32.2145   4
   1  -7 -11-25.4011 29.5067   2
  -1   7  11 1.22148 32.6630   1
   1  -7 -10 9.56631 26.8447   2
  -1   7  10-5.31759 35.7899   1
  -1   7   9 6.61360 30.6611   1
   1  -7  -9 1.47461 26.8509   2
  -1   7   8 190.771 33.6193   1
   1  -7  -8 199.433 27.9548   2
  -1   7   7 9.54159 27.8337   1
  -1   7   6 25.7386 27.9359   1
  -1   7   5 1865.26 42.8483   1
   1  -7  -4 25.1958 25.8209   4
  -1   7   4 29.2722 27.0113   1
   1  -7  -3 3620.18 50.4707   4
  -1   7   3 3455.80 47.0765   1
  -1   7   2 373.237 25.2031   1
   1  -7  -2 380.258 27.4067   4
   1  -7  -1 785.497 29.4034   4
   1  -7   0 34.9453 22.4866   4
   1  -7   1 53.6002 23.3026   4
   1  -7   2 1888.26 37.1605   4
   1  -7   3 947.574 33.4381   4
   1  -7   4 304.633 29.2255   4
   1  -7   5 0.26336 30.7006   4
   1  -7   6 40.9139 25.6602   4
   1  -7   7 10.2559 26.6089   4
   1  -7   8-11.9403 27.0535   4
   1  -7   9 6.94176 28.0515   4
   1  -7  10 61.3923 31.7632   4
   1  -7  11 80.2382 31.8596   4
   1  -6 -11 134.645 29.2793   2
  -1   6  11 218.354 34.5044   1
   1  -6 -10 1.55038 26.3766   2
  -1   6  10 35.1382 31.7368   1
  -1   6   9 33.6374 28.7003   1
   1  -6  -9 10.6467 25.3300   2
   1  -6  -8 30.3370 26.6035   2
  -1   6   8 53.0977 27.7081   1
  -1   6   7 226.334 32.0703   1
   1  -6  -7 180.774 27.1474   2
   1  -6  -6 442.745 29.3135   2
  -1   6   6 553.340 35.2708   1
  -1   6   5 1441.31 37.7018   1
  -1   6   4 1147.13 33.1580   1
  -1   6   3 560.593 26.3913   1
   1  -6  -3 569.450 27.8688   4
   1  -6  -2 1135.94 32.1447   4
  -1   6   2 1083.68 28.8125   1
   1  -6  -1 4378.74 47.0109   4
   1  -6   0 381.795 24.3091   4
   1  -6   1 1414.99 31.3978   4
   1  -6   2 1441.03 31.5385   4
   1  -6   3 5.63908 21.2413   4
   1  -6   4 261.010 25.6258   4
   1  -6   5 140.500 24.8586   4
   1  -6   6 78.1915 23.9881   4
   1  -6   7 104.189 26.8339   4
   1  -6   8-3.85429 28.2474   4
   1  -6   9 141.792 30.1878   4
   1  -6  10 154.955 30.5810   4
   1  -6  11 34.8304 31.3436   4
   1  -5 -12-7.76107 28.0404   2
  -1   5  12-8.01398 31.1496   1
   1  -5 -11 25.3324 28.8442   2
  -1   5  11 89.7177 31.6091   1
   1  -5 -10 3.36247 25.9451   2
  -1   5  10-18.8542 27.9383   1
   1  -5  -9 64.5988 26.3749   2
  -1   5   9 46.0020 30.7924   1
  -1   5   8 91.8217 28.6668   1
   1  -5  -8 87.3005 26.3060   2
  -1   5   7 1757.39 43.4258   1
   1  -5  -7 1789.99 40.5617   2
   1  -5  -6 23.6425 23.6133   2
  -1   5   6 47.1679 26.8207   1
  -1   5   5 1392.05 36.1601   1
   1  -5  -5 1399.66 33.3562   2
   1  -5  -4-3.51924 20.6057   2
  -1   5   4 13.5899 22.3804   1
  -1   5   3 146.778 21.2461   1
  -1   5   2 3970.84 40.7778   1
   1  -5  -2 4043.39 43.0367   4
  -1   5   1 4178.81 39.3345   1
   1  -5  -1 4471.24 43.4444   4
   1  -5   0 122.926 20.0886   4
   1  -5   0 107.987 7.84541   6
   1  -5   1 119.878 19.9119   4
   1  -5   2 207.957 19.7017   4
   1  -5   3 86.8943 19.8614   4
   1  -5   4 21.8677 20.1527   4
   1  -5   5 63.2375 22.5907   4
   1  -5   6 14.5165 22.7636   4
   1  -5   7 436.903 29.3275   4
   1  -5   8 68.3364 27.9718   4
   1  -5   9 44.3942 28.1490   4
   1  -5  10 319.273 31.3095   4
   1  -5  11 75.2010 31.6886   4
   1  -5  12 27.3770 31.9020   4
   1  -4 -12 136.925 30.3627   2
   1  -4 -11 24.2169 28.8289   2
   1  -4 -10 324.865 30.6177   2
   1  -4  -9 128.252 27.4866   2
   1  -4  -8 146.715 26.2981   2
   1  -4  -7 390.023 28.1017   2
   1  -4  -6 458.450 25.9218   2
   1  -4  -5 1410.66 31.5440   2
  -1   4   4 104.191 21.9511   1
   1  -4  -4 103.161 19.9498   2
  -1   4   3 1714.34 33.4211   1
   1  -4  -3 1519.84 28.8645   2
  -1   4   2 239.192 20.2032   1
  -1   4   1 281.723 17.8892   1
   1  -4  -1 246.264 19.0285   4
   1  -4   0 11.6426 8.54412   6
   1  -4   0 8.94970 16.7901   4
   1  -4   1 94.3760 6.18257   6
   1  -4   1 768.644 21.3837   4
   1  -4   2 448.912 19.5765   4
   1  -4   3 364.133 20.1676   4
   1  -4   4 21.4418 18.1707   4
   1  -4   5 39.0831 19.8444   4
   1  -4   6 6.10290 21.0718   4
   1  -4   7 980.568 32.7861   4
   1  -4   8 821.638 33.6794   4
   1  -4   9 47.6931 26.1955   4
   1  -4  10 40.6230 29.7440   4
   1  -4  11 55.7370 31.8837   4
   1  -4  12 50.0763 33.4094   4
   1  -3 -12 81.8361 29.2424   2
   1  -3 -11-4.90358 25.8719   2
   1  -3 -10 8.06655 25.0442   2
   1  -3  -9 1121.06 36.4319   2
   1  -3  -8 48.1181 23.9343   2
   1  -3  -7-31.8532 22.5028   2
   1  -3  -6 108.625 21.5631   2
   1  -3  -5 3.41621 18.3078   2
   1  -3  -4 2507.72 33.7176   2
   1  -3  -3 107.634 16.7118   2
   1  -3  -2 3495.10 33.0401   2
  -1   3   2 3641.86 33.5707   1
  -1   3   1 1820.38 23.1473   1
  -1   3   0 1129.73 18.8806   1
   1  -3   0 1127.35 21.6184   4
   1  -3   0 1142.99 13.4964   6
   1  -3   1 2669.99 27.8611   4
   1  -3   1 2638.31 15.9748   6
   1  -3   2 1492.65 23.5893   4
   1  -3   3 3845.46 35.5536   4
   1  -3   4 556.676 21.6377   4
   1  -3   5 2213.76 33.0209   4
   1  -3   6 2576.19 38.1303   4
   1  -3   7 155.660 23.9595   4
   1  -3   8 0.83680 23.4675   4
   1  -3   9 1543.43 41.2713   4
   1  -3  10 528.082 34.3227   4
   1  -3  11 24.6341 31.3622   4
   1  -3  12 201.281 32.7926   4
   1  -3  13 34.5447 33.8079   4
   1  -2 -12 139.379 30.6221   2
   1  -2 -11 5.13412 26.3904   2
   1  -2 -10 167.201 27.3749   2
   1  -2  -9 166.799 26.4576   2
   1  -2  -8 189.391 25.8903   2
   1  -2  -7 1008.16 30.2157   2
   1  -2  -6-6.97485 19.6205   2
   1  -2  -5 11.9298 18.0884   2
   1  -2  -4 1385.40 13.3817   9
   1  -2  -4 1688.10 27.1078   2
   1  -2  -3 15.6328 14.6581   2
   1  -2  -2 22544.0 68.1377   2
   1  -2  -1 2843.20 25.0748   2
  -1   2   1 2946.78 25.3361   1
   1  -2   0 21042.6 45.0142   6
  -1   2   0 21779.0 202.062   1
   1  -2   0 20891.0 59.6629   4
   1  -2   1 8218.88 37.3304   4
   1  -2   1 7914.38 26.2068   6
   1  -2   2 960.962 18.1486   4
   1  -2   3 36.7095 12.8735   4
   1  -2   4 3216.68 32.7505   4
   1  -2   5 1.75721 17.3967   4
   1  -2   6 25243.2 98.9113   4
   1  -2   7 3329.16 43.1571   4
   1  -2   8 29.4360 23.6551   4
   1  -2   9 464.653 30.5565   4
   1  -2  10 17.6550 28.1338   4
   1  -2  11 8.01186 26.9928   4
   1  -2  12-29.4139 29.4594   4
   1  -2  13-23.5487 29.9901   4
   1  -1 -12-10.1953 27.8421   2
   1  -1 -11 121.588 27.3571   2
   1  -1 -10 24.1786 26.4144   2
   1  -1  -9 48.2886 25.2474   2
   1  -1  -8 238.921 25.8684   2
   1  -1  -7 1600.08 34.5173   2
   1  -1  -6 165.241 20.5502   2
   1  -1  -5 1281.16 27.2471   2
   1  -1  -5 1118.64 11.7091   7
   1  -1  -4 467.467 19.2255   2
   1  -1  -4 455.906 9.96577   7
   1  -1  -3 4478.31 33.4632   2
   1  -1  -2 1233.06 18.5297   2
   1  -1  -2 1179.11 12.6472   9
   1  -1  -1 108.777 11.1955   2
   1  -1   0 37759.8 224.337   6
   1  -1   1 21268.6 43.3713   4
   1  -1   1 21596.0 161.168   6
   1  -1   2 14.8840 11.1795   4
   1  -1   3 79013.6 457.835   4
   1  -1   4 1461.17 22.1853   4
   1  -1   5 3470.62 34.3802   4
   1  -1   5 2477.37 16.9160   7
   1  -1   6 530.536 22.8973   4
   1  -1   7 299.103 23.6131   4
   1  -1   8 4.74699 21.7534   4
   1  -1   9 9.76035 23.9267   4
   1  -1  10 17.6841 26.1293   4
   1  -1  11 6.55457 26.2603   4
   1  -1  12 35.6929 28.8220   4
   1  -1  13 31.4266 31.2732   4
   1   0 -12 73.9634 30.1392   2
   1   0 -11-2.01582 27.3437   2
   1   0 -10 34.7930 26.4507   2
   1   0  -9 193.537 27.4108   2
  -1   0   8 232.769 27.0050   4
  -1   0   7 515.154 28.0591   4
  -1   0   6 32.6120 20.3625   4
  -1   0   5 68.5867 19.0186   4
  -1   0   4 3323.14 33.4715   4
  -1   0   3 13050.4 53.0646   4
  -1   0   2 596.046 15.8146   4
   1   0  -1 31.1277 8.42134   9
   1   0  -1 34.2519 8.64939   2
   1   0   0 10276.9 27.0203   0
   1   0   0 10346.2 28.8550   6
   1   0   1 937.152 12.0695   6
   1   0   1 986.658 12.5333   5
   1   0   2 19292.4 160.670   4
   1   0   2 18900.9 47.5579   5
   1   0   3 3200.03 24.5940   4
   1   0   4 366.322 16.0501   4
   1   0   5 4708.19 39.2414   4
   1   0   6 1693.46 29.6545   4
   1   0   7 79.0841 19.9333   4
   1   0   8 843.091 30.1304   4
   1   0   9 44.2907 23.4621   4
   1   0  10-9.79667 24.6042   4
   1   0  11 79.5001 28.1629   4
  -1   0 -12 18.5298 26.1086   2
  -1   0 -13 58.0131 28.1287   2
   1   1 -12-3.46673 28.8008   2
  -1  -1  11 36.0528 27.7356   4
  -1  -1  10 18.6197 27.7313   4
  -1  -1   9-5.70365 27.7464   4
  -1  -1   8 723.075 32.2592   4
  -1  -1   7 1690.53 37.5721   4
  -1  -1   6 961.737 28.9249   4
  -1  -1   5 34.5671 20.3435   4
  -1  -1   4 1554.83 27.2564   4
  -1  -1   3 92.4058 14.6853   4
  -1  -1   2 8083.14 36.3476   4
  -1  -1   1 5433.03 23.8372   4
  -1  -1   0 7773.29 26.8787   0
   1   1   0 7598.92 27.9716   0
   1   1   0 7817.81 26.5839   9
   1   1   0 7754.13 27.6537   8
   1   1   1 21375.8 170.588   3
   1   1   1 20064.2 172.738   8
   1   1   1 20688.6 164.744   6
   1   1   2 65455.1 342.399   5
  -1  -1  -2 66919.8 297.901   2
   1   1   2 65882.0 324.299   3
   1   1   2 63539.6 354.589   8
   1   1   2 65285.5 303.253   1
   1   1   3 6364.50 33.0785   5
   1   1   3 6442.61 29.3778   3
   1   1   3 6386.29 32.3960   4
  -1  -1  -3 6442.88 31.1996   2
   1   1   4 221.078 11.0561   3
   1   1   4 215.183 13.1031   5
   1   1   4 204.100 15.2345   4
   1   1   5 722.263 20.5731   4
   1   1   5 723.805 18.3231   5
   1   1   6 804.013 20.8841   5
   1   1   6 842.126 24.4873   4
   1   1   7 19.5963 19.7929   4
   1   1   8-8.28583 22.4925   4
   1   1   8 9.59570 16.9536   5
  -1  -1  -9 85.4005 22.3594   2
   1   1   9 87.2488 19.5046   5
  -1  -1 -10 119.333 26.5416   2
   1   1  10 61.9952 18.6476   5
  -1  -1 -11 29.0969 25.4569   2
  -1  -1 -12 153.235 28.5036   2
  -1  -1 -13-15.3594 28.0021   2
  -1  -2  12-25.1483 30.8885   4
  -1  -2  11 67.3031 30.8723   4
  -1  -2  10-21.4860 28.5642   4
  -1  -2   9 111.883 28.5199   4
  -1  -2   8 1028.65 35.3321   4
  -1  -2   7 1214.94 35.2732   4
  -1  -2   6 469.099 26.4854   4
  -1  -2   5 5357.21 47.8647   4
  -1  -2   4 13.5001 16.0735   4
  -1  -2   3 6755.40 41.8811   4
  -1  -2   2 2839.67 26.0191   4
   1   2  -1 41714.6 233.671   6
  -1  -2   1 43197.2 296.498   4
   1   2   0 4713.38 24.6989   0
  -1  -2   0 4798.03 23.3294   4
  -1  -2   0 4767.50 23.8531   0
   1   2   0 4671.03 24.7700   8
   1   2   1 1219.14 17.1752   3
   1   2   1 1187.17 13.3276   9
   1   2   1 1107.31 15.3242   8
  -1  -2  -1 1099.70 13.9903   4
   1   2   2 655.855 14.8470   3
   1   2   2 619.978 14.8305   1
  -1  -2  -2 687.960 13.1072   2
   1   2   2 666.370 15.3786   8
   1   2   3 6005.64 33.9914   1
   1   2   3 5951.68 31.0458   5
   1   2   3 5925.47 31.8711   3
  -1  -2  -3 6012.94 32.7539   2
  -1  -2  -4 47.7517 13.0934   2
   1   2   4 41.6437 11.4728   5
   1   2   4 53.9746 11.8044   3
   1   2   5 348.536 14.2465   3
   1   2   5 351.461 15.5410   5
  -1  -2  -5 340.046 17.5208   2
  -1  -2  -6 6.74238 16.2129   2
   1   2   6 19.0156 14.3240   5
   1   2   6 19.8032 11.8636   3
   1   2   7 60.1726 11.7194   3
  -1  -2  -7 47.0111 18.1876   2
   1   2   7 33.5943 14.9633   5
  -1  -2  -8 74.3762 20.1862   2
   1   2   8 109.374 17.2190   5
   1   2   9 488.760 20.1527   5
  -1  -2  -9 632.184 28.9591   2
  -1  -2 -10 69.2384 23.4619   2
  -1  -2 -11 217.074 26.9880   2
  -1  -2 -12 15.3156 26.7739   2
  -1  -2 -13 47.8699 28.0362   2
  -1  -3  12 70.5663 33.3786   4
  -1  -3  11 264.092 33.5248   4
  -1  -3  10 23.5360 27.2201   4
  -1  -3   9 30.4081 27.9632   4
  -1  -3   8 3.89961 25.9208   4
  -1  -3   7 518.810 30.5700   4
  -1  -3   6 84.9058 21.7444   4
  -1  -3   5 191.805 20.8779   4
  -1  -3   4 1872.78 29.8487   4
  -1  -3   3 5780.29 42.1036   4
  -1  -3   2 606.193 17.5309   4
  -1  -3   1 989.636 18.4572   4
  -1  -3   0 1044.06 15.1161   0
  -1  -3   0 1030.59 17.1158   4
   1   3   0 1041.14 14.7448   0
   1   3   0 991.747 14.8201   8
  -1  -3  -1 6.27168 11.0491   4
   1   3   1 10.6826 10.2273   9
   1   3   1 6.21731 9.96050   8
   1   3   2 4608.21 21.7355   9
   1   3   2 4495.36 31.4193   1
   1   3   2 4528.89 29.0959   8
   1   3   3 1023.49 20.3546   1
   1   3   3 1051.04 18.6438   8
   1   3   3 1032.95 19.5300   3
  -1  -3  -3 1050.57 19.5511   2
  -1  -3  -4 830.331 19.2767   2
   1   3   4 807.112 22.4483   1
   1   3   4 757.653 18.2533   3
  -1  -3  -5 17.2680 14.5759   2
   1   3   5 17.2854 13.1162   3
   1   3   5 7.36233 11.2184   5
   1   3   5 9.38924 17.3913   1
  -1  -3  -6 2857.10 34.7565   2
   1   3   6 2805.79 28.8954   3
   1   3   6 2814.99 28.8255   5
   1   3   7 115.081 14.4507   3
  -1  -3  -7 126.013 19.8068   2
   1   3   7 104.744 14.3161   5
  -1  -3  -8 53.6006 19.4522   2
  -1  -3  -9 230.058 23.7704   2
  -1  -3 -10 717.365 30.7270   2
  -1  -3 -11 38.7873 24.9852   2
  -1  -3 -12 39.8236 25.4194   2
  -1  -3 -13 23.2385 26.5476   2
  -1  -4  12 16.3804 34.5611   4
  -1  -4  11-0.55945 31.4424   4
  -1  -4  10 8.85435 28.9036   4
  -1  -4   9 8.60140 27.3087   4
  -1  -4   8 7.70440 26.5899   4
  -1  -4   7 36.9011 24.0763   4
  -1  -4   6 58.3008 22.9119   4
  -1  -4   5 24.5679 19.9596   4
  -1  -4   4-1.73716 18.6918   4
  -1  -4   3 3212.73 36.2587   4
   1   4  -2 547.702 9.85411   6
  -1  -4   2 566.236 19.6759   4
  -1  -4   1 95.7355 14.9553   4
   1   4  -1 76.3650 11.0599   0
  -1  -4   0 218.410 15.0943   4
  -1  -4  -1 365.517 12.4412   0
  -1  -4  -1 390.106 15.6542   4
   1   4   1 379.434 12.1564   8
   1   4   2 3037.26 20.3976   9
   1   4   2 3073.66 25.5421   8
  -1  -4  -2 3083.41 30.1020   4
   1   4   3 10611.1 50.4484   8
   1   4   3 10254.1 55.8737   1
   1   4   4 2524.14 29.3627   8
  -1  -4  -4 2649.28 31.8369   2
   1   4   4 2627.58 33.9583   1
   1   4   5 576.008 26.3424   1
   1   4   5 495.070 18.0605   3
  -1  -4  -5 547.885 20.4150   2
  -1  -4  -6 838.177 25.2418   2
   1   4   6 906.561 28.2192   1
   1   4   6 796.989 21.1621   3
  -1  -4  -7 736.598 25.6914   2
   1   4   7 738.085 20.1535   3
   1   4   7 752.011 28.5976   1
  -1  -4  -8 21.3820 20.9125   2
   1   4   8 47.0079 23.8762   1
  -1  -4  -9 1.45931 21.6717   2
   1   4   9-7.15295 22.7866   1
  -1  -4 -10 480.569 29.6251   2
  -1  -4 -11 33.9790 26.4475   2
  -1  -4 -12 43.3468 26.6928   2
   1   4  13-24.1879 22.7758   1
  -1  -4 -13 62.6528 28.2646   2
  -1  -5  11 14.4548 31.9803   4
  -1  -5  10 11.9156 29.5225   4
  -1  -5   9-7.74133 28.1388   4
  -1  -5   8 194.931 26.5719   4
  -1  -5   7 61.5274 26.7350   4
  -1  -5   6 54.0881 25.2671   4
  -1  -5   5 509.980 26.3954   4
  -1  -5   4 334.037 22.9080   4
  -1  -5   3 347.391 22.1176   4
  -1  -5   2 65.5066 17.5375   4
   1   5  -1 12.7467 10.9291   0
  -1  -5   1 4.41805 17.5959   4
  -1  -5   0 16955.5 72.1637   4
   1   5   1 676.978 14.6621   8
  -1  -5  -1 719.730 21.6582   4
  -1  -5  -1 666.153 15.2898   0
  -1  -5  -2 5948.13 44.2400   4
   1   5   2 5620.28 30.4174   9
   1   5   2 5604.24 35.0642   8
  -1  -5  -3 25.8656 16.4151   4
   1   5   3 24.1595 17.4095   1
   1   5   3 28.5709 12.2859   8
   1   5   3 18.5172 7.82912   9
   1   5   4 3.53929 13.4844   8
   1   5   4-11.0781 18.2147   1
  -1  -5  -5 64.2246 17.8153   2
   1   5   5 75.7544 15.6248   8
   1   5   5 62.9374 17.1977   3
   1   5   5 64.0396 21.0377   1
   1   5   6 360.447 25.3192   1
   1   5   6 303.345 19.8964   3
  -1  -5  -6 340.282 21.7915   2
  -1  -5  -7 717.729 27.0448   2
   1   5   7 663.098 22.4253   3
   1   5   7 841.482 32.2558   1
   1   5   8-21.8875 25.5669   1
  -1  -5  -8 10.5704 20.8435   2
   1   5   9 21.6614 25.1879   1
  -1  -5  -9-12.9495 22.3549   2
  -1  -5 -10 232.977 26.2736   2
   1   5  10 244.631 29.8022   1
   1   5  11-4.00549 27.7288   1
  -1  -5 -11-4.44328 25.4743   2
   1   5  12 62.9097 29.5521   1
  -1  -5 -12 37.6597 26.8408   2
   1   5  13 68.6378 23.1471   1
  -1  -5 -13 1.06546 26.6722   2
  -1  -6  11 82.7207 33.3417   4
  -1  -6  10 28.9132 31.2637   4
  -1  -6   9-16.0755 26.9041   4
  -1  -6   8 18.3627 28.1520   4
  -1  -6   7 38.0715 26.3400   4
  -1  -6   6 38.7732 24.5998   4
  -1  -6   5 280.816 26.0055   4
  -1  -6   4 532.377 26.6970   4
  -1  -6   3 3495.19 44.2423   4
  -1  -6   2-20.8515 19.6960   4
   1   6  -2 5.58379 9.51516   0
  -1  -6   1 612.873 24.5752   4
  -1  -6   0 2780.60 34.8420   4
  -1  -6  -1 612.641 23.2170   4
   1   6   1 598.064 15.1550   8
  -1  -6  -1 641.138 15.4758   0
  -1  -6  -2 1090.21 25.2337   4
   1   6   2 979.643 17.0467   9
   1   6   2 962.750 17.8809   8
  -1  -6  -3 5.82826 18.1969   4
   1   6   3-1.18192 11.6734   8
   1   6   4 100.001 14.2907   8
   1   6   4 89.2889 21.8960   1
   1   6   5-10.9932 22.0900   1
   1   6   5-2.30502 15.3171   8
  -1  -6  -6 683.130 27.0922   2
   1   6   6 665.443 23.7454   8
   1   6   6 613.972 23.7777   3
   1   6   6 687.187 29.3232   1
   1   6   7 212.965 25.8972   1
   1   6   7 212.450 21.2423   8
   1   6   7 185.604 21.4647   3
  -1  -6  -7 154.080 23.3075   2
   1   6   8 272.807 29.9163   1
  -1  -6  -8 243.070 24.9600   2
  -1  -6  -9 8.41569 23.4625   2
   1   6   9-8.37401 29.3398   1
   1   6  10 127.770 33.1209   1
  -1  -6 -10 122.349 25.8801   2
  -1  -6 -11 48.1702 25.6528   2
   1   6  11 25.5171 31.6512   1
  -1  -6 -12 60.7486 26.2791   2
   1   6  12 33.4176 32.4548   1
   1   6  13 48.5921 27.6755   1
  -1  -7  10 39.6733 32.5025   4
  -1  -7   9-22.5343 28.5548   4
  -1  -7   8-10.8821 26.7655   4
  -1  -7   7 57.8484 27.3122   4
  -1  -7   6 22.3600 25.6044   4
  -1  -7   5-0.07251 25.7855   4
  -1  -7   4 144.775 25.0072   4
  -1  -7   3 1229.38 34.4783   4
  -1  -7   2 893.692 29.6886   4
  -1  -7   1 0.21762 20.9646   4
  -1  -7   0 1768.46 33.1330   4
  -1  -7  -1 53.6264 19.5171   4
  -1  -7  -2 1796.82 32.3807   4
  -1  -7  -3 309.927 24.8435   4
   1   7   4 858.153 30.7525   1
  -1  -7  -4 904.160 28.6994   4
   1   7   4 578.157 17.3797   8
   1   7   5 487.377 18.5565   8
   1   7   5 625.089 30.4835   1
  -1  -7  -5 731.352 28.6114   4
   1   7   6 187.863 27.5369   1
   1   7   6 202.115 18.2325   8
   1   7   7 104.774 19.2364   8
   1   7   7 112.226 21.5739   3
   1   7   7 93.6758 26.0542   1
   1   7   8 88.7825 28.1045   1
  -1  -7  -8 125.443 25.4546   2
   1   7   8 122.329 21.7100   8
   1   7   9 29.5919 21.5256   8
  -1  -7  -9 15.8793 24.6930   2
   1   7   9 51.4070 25.7595   1
  -1  -7 -10 42.7337 26.5996   2
   1   7  10 71.5089 29.9661   1
   1   7  11 224.799 25.4031   8
   1   7  11 124.828 32.8760   1
  -1  -7 -11 160.489 28.6738   2
   1   7  12 31.5463 29.2945   1
  -1  -7 -12 25.0319 27.5667   2
  -1  -8   9 62.2186 31.5624   4
  -1  -8   8-11.7524 29.3355   4
  -1  -8   7-0.14538 26.9109   4
  -1  -8   6 11.7574 26.4887   4
  -1  -8   5 78.2769 27.9115   4
  -1  -8   4 835.291 34.5592   4
  -1  -8   3 1034.36 35.5382   4
  -1  -8   2 734.811 30.0960   4
  -1  -8   1 451.265 25.9367   4
  -1  -8   0 238.213 23.3410   4
  -1  -8  -1 376.984 26.9069   4
  -1  -8  -2 55.7187 22.5116   4
  -1  -8  -3 24.6055 21.9879   4
  -1  -8  -4 1053.20 32.0574   4
   1   8   5 578.865 30.8642   1
  -1  -8  -5 580.651 30.2507   4
  -1  -8  -6 9.35359 24.5058   4
   1   8   6 36.8307 25.9287   1
   1   8   7 61.0405 23.2186   3
   1   8   7 36.6139 25.9375   1
   1   8   8 34.3172 27.6217   1
   1   8   9 51.9461 27.4256   1
   1   8  10 191.090 30.4628   1
  -1  -8 -10 152.095 27.8658   2
   1   8  11 27.8554 28.9965   1
  -1  -8 -11 58.8066 29.1084   2
  -1  -9   8 6.28972 29.7874   4
  -1  -9   7 87.5205 31.4886   4
  -1  -9   6 36.1277 29.7160   4
  -1  -9   5 139.611 28.8124   4
  -1  -9   4 283.226 29.8507   4
  -1  -9   3 229.909 28.1027   4
  -1  -9   2 89.3242 25.4020   4
  -1  -9   1 196.430 26.8049   4
  -1  -9   0 349.188 27.8815   4
  -1  -9  -1 1113.45 35.0299   4
  -1  -9  -2 2.18938 23.3589   4
  -1  -9  -3 11.7703 23.3468   4
  -1  -9  -4 659.754 33.5571   4
  -1  -9  -5-2.62021 26.5645   4
   1   9   6 424.340 32.8309   1
  -1  -9  -6 400.081 31.3406   4
   1   9   7 330.937 28.1848   3
   1   9   7 337.401 32.9144   1
  -1  -9  -7 313.408 31.5336   4
   1   9   8-6.25095 26.3087   1
   1   9   9-8.48562 25.6148   1
   1   9  10 118.708 32.0632   1
  -1 -10   7 96.0184 32.6988   4
  -1 -10   6 46.5548 30.4547   4
  -1 -10   5 97.2156 29.0547   4
  -1 -10   4 57.2204 30.0735   4
  -1 -10   3 220.493 28.7447   4
  -1 -10   2-44.8747 28.3606   4
  -1 -10   1 2.74698 25.0139   4
  -1 -10   0 591.928 31.2245   4
  -1 -10  -1 1103.92 38.0413   4
  -1 -10  -2 51.9556 25.2870   4
  -1 -10  -3 132.907 27.9233   4
  -1 -10  -4 25.0755 26.6096   4
  -1 -10  -5-25.2950 26.7615   4
  -1 -10  -6 267.299 28.7218   4
  -1 -10  -7 291.082 34.0254   4
   1  10   7 271.104 28.2432   3
  -1 -10  -8-45.3826 30.3361   4
   1  10   8-2.59106 29.2531   1
   1  10   9 12.9370 30.9264   1
  -1 -10  -9-0.11773 31.3901   4
  -1 -11   6-8.94597 29.6296   4
  -1 -11   5 52.6060 30.1761   4
  -1 -11   4 116.637 30.9957   4
  -1 -11   3 485.787 34.4367   4
  -1 -11   2-9.95368 26.9849   4
  -1 -11   1 86.3483 26.9991   4
  -1 -11   0 43.6851 25.8477   4
  -1 -11  -1 115.368 25.1672   4
  -1 -11  -2 21.2701 27.6503   4
  -1 -11  -3 36.7690 26.0762   4
  -1 -11  -4 3.76587 27.5779   4
  -1 -11  -5 18.1397 28.3867   4
  -1 -11  -6 37.1729 31.9366   4
   1  11   7 25.5077 27.6208   3
  -1 -11  -8-42.3552 32.5828   4
  -1 -12   4 25.0102 28.3083   4
  -1 -12   3-7.07429 29.7615   4
  -1 -12   2-0.57793 30.7765   4
  -1 -12   1-13.4961 27.1014   4
  -1 -12   0 76.5243 28.3201   4
  -1 -12  -1 24.2326 27.4418   4
  -1 -12  -2 29.5567 28.2015   4
  -1 -12  -3-32.2283 27.2270   4
  -1 -12  -4 53.5318 26.6455   4
  -1 -12  -5-18.9298 28.9032   4
  -1 -12  -6 99.6464 30.6512   4
   1  12   7 21.7866 24.4971   3
  -1 -13   1 85.2650 30.7064   4
  -1 -13   0 33.0788 29.2703   4
  -1 -13  -1-19.6923 31.0652   4
  -1 -13  -2 69.8025 30.3591   4
  -1 -13  -3 8.00620 29.7974   4
   2 -12  -1-35.4237 44.5871   4
   2 -12   0 121.317 43.4305   4
   2 -12   1 73.7083 31.0963   4
   2 -11  -5 139.502 36.3671   4
   2 -11  -4 33.8783 32.1381   4
   2 -11  -3 242.716 33.4960   4
   2 -11  -2 18.2766 30.5809   4
   2 -11  -1 118.927 29.9319   4
   2 -11   0 1.93869 29.2784   4
   2 -11   1 14.6430 26.7426   4
   2 -11   2 0.84189 28.3800   4
   2 -11   3 123.801 31.9207   4
   2 -11   4-24.2891 29.7729   4
   2 -11   5 143.890 34.5003   4
  -2  10   7 117.280 31.9484   1
   2 -10  -7 116.156 33.3178   4
  -2  10   6-12.3215 29.1372   1
   2 -10  -6 87.5538 34.1304   4
   2 -10  -5 15.2070 32.7966   4
  -2  10   5-13.1737 26.9078   1
   2 -10  -4-19.9829 28.8910   4
   2 -10  -3 85.4702 29.8596   4
   2 -10  -2 42.3251 28.1669   4
   2 -10  -1 166.657 28.8789   4
   2 -10   0 26.0499 29.1441   4
   2 -10   1 119.819 27.3785   4
   2 -10   2 93.3493 28.6007   4
   2 -10   3 364.639 33.5326   4
   2 -10   4-13.9700 28.2460   4
   2 -10   5 68.7077 29.7539   4
   2 -10   6-5.40697 28.9909   4
   2 -10   7 43.9053 30.4989   4
  -2   9   8-7.30178 30.4452   1
  -2   9   7 75.9828 32.0365   1
   2  -9  -7 24.5537 32.5133   4
   2  -9  -6 9.94549 29.4851   4
  -2   9   6 49.2284 29.2187   1
   2  -9  -5 411.896 34.8862   4
  -2   9   5 453.296 33.1785   1
   2  -9  -4 44.4488 29.2698   4
  -2   9   4 40.6742 25.8444   1
   2  -9  -3 39.5962 28.3467   4
   2  -9  -2 36.4963 26.0824   4
   2  -9  -1 118.627 27.3814   4
   2  -9   0 268.016 29.8756   4
   2  -9   1 611.473 33.0283   4
   2  -9   2 8.33788 27.9341   4
   2  -9   3 212.354 30.5129   4
   2  -9   4-50.8346 26.4640   4
   2  -9   5 63.9477 28.6412   4
   2  -9   6-1.59248 28.1632   4
   2  -9   7-22.8675 30.0148   4
   2  -9   8 103.985 31.5124   4
   2  -9   9 81.6878 33.2249   4
  -2   8   9 36.4360 32.0194   1
  -2   8   8 25.2525 29.1144   1
  -2   8   7 27.8179 30.9954   1
  -2   8   6 42.0642 28.1933   1
  -2   8   5 618.010 34.8578   1
   2  -8  -5 608.956 36.6440   4
   2  -8  -4 2.57015 27.4600   4
  -2   8   4 5.51685 25.4022   1
   2  -8  -3-9.83609 25.7213   4
  -2   8   3-7.12508 23.6465   1
   2  -8  -2 20.2288 27.1407   4
   2  -8  -1 1588.66 40.8600   4
   2  -8   0 151.612 28.3993   4
   2  -8   1 991.063 35.6061   4
   2  -8   2 364.276 28.3757   4
   2  -8   3 673.922 33.7337   4
   2  -8   5 926.494 36.3923   4
   2  -8   6 194.075 29.9847   4
   2  -8   7 21.6986 26.8914   4
   2  -8   8-6.85865 29.7717   4
   2  -8   9-9.91284 30.3225   4
   2  -8  10-33.5958 29.3593   4
  -2   7  10 69.6514 33.4981   1
   2  -7 -10-4.35280 29.0961   2
   2  -7  -9 2.96512 28.0628   2
  -2   7   9 20.5542 32.8249   1
  -2   7   8 22.0100 34.1277   1
   2  -7  -8 35.8275 24.5332   2
  -2   7   7 164.156 31.3935   1
  -2   7   6 70.2132 29.4847   1
  -2   7   5 983.908 34.6720   1
  -2   7   4 926.173 35.0991   1
   2  -7  -4 961.859 37.8295   4
   2  -7  -3 122.860 27.1545   4
  -2   7   3 163.624 26.5516   1
   2  -7  -2 524.688 30.2395   4
  -2   7   2 502.574 27.6375   1
   2  -7  -1 5998.59 60.7646   4
   2  -7   0 662.722 29.8504   4
   2  -7   1 184.097 25.9920   4
   2  -7   2 631.564 28.9359   4
   2  -7   3 8.52040 23.7275   4
   2  -7   4 318.832 27.1445   4
   2  -7   5 245.984 29.3562   4
   2  -7   6 72.9677 25.9035   4
   2  -7   7 45.3999 27.5244   4
   2  -7   8 53.5599 27.3731   4
   2  -7   9-12.8898 26.9680   4
   2  -7  10 36.7514 28.0269   4
   2  -7  11 29.3256 32.3395   4
  -2   6  10 83.3056 32.3699   1
   2  -6 -10 56.8516 29.0321   2
  -2   6   9 178.858 33.5714   1
   2  -6  -9 110.912 29.0311   2
  -2   6   8 252.306 32.8141   1
   2  -6  -8 182.435 28.1037   2
  -2   6   7 15.7662 29.8541   1
   2  -6  -7 10.8577 25.8381   2
  -2   6   6 40.8013 30.4357   1
   2  -6  -6 37.6013 26.4960   2
  -2   6   5 297.532 32.1414   1
  -2   6   4 5753.67 61.1953   1
  -2   6   3 10.1571 23.5193   1
   2  -6  -3-15.8659 24.0426   4
   2  -6  -2 7.77658 22.5771   4
  -2   6   2 20.9322 20.0796   1
   2  -6  -1 108.062 22.8355   4
  -2   6   1 114.430 19.4835   1
   2  -6  -1 66.4604 11.0798   6
   2  -6   0 503.202 24.9104   4
   2  -6   1 1508.59 32.7398   4
   2  -6   2 45.1707 20.4202   4
   2  -6   3 10.2221 20.8360   4
   2  -6   4-2.54622 22.7222   4
   2  -6   5 30.2874 23.3566   4
   2  -6   6-5.41806 24.4652   4
   2  -6   7 20.5273 26.0835   4
   2  -6   8 7.18292 26.3781   4
   2  -6   9 21.5632 27.6346   4
   2  -6  10-3.63486 27.9249   4
   2  -6  11 67.0603 29.6579   4
   2  -5 -11-31.9078 28.1436   2
   2  -5 -10 13.6137 26.6835   2
   2  -5  -9 100.288 27.8902   2
   2  -5  -8 117.645 27.1953   2
  -2   5   7 1710.79 43.4732   1
   2  -5  -7 1647.18 40.5345   2
  -2   5   6 478.060 31.7091   1
   2  -5  -6 468.030 29.5461   2
   2  -5  -5 1564.37 36.5754   2
  -2   5   5 1544.83 39.4093   1
   2  -5  -4 271.925 24.5173   2
  -2   5   4 265.579 26.5169   1
  -2   5   3 5425.14 53.6638   1
   2  -5  -2 405.140 23.3232   4
  -2   5   2 350.791 22.4984   1
  -2   5   1 12.1552 15.9593   1
   2  -5  -1 11.8018 19.7419   4
   2  -5   0 62.9507 11.4860   6
  -2   5   0 61.0708 15.4021   1
   2  -5   0 79.0112 19.6607   4
   2  -5   1 236.268 9.98779   6
   2  -5   1 365.452 21.1152   4
   2  -5   2 3497.83 39.8331   4
   2  -5   2 2338.04 20.5968   6
   2  -5   3 74.6310 20.4141   4
   2  -5   4 128.125 21.2271   4
   2  -5   5 184.135 22.6932   4
   2  -5   6 14.0651 21.1856   4
   2  -5   7 43.6837 25.7995   4
   2  -5   8-5.15763 24.7624   4
   2  -5   9 42.9538 26.6210   4
   2  -5  10-8.65967 25.7538   4
   2  -5  11 241.171 33.8587   4
   2  -5  12 16.0859 34.0209   4
   2  -4 -11 8.45276 27.0439   2
   2  -4 -10 305.396 31.0761   2
   2  -4  -9 971.232 36.6512   2
   2  -4  -8 955.653 35.6529   2
   2  -4  -7 103.696 25.7329   2
   2  -4  -6 1611.39 36.6988   2
   2  -4  -5 331.775 24.0202   2
   2  -4  -4 716.016 26.0978   2
  -2   4   4 742.339 26.5692   1
   2  -4  -3 2023.09 33.6853   2
  -2   4   3 2128.74 33.5403   1
  -2   4   2 122.271 20.8689   1
  -2   4   1 11693.8 59.4679   1
   2  -4  -1 11557.8 63.0911   4
  -2   4   0 90.9156 14.8150   1
   2  -4   0 80.1091 18.3670   4
   2  -4   0 81.8406 6.06270   0
   2  -4   0 96.0312 12.3249   6
   2  -4   1 200.432 17.4211   4
   2  -4   1 202.485 11.3507   6
   2  -4   2 1178.68 25.0347   4
   2  -4   2 1177.07 16.4606   6
  -2   4  -2 1077.16 8.57038   0
   2  -4   3 11.9205 17.3233   4
   2  -4   3 3.88334 9.65046   6
   2  -4   3 5.78701 6.53949   8
   2  -4   4 612.946 23.0232   4
   2  -4   4 560.607 12.8134   8
   2  -4   5 464.287 23.7006   4
   2  -4   6 25.8872 20.3406   4
   2  -4   7 725.225 30.0454   4
   2  -4   8 439.734 28.5308   4
   2  -4   9 68.7101 25.7877   4
   2  -4  10 13.7165 26.1941   4
   2  -4  11 40.3603 28.7469   4
   2  -4  12 196.288 33.5467   4
   2  -4  13 119.000 33.5185   4
   2  -3 -12 168.558 29.4201   2
   2  -3 -11 1.20589 27.9476   2
   2  -3 -10 67.3502 26.9157   2
   2  -3  -9-8.92565 24.8091   2
   2  -3  -8 406.463 28.3749   2
   2  -3  -7 572.002 28.5500   2
   2  -3  -6 602.141 27.5108   2
   2  -3  -5 34.8437 19.9705   2
   2  -3  -4 484.016 22.2836   2
   2  -3  -3 1644.06 28.6725   2
   2  -3  -2 2645.68 32.1706   2
  -2   3   1 11026.0 53.5046   1
   2  -3  -1 10519.6 29.8286   5
   2  -3   0 970.807 11.6538   0
   2  -3   0 1036.65 21.5752   4
  -2   3   0 1028.12 18.7405   1
   2  -3   0 993.074 17.5329   6
   2  -3   1 34.2486 10.1749   6
   2  -3   1 24.4126 14.5182   4
   2  -3   2 735.110 10.1617   8
   2  -3   2 754.908 19.8600   4
   2  -3   2 738.180 14.6735   6
   2  -3   3 91.8028 16.9803   4
   2  -3   3 86.3641 11.0428   6
   2  -3   3 82.7670 8.86338   8
   2  -3   4 120.630 17.6574   4
   2  -3   5 392.941 20.9412   4
   2  -3   6 574.572 24.2126   4
   2  -3   7 1310.43 32.1166   4
   2  -3   8 69.3691 23.8040   4
   2  -3   9 1273.10 37.7044   4
   2  -3  10 39.2035 25.5057   4
   2  -3  11-14.8779 26.2215   4
   2  -3  12 79.5130 32.4110   4
   2  -3  13-23.0836 30.0310   4
   2  -2 -12 3.35925 28.4023   2
   2  -2 -11 19.2132 27.3726   2
   2  -2 -10-7.40347 25.4113   2
   2  -2  -9-10.7464 24.3973   2
   2  -2  -8 121.731 24.5451   2
   2  -2  -7 247.474 25.0481   2
   2  -2  -6 174.152 22.6596   2
   2  -2  -5 365.283 14.6561   7
   2  -2  -5 328.393 22.2545   2
   2  -2  -5 226.381 10.5632   9
   2  -2  -4 718.831 13.7735   9
   2  -2  -4 698.917 23.1775   2
   2  -2  -4 736.281 17.1625   7
   2  -2  -3 5116.83 41.9138   2
   2  -2  -2 14865.8 61.7173   2
   2  -2  -1 8396.33 43.6025   2
   2  -2   0 195.996 10.3558   5
   2  -2   0 174.709 13.4537   4
  -2   2   0 206.412 12.6717   1
   2  -2   0 184.329 12.9404   6
  -2   2  -1 67.1975 8.86942   1
   2  -2   1 73.8613 8.00596   8
   2  -2   1 77.3124 11.4658   4
  -2   2  -1 68.3242 8.34097   0
   2  -2   1 88.4156 11.6072   6
   2  -2   2 6931.77 34.8039   6
   2  -2   2 6970.58 37.3999   4
   2  -2   2 6947.67 28.5543   8
   2  -2   3 3289.80 29.7936   4
   2  -2   3 3364.20 24.4747   8
   2  -2   3 3280.25 26.7974   6
   2  -2   4 445.895 18.4994   4
   2  -2   5 62.6527 15.3928   4
   2  -2   6 213.273 12.9710   7
   2  -2   6 206.022 19.2804   4
   2  -2   7 516.951 24.8822   4
   2  -2   8 303.773 25.5957   4
   2  -2   9 1075.18 34.9966   4
   2  -2  10 10.0794 25.2294   4
   2  -2  11 1.89577 28.1528   4
   2  -2  12 45.4242 28.3737   4
   2  -2  13-41.3656 28.8082   4
   2  -1 -11 13.6120 25.6334   2
   2  -1 -10 21.8438 24.7481   2
   2  -1  -9 93.2426 25.2241   2
   2  -1  -8 11.8431 24.5282   2
   2  -1  -7 183.582 23.6330   2
   2  -1  -6 1106.61 20.7310   9
   2  -1  -6 1149.82 30.8752   2
   2  -1  -5 4993.66 35.0031   9
   2  -1  -5 4937.65 46.3495   2
   2  -1  -4 96.2491 12.1638   9
   2  -1  -4 110.784 11.9529   7
   2  -1  -4 106.484 17.1747   2
   2  -1  -3 1933.54 20.6748   9
   2  -1  -3 1971.54 21.2395   7
   2  -1  -3 1934.69 26.8006   2
   2  -1  -2 10852.9 40.8489   9
   2  -1  -2 10919.6 48.6579   2
   2  -1  -2 11078.8 45.5893   7
   2  -1  -1 33819.5 294.089   2
   2  -1  -1 33678.0 304.538   7
   2  -1   0-0.40556 13.1352   6
   2  -1   0 19.5614 9.98477   0
   2  -1   0 9.83653 13.8651   7
   2  -1   0 5.45543 9.45892   5
   2  -1   1 593.978 12.0906   4
   2  -1   1 656.870 15.0226   5
   2  -1   1 640.296 17.4990   7
   2  -1   1 615.024 15.4028   6
  -2   1  -1 648.142 13.4357   0
   2  -1   1 626.167 12.5685   8
   2  -1   2 1206.88 15.9754   8
   2  -1   2 1212.18 15.8893   4
   2  -1   2 1225.80 19.4498   7
   2  -1   2 1202.20 19.1849   6
   2  -1   2 1213.11 19.6110   5
   2  -1   3 3030.50 24.2212   4
   2  -1   3 3069.27 25.2547   8
   2  -1   3 3024.06 25.7497   7
   2  -1   3 2947.47 26.1999   6
   2  -1   4 23.3284 13.0811   4
   2  -1   4 32.6412 11.2731   7
   2  -1   4 44.0410 12.5731   8
   2  -1   5 1594.82 19.6243   7
   2  -1   5 1582.85 25.8211   4
   2  -1   6 519.651 13.0544   7
   2  -1   6 490.321 21.0986   4
   2  -1   7 1014.84 28.0827   4
   2  -1   8 42.0647 22.5984   4
   2  -1   9 895.350 31.7939   4
   2  -1  10 8.53543 26.1450   4
   2  -1  11 46.4627 26.7448   4
   2  -1  12 81.8978 28.5264   5
   2  -1  12 58.5734 29.4606   4
   2  -1  13-20.5615 30.3455   4
   2  -1  13 66.8058 29.1801   5
   2   0 -12-43.3414 28.5183   2
   2   0 -11 64.0783 28.9383   2
   2   0 -10 40.6055 26.1540   2
   2   0  -9-5.38397 25.1024   2
   2   0  -8 183.549 26.5236   2
   2   0  -7 1808.88 37.6849   2
   2   0  -6 1029.41 29.3815   2
   2   0  -5 7245.00 54.1002   2
   2   0  -4 2717.14 32.5329   2
   2   0  -4 2512.90 27.4911   9
   2   0  -3 13.0906 13.8568   2
   2   0  -3 5.34675 12.5232   9
   2   0  -2 6311.07 35.7831   2
   2   0  -2 6230.81 34.0284   9
   2   0  -1 18651.1 59.6930   6
   2   0  -1 18498.0 53.2566   9
   2   0  -1 18675.4 48.5197   2
   2   0   0 969.161 17.8362   6
   2   0   0 1051.37 18.4679   7
   2   0   0 1028.06 16.0886   0
   2   0   1 9431.48 37.2936   8
  -2   0  -1 9379.78 36.4294   0
   2   0   1 9490.27 37.8103   5
   2   0   1 9483.87 39.3951   7
   2   0   1 9313.81 40.2730   6
   2   0   2 816.724 16.5771   7
   2   0   2 846.260 17.6274   6
   2   0   2 832.114 18.4397   5
   2   0   2 848.353 16.4019   8
   2   0   3 67.8945 10.0081   4
   2   0   3 65.2952 15.3288   5
   2   0   3 65.8338 13.2514   8
   2   0   3 65.5946 13.4451   6
   2   0   4 1979.03 24.8377   8
   2   0   4 1792.19 21.0137   4
   2   0   4 1849.54 25.9962   5
   2   0   5 214.273 16.4818   4
   2   0   5 221.529 17.9334   5
   2   0   6 16.2907 16.5165   4
   2   0   6 32.4592 19.1932   5
   2   0   7 830.421 25.4423   4
   2   0   8 12.3359 21.0142   4
   2   0   8 34.5912 19.9076   5
   2   0   9 1668.50 36.2880   5
   2   0   9 1533.55 36.2104   4
   2   0  10-11.3547 23.7055   4
   2   0  10 3.81835 23.5603   5
   2   0  11 9.34619 22.7587   5
   2   0  11-4.44447 25.2055   4
   2   0  12 6.14715 27.2745   4
   2   0  12 5.02806 24.9995   5
  -2   0 -13-24.5166 26.2091   2
  -2   0 -14 7.35971 28.2809   2
   2   1 -12 20.0121 31.1888   2
   2   1 -11 95.4205 28.9648   2
   2   1 -10 157.906 28.3606   2
  -2  -1   9 60.9580 28.6577   4
  -2  -1   8 344.650 29.4760   4
  -2  -1   7 668.518 29.2475   4
  -2  -1   6 179.316 22.7885   4
  -2  -1   5 5483.54 49.7242   4
  -2  -1   4 3917.47 39.4721   4
  -2  -1   3 93.5033 14.6026   4
  -2  -1   2 12.5910 11.8822   4
   2   1  -2 11.3001 13.7184   9
   2   1  -1 2038.39 22.4639   6
   2   1  -1 1877.68 21.8203   9
  -2  -1   1 2091.61 18.2045   4
   2   1   0 1130.60 18.2201   0
   2   1   0 1040.67 18.3994   9
   2   1   0 1092.32 17.9259   6
   2   1   1 3617.78 27.2509   8
  -2  -1  -1 3596.22 26.3954   0
   2   1   1 3650.21 26.2859   6
   2   1   2 924.224 18.4484   5
   2   1   2 1018.57 18.7528   8
   2   1   2 997.664 18.4432   6
   2   1   3 5637.63 25.2794   4
   2   1   3 5539.58 24.4038   1
   2   1   3 5695.39 36.4811   8
   2   1   3 5576.48 36.7209   5
   2   1   4 5746.47 39.7399   5
   2   1   4 6064.92 40.2409   8
   2   1   4 6010.33 33.0648   4
   2   1   5 22.9197 13.7429   4
   2   1   5 31.8272 17.4228   5
   2   1   6 1827.94 29.2511   5
   2   1   6 1777.12 27.7466   4
   2   1   7 356.997 20.8068   4
   2   1   7 389.531 21.7041   5
   2   1   8 103.184 20.4184   4
   2   1   8 121.412 20.8338   5
   2   1   9 289.429 23.4848   5
   2   1   9 295.268 24.8552   4
   2   1  10 31.8191 21.9004   5
  -2  -1 -10 64.7180 23.2851   2
   2   1  11 55.5061 23.7710   5
  -2  -1 -11 63.7478 25.2543   2
  -2  -1 -12 16.7135 25.6066   2
  -2  -1 -13 20.4189 26.7898   2
  -2  -1 -14 12.6530 29.9655   2
   2   2 -12 47.0674 31.3350   2
  -2  -2  11 6.94170 28.6920   4
  -2  -2  10 94.9312 29.5010   4
  -2  -2   9 297.893 30.4000   4
  -2  -2   8 222.178 28.9358   4
  -2  -2   7 144.090 24.6314   4
  -2  -2   6 8.08391 22.4026   4
  -2  -2   5 1770.10 33.7212   4
   2   2  -4 754.718 10.2089   3
  -2  -2   4 875.700 24.6415   4
  -2  -2   3 1575.04 24.6880   4
   2   2  -3 1557.68 15.6045   3
  -2  -2   2 678.968 16.0576   4
   2   2  -2 695.798 12.5883   3
   2   2  -1 9069.54 45.3690   9
   2   2  -1 9211.42 36.5312   3
  -2  -2   1 9258.40 36.8137   4
   2   2  -1 9177.01 40.2122   6
   2   2   0 1491.20 20.5327   9
   2   2   0 1578.54 18.9401   3
   2   2   0 1471.92 20.4033   0
  -2  -2   0 1533.65 13.4678   4
   2   2   0 1521.75 18.8281   6
   2   2   1 2584.10 24.3283   9
   2   2   1 2639.44 24.2966   3
   2   2   1 2502.97 24.8077   8
  -2  -2  -1 2610.35 24.9616   0
   2   2   1 2621.88 23.0830   6
   2   2   2 122.909 14.5365   3
   2   2   2 134.678 13.5025   6
   2   2   2 136.460 14.6294   8
   2   2   3 162.881 14.8392   8
  -2  -2  -3 158.343 8.92044   2
   2   2   3 145.299 11.3611   1
   2   2   3 171.968 15.0218   3
   2   2   4 1581.43 23.8381   5
   2   2   4 1732.07 23.9997   3
   2   2   4 1671.39 25.8476   8
   2   2   4 1793.01 22.2193   1
  -2  -2  -4 1640.47 19.7458   2
   2   2   5-16.2664 15.8109   5
   2   2   5 22.6000 16.1775   8
   2   2   5-5.73041 14.1271   3
   2   2   5 0.16473 13.2527   1
  -2  -2  -5 5.60120 12.4598   2
  -2  -2  -6 35.3194 14.9295   2
   2   2   6 33.0569 16.8634   5
   2   2   6 37.6107 15.3672   3
   2   2   7 312.400 19.3673   5
  -2  -2  -7 272.702 19.3531   2
   2   2   8 408.232 22.8681   5
  -2  -2  -8 428.553 22.9049   2
   2   2   9 12.8947 19.4508   5
  -2  -2  -9 26.4910 19.5286   2
   2   2  10 147.490 22.6756   5
  -2  -2 -10 125.371 23.4377   2
  -2  -2 -11 126.577 24.3725   2
  -2  -2 -12-14.3165 23.0466   2
  -2  -2 -13 30.6042 26.6774   2
  -2  -3  11-36.1051 29.0847   4
  -2  -3  10 30.5391 29.0769   4
  -2  -3   9 130.471 30.3006   4
  -2  -3   8-6.09316 25.8707   4
  -2  -3   7 223.803 27.3641   4
  -2  -3   6 160.290 25.1916   4
  -2  -3   5 359.836 23.6665   4
   2   3  -4 2193.73 19.7242   3
  -2  -3   4 2303.43 31.6333   4
  -2  -3   3 41.8209 16.0101   4
   2   3  -3 31.4009 10.1705   3
   2   3  -2 1312.45 18.0418   3
  -2  -3   2 1413.98 21.7342   4
   2   3  -2 1351.14 19.6839   6
   2   3  -1 1101.86 18.2806   3
  -2  -3   1 1082.74 17.6586   4
   2   3  -1 1079.18 16.6605   6
   2   3   0 2111.09 23.3794   0
   2   3   0 2219.39 24.5974   3
  -2  -3   0 2100.92 20.1556   4
   2   3   0 2266.61 25.4194   9
   2   3   0 2159.04 20.7571   6
  -2  -3  -1 311.749 14.8389   0
   2   3   1 315.770 16.1863   3
   2   3   1 326.011 15.1005   8
  -2  -3  -1 277.659 11.3311   4
   2   3   1 303.481 14.6180   9
   2   3   1 334.567 13.0368   6
   2   3   2 3595.81 31.4809   3
  -2  -3  -2 3388.62 24.2962   4
   2   3   2 3532.47 30.1517   8
   2   3   3 1178.21 21.4976   8
   2   3   3 1110.17 19.6373   1
   2   3   3 1167.89 22.3388   3
  -2  -3  -3 1199.31 17.0301   2
   2   3   4 590.171 19.2055   3
  -2  -3  -4 637.540 15.8369   2
   2   3   4 616.083 20.1911   8
   2   3   4 579.344 18.2528   1
   2   3   5 1024.21 23.3985   1
  -2  -3  -5 996.107 19.8746   2
   2   3   5 990.992 23.8179   8
   2   3   5 939.719 22.6930   3
   2   3   6 529.843 19.1713   5
   2   3   6 580.148 21.6967   1
   2   3   6 549.595 19.4930   3
  -2  -3  -6 501.580 18.9927   2
   2   3   6 583.914 22.8365   8
   2   3   7 258.005 17.9701   3
   2   3   7 266.640 20.7311   1
   2   3   7 271.748 18.8276   5
  -2  -3  -7 259.135 18.3400   2
   2   3   8-7.52765 17.3711   5
  -2  -3  -8-2.78302 11.2581   2
  -2  -3  -9 51.9804 19.8007   2
   2   3   9 22.8042 17.4640   5
  -2  -3 -10 48.9544 21.2556   2
  -2  -3 -11 165.821 25.2807   2
  -2  -3 -12 18.5300 23.8259   2
  -2  -3 -13 42.2446 25.7696   2
  -2  -3 -14-16.6798 27.2480   2
  -2  -4  11 61.0320 31.7133   4
  -2  -4  10 43.8243 28.2172   4
  -2  -4   9-3.54263 26.7880   4
  -2  -4   8-15.2484 27.9191   4
  -2  -4   7 13.3637 27.1273   4
  -2  -4   6-17.6003 23.8144   4
  -2  -4   5 1266.01 30.1436   4
   2   4  -4 386.912 13.9411   3
  -2  -4   4 384.645 22.9400   4
  -2  -4   3 1408.97 26.7555   4
   2   4  -3 1409.56 20.8093   3
   2   4  -2 1458.60 18.8035   6
  -2  -4   2 1509.71 24.3670   4
   2   4  -1 3329.55 30.7350   3
   2   4  -1 3145.90 29.0374   0
  -2  -4   1 3336.66 30.9818   4
   2   4  -1 3247.73 23.4449   6
   2   4   0 25.7695 15.5605   3
   2   4   0 16.5574 15.6554   9
   2   4   0 21.3192 10.0248   6
   2   4   0 22.4130 12.3265   0
  -2  -4   0 20.5839 12.1678   4
   2   4   1 96.0602 16.9664   3
  -2  -4  -1 108.605 12.4255   4
   2   4   1 93.7355 13.6347   9
  -2  -4  -1 89.1100 13.9545   0
   2   4   1 95.5447 13.2168   8
   2   4   1 100.422 11.1536   6
   2   4   2 402.001 16.1048   8
   2   4   2 422.157 19.1397   3
  -2  -4  -2 404.526 15.2925   4
   2   4   2 400.252 14.9357   9
   2   4   3 3180.02 34.3564   3
   2   4   3 3207.16 32.0478   8
   2   4   4-3.42687 14.4613   1
   2   4   4 12.9980 17.0608   3
   2   4   4-6.19258 14.4726   8
  -2  -4  -4-3.40222 13.0042   2
   2   4   5 162.227 18.2712   8
  -2  -4  -5 138.407 15.3469   2
   2   4   5 148.264 18.3728   1
   2   4   5 129.942 17.2232   3
   2   4   6 408.003 20.7713   1
  -2  -4  -6 372.594 19.4600   2
   2   4   6 395.411 20.4212   3
   2   4   6 378.208 20.8581   8
  -2  -4  -7 309.227 19.9463   2
   2   4   7 369.689 24.6867   1
   2   4   7 294.728 19.7967   3
   2   4   7 330.660 22.5903   8
  -2  -4  -8 8.75154 18.3947   2
   2   4   8 18.9880 18.2018   3
   2   4   8 1.67277 20.1619   1
   2   4   9 308.651 24.7081   1
  -2  -4  -9 233.800 22.3428   2
   2   4  10 18.5033 24.0294   1
  -2  -4 -11 161.185 24.6958   2
   2   4  11 165.712 25.0201   1
  -2  -4 -12-2.45284 23.4594   2
  -2  -4 -13 60.5702 26.3352   2
  -2  -4 -14 50.9921 27.3736   2
  -2  -5  11 58.0371 33.6384   4
  -2  -5  10-21.4878 30.9202   4
  -2  -5   9-9.82455 28.3397   4
  -2  -5   8 28.1952 27.2243   4
  -2  -5   7 17.7207 23.5555   4
  -2  -5   6 99.2857 25.2775   4
  -2  -5   5 1676.44 35.7781   4
  -2  -5   4 897.732 26.4959   4
  -2  -5   3 68.2400 17.1587   4
   2   5  -2 375.776 11.4415   6
   2   5  -2 355.891 15.7358   0
  -2  -5   2 401.246 19.2664   4
   2   5  -1 82.6468 8.77688   6
  -2  -5   1 109.801 15.9396   4
   2   5  -1 108.986 13.3460   0
   2   5   0 229.272 10.3425   6
  -2  -5   0 242.437 16.6117   4
  -2  -5  -1 113.756 14.3089   0
   2   5   1 110.433 14.1989   8
   2   5   1 112.937 14.9710   9
  -2  -5  -1 120.955 15.4478   4
  -2  -5  -2 2046.55 26.4172   4
   2   5   2 1995.39 30.4954   3
  -2  -5  -2 2114.21 25.8746   0
   2   5   2 2052.53 23.7804   9
   2   5   2 1992.10 26.1188   8
   2   5   3 3983.87 36.2783   8
  -2  -5  -3 3916.02 36.3117   4
   2   5   3 3875.44 39.4836   3
   2   5   4 55.1942 18.5005   3
   2   5   4 40.6519 15.4606   8
   2   5   4 27.1763 16.5913   1
   2   5   5 22.5932 16.3848   8
   2   5   5 11.5335 18.5070   1
   2   5   5 22.9820 18.6711   3
  -2  -5  -5 14.0446 14.1771   2
   2   5   6 5.40894 18.8918   3
   2   5   6 0.64419 19.2292   1
   2   5   6 5.47107 17.6878   8
  -2  -5  -6 15.0658 15.6381   2
  -2  -5  -7 299.905 20.9360   2
   2   5   7 320.625 22.9833   1
   2   5   7 277.344 20.1490   3
   2   5   7 318.692 23.1740   8
   2   5   8 23.6825 22.6891   1
   2   5   8 27.2404 22.1625   8
   2   5   8 24.7434 17.4349   3
  -2  -5  -8 7.58274 20.0393   2
   2   5   9 162.443 24.1856   8
   2   5   9 136.199 27.8061   1
  -2  -5  -9 141.157 22.7091   2
   2   5  10 66.6205 25.8463   8
   2   5  10 73.5784 28.5959   1
  -2  -5 -10 76.3633 22.4058   2
   2   5  11 111.751 30.1294   1
   2   5  11 99.9579 26.0354   8
  -2  -5 -11 52.7858 24.0495   2
  -2  -5 -12 17.5699 22.2544   2
   2   5  12 10.9081 21.7541   1
  -2  -5 -13-28.3161 25.4628   2
   2   5  13 72.9631 25.8506   8
  -2  -6  10-34.9001 31.1836   4
  -2  -6   9 40.4063 30.8925   4
  -2  -6   8 67.5084 30.1537   4
  -2  -6   7 53.9934 25.9326   4
  -2  -6   6 157.157 27.5352   4
  -2  -6   5 834.375 31.9411   4
  -2  -6   4 49.4756 22.8954   4
  -2  -6   3 905.346 26.8528   4
  -2  -6   2 56.2425 19.4124   4
   2   6  -2 44.7724 13.4089   0
   2   6  -1 695.060 17.6581   0
  -2  -6   1 659.437 21.3999   4
  -2  -6   0 23.4877 16.5507   4
   2   6   1 189.380 15.1152   8
   2   6   1 216.442 16.4060   9
  -2  -6  -1 188.009 17.3331   4
  -2  -6  -1 170.057 14.0413   0
  -2  -6  -2 2942.77 30.1347   0
   2   6   2 2871.32 28.5394   9
  -2  -6  -2 2834.65 33.5553   4
   2   6   2 2848.49 30.6298   8
   2   6   3 899.858 21.1745   8
   2   6   3 913.561 27.2505   3
  -2  -6  -3 872.925 23.2254   4
   2   6   3 843.574 17.3668   9
   2   6   4 64.9054 15.3239   8
   2   6   4 84.6097 21.3570   3
  -2  -6  -4 65.1716 16.6206   4
   2   6   5 117.613 21.3346   3
   2   6   5 137.507 22.6063   1
   2   6   5 135.071 17.5320   8
   2   6   6 72.2970 22.7393   1
   2   6   6 64.1165 20.8615   3
   2   6   6 39.5329 19.0244   8
  -2  -6  -7 598.437 26.1050   2
   2   6   7 548.102 28.2724   1
   2   6   7 560.754 25.6015   3
   2   6   7 600.779 26.5521   8
   2   6   8 30.6069 24.9692   1
   2   6   8 6.35487 18.4470   3
  -2  -6  -8 35.4250 20.3508   2
   2   6   8 27.6814 22.0208   8
   2   6   9 228.153 27.5645   1
  -2  -6  -9 226.797 25.3708   2
   2   6   9 210.514 25.1964   8
  -2  -6 -10 250.396 26.5860   2
   2   6  10 295.201 30.8883   1
   2   6  10 293.843 28.6079   8
  -2  -6 -11 242.179 27.5196   2
   2   6  11 229.487 25.7669   8
   2   6  11 277.297 31.2032   1
   2   6  12 37.3323 24.7925   8
   2   6  12 31.3088 22.6604   1
  -2  -6 -12-7.79539 23.9221   2
  -2  -6 -13 3.83233 27.1719   2
  -2  -7  10-32.8307 33.8845   4
  -2  -7   9 107.571 32.9505   4
  -2  -7   8 56.7049 30.4252   4
  -2  -7   7 51.2793 25.7861   4
  -2  -7   6-4.84073 26.0813   4
  -2  -7   5 323.841 28.0260   4
  -2  -7   4 51.2076 24.9014   4
  -2  -7   3 823.174 28.8309   4
  -2  -7   2-7.53234 20.0739   4
  -2  -7   1 1627.74 32.7806   4
  -2  -7   0 163.174 19.6806   4
  -2  -7  -1 509.209 23.4302   4
  -2  -7  -1 545.672 17.3215   0
   2   7   1 459.243 17.2796   8
   2   7   1 536.597 19.6221   9
  -2  -7  -2 1544.13 29.4052   4
   2   7   2 1476.78 23.7925   9
  -2  -7  -2 1416.54 24.2559   0
   2   7   2 1409.04 24.7366   8
   2   7   3 1663.46 26.9898   8
  -2  -7  -3 1625.21 32.3846   4
   2   7   4-14.4386 21.7657   3
  -2  -7  -4-11.1808 18.1493   4
   2   7   4-0.42958 15.2784   8
  -2  -7  -5 1271.81 31.3615   4
   2   7   5 1235.76 27.7237   8
   2   7   5 1261.94 32.4427   3
   2   7   6 1.14861 17.5040   8
   2   7   6-14.6045 22.5997   3
   2   7   6 3.41442 23.0691   1
   2   7   7 1672.64 36.0634   3
   2   7   7 1600.50 39.2820   1
   2   7   7 1671.31 35.1594   8
  -2  -7  -8 187.183 23.1443   2
   2   7   8 195.531 29.2290   1
   2   7   8 237.982 23.1909   3
   2   7   8 216.989 24.6795   8
   2   7   9 30.2777 22.2167   8
  -2  -7  -9-24.5893 21.8377   2
   2   7   9 20.2522 24.2497   1
   2   7  10 127.677 27.5646   1
  -2  -7 -10 74.3441 24.3592   2
   2   7  10 101.192 25.2710   8
   2   7  11 14.6047 24.4909   1
  -2  -7 -11 18.2133 25.0374   2
   2   7  11 42.7668 21.8717   8
   2   7  12 17.3566 22.9455   1
  -2  -7 -12 75.5619 27.5671   2
   2   7  12 113.585 23.9450   8
  -2  -8   9 39.5033 32.4068   4
  -2  -8   8 22.8370 29.9638   4
  -2  -8   7 8.94606 28.5461   4
  -2  -8   6 2.86638 25.9183   4
  -2  -8   5 129.205 26.0017   4
  -2  -8   4 38.5285 25.4690   4
  -2  -8   3 1521.83 38.2871   4
  -2  -8   2 70.8814 22.6236   4
  -2  -8   1 2367.24 39.4991   4
  -2  -8   0 254.066 22.5366   4
  -2  -8  -1 368.244 23.4974   4
   2   8   1 367.986 20.0277   9
  -2  -8  -2 117.244 21.2339   4
  -2  -8  -3 457.029 25.3553   4
  -2  -8  -4 652.208 26.9689   4
   2   8   5 16.4062 25.5381   3
  -2  -8  -5 21.6522 21.1386   4
   2   8   6 119.467 25.8843   3
  -2  -8  -6 175.843 25.1219   4
   2   8   7 982.056 33.8182   3
   2   8   7 1049.69 34.9898   1
   2   8   7 981.656 29.7168   8
   2   8   8 52.1299 21.4081   8
   2   8   8 43.7695 24.4908   1
   2   8   8 76.0231 25.0257   3
   2   8   9 12.8781 26.2596   1
   2   8   9 18.4047 20.8419   8
   2   8  10 30.5034 21.3780   8
   2   8  10-40.3594 25.6721   1
   2   8  11 6.62857 22.7918   8
   2   8  11 0.36853 29.0230   1
  -2  -8 -11 5.54726 24.7974   2
   2   8  12 33.0131 23.0663   1
   2   8  12 61.6514 21.7166   8
  -2  -9   8-31.5293 31.4505   4
  -2  -9   7 141.005 29.9011   4
  -2  -9   6 140.524 30.0269   4
  -2  -9   5 48.7537 26.0365   4
  -2  -9   4 72.0962 24.8641   4
  -2  -9   3 222.322 27.9637   4
  -2  -9   2 74.5486 26.0743   4
  -2  -9   1 30.7248 22.6136   4
  -2  -9   0 2.23964 22.4281   4
  -2  -9  -1 68.8454 21.0782   4
  -2  -9  -2 272.221 26.8411   4
  -2  -9  -3 980.747 31.2583   4
  -2  -9  -4 432.311 27.5387   4
   2   9   5-6.00980 25.7248   3
  -2  -9  -5 27.7846 23.3744   4
   2   9   6 83.7479 26.6761   3
  -2  -9  -6 52.4863 24.4439   4
   2   9   7 88.9510 25.6836   3
  -2  -9  -7 87.2069 24.8003   4
  -2  -9  -8-38.2760 27.5403   4
   2   9   8-28.1757 25.3611   3
   2   9   8-24.8421 26.3718   1
   2   9   9 30.8048 25.8567   1
   2   9  10-2.29006 26.9879   1
   2   9  11 9.55394 23.2957   1
  -2 -10   7-32.7917 31.7599   4
  -2 -10   6 83.9869 30.0213   4
  -2 -10   5 18.9067 27.7162   4
  -2 -10   4 230.180 29.7213   4
  -2 -10   3 243.619 27.9662   4
  -2 -10   2 89.5304 27.5006   4
  -2 -10   1 952.718 35.5049   4
  -2 -10   0 624.637 30.3810   4
  -2 -10  -1 53.0937 22.1632   4
  -2 -10  -2 13.1813 22.7213   4
  -2 -10  -3 192.641 27.4446   4
  -2 -10  -4-18.1066 22.6214   4
   2  10   5 37.3331 27.8927   3
  -2 -10  -5 56.8050 25.7241   4
   2  10   6 121.157 28.1028   3
  -2 -10  -6 155.559 26.5787   4
   2  10   7 132.917 30.7790   3
  -2 -10  -7 125.879 27.6648   4
   2  10   8 38.3143 27.0263   3
  -2 -10  -8-6.69045 28.0542   4
   2  10   9 64.7340 28.6061   1
  -2 -10  -9 6.30590 27.1697   4
  -2 -11   6 111.166 34.7412   4
  -2 -11   5 89.7016 29.3651   4
  -2 -11   4 134.511 28.9349   4
  -2 -11   3 42.2048 27.0219   4
  -2 -11   2 135.162 28.2875   4
  -2 -11   1 213.061 29.5728   4
  -2 -11   0 91.4759 26.2894   4
  -2 -11  -1 99.6100 24.6838   4
  -2 -11  -2-41.0658 25.6194   4
  -2 -11  -3 183.958 28.7054   4
  -2 -11  -4 13.0379 25.3637   4
   2  11   5 12.1365 28.3951   3
  -2 -11  -5 52.1358 26.5774   4
  -2 -11  -6-7.94105 26.3100   4
   2  11   6 103.697 28.3070   3
  -2 -11  -7 110.689 31.9956   4
   2  11   7 164.609 30.7736   3
   2  11   8 15.0339 23.6370   3
  -2 -12   4 57.4090 27.4260   4
  -2 -12   3 38.2864 29.3624   4
  -2 -12   2 19.0183 28.5578   4
  -2 -12   0 20.1162 25.9654   4
  -2 -12  -1 31.1740 25.1419   4
  -2 -12  -3 125.939 29.5424   4
  -2 -12  -4 33.9199 26.4132   4
   2  12   5 9.43721 30.4293   3
  -2 -12  -5-20.6389 24.9514   4
   2  12   6 25.4071 30.8390   3
  -2 -12  -6 72.2518 30.1854   4
   2  12   7 12.2530 25.4492   3
  -2 -13   1 67.8413 29.7524   4
  -2 -13   0 12.3275 30.1143   4
  -2 -13  -1-31.1327 26.1552   4
  -2 -13  -2 25.5931 28.5842   4
  -2 -13  -3 60.5539 27.2259   4
  -2 -13  -4 65.5169 30.8105   4
   3 -11  -3 8.38141 32.1658   4
   3 -11  -2 9.52725 29.1628   4
   3 -11  -1 92.5303 31.4347   4
   3 -11   0 11.9815 31.0765   4
   3 -11   1 136.683 29.6603   4
   3 -11   2 24.9933 30.3059   4
   3 -11   3 41.1408 31.0390   4
  -3  10   6 3.95635 28.7331   1
  -3  10   5 281.605 32.7013   1
   3 -10  -5 202.143 34.2014   4
   3 -10  -4 56.3298 31.2019   4
  -3  10   4 94.4882 29.3323   1
   3 -10  -3 244.183 33.7161   4
   3 -10  -2 159.815 29.2068   4
   3 -10  -1 134.667 28.8824   4
   3 -10   0-0.90671 27.7094   4
   3 -10   1 45.3736 28.5410   4
   3 -10   2 14.6005 27.8173   4
   3 -10   3 6.46965 27.9455   4
   3 -10   4-10.8299 29.3468   4
   3 -10   5 285.723 32.8038   4
   3 -10   6 45.6013 30.2094   4
   3 -10   7 88.2623 31.6765   4
  -3   9   7 50.8829 30.9931   1
   3  -9  -7 15.5048 32.4281   4
  -3   9   6 173.341 31.3013   1
   3  -9  -6 215.007 33.9424   4
   3  -9  -5 40.3433 32.3051   4
  -3   9   5 52.5395 27.2925   1
   3  -9  -4 225.088 31.3199   4
  -3   9   4 144.678 27.6013   1
  -3   9   3 147.908 28.6126   1
   3  -9  -3 137.832 30.0859   4
   3  -9  -2 110.599 27.8570   4
   3  -9  -1 174.479 27.7694   4
   3  -9   0 7.93272 27.1915   4
   3  -9   1 330.505 29.4927   4
   3  -9   2 967.383 36.7478   4
   3  -9   3 7.66714 28.0723   4
   3  -9   4 462.077 33.1324   4
   3  -9   5 294.679 33.8443   4
   3  -9   6 634.675 35.6603   4
   3  -9   7 18.1176 29.7490   4
   3  -9   8 62.7512 31.8107   4
  -3   8   8 29.9825 29.6545   1
  -3   8   7 74.8533 30.6897   1
   3  -8  -6 110.766 30.8392   4
  -3   8   6 112.395 29.4819   1
  -3   8   5 123.339 28.2205   1
   3  -8  -5 190.110 30.1641   4
  -3   8   4 636.217 32.1823   1
   3  -8  -4 608.308 35.0272   4
  -3   8   3 88.8996 26.4243   1
   3  -8  -3 73.1236 29.3776   4
   3  -8  -2 483.594 34.3459   4
  -3   8   2 439.358 27.0620   1
   3  -8  -1 113.872 27.0815   4
   3  -8   0 29.7903 26.7496   4
   3  -8   1 7.18263 27.3224   4
   3  -8   2 1863.67 42.4360   4
   3  -8   3 1061.64 37.9573   4
   3  -8   4 225.893 29.2339   4
   3  -8   5 12.5526 27.8436   4
   3  -8   6-0.28524 28.2402   4
   3  -8   7 541.554 33.3405   4
   3  -8   8 23.6179 28.4469   4
   3  -8   9 69.7160 30.4352   4
   3  -8  10-27.8199 28.6555   4
  -3   7   9 27.1121 32.1630   1
   3  -7  -9-11.3200 28.0654   2
  -3   7   8 185.648 35.9596   1
  -3   7   7 4.66718 29.5274   1
  -3   7   6 43.6838 27.9350   1
  -3   7   5 140.877 28.6748   1
  -3   7   4 119.432 25.8200   1
   3  -7  -4 132.223 28.2466   4
   3  -7  -3-8.71007 26.2400   4
  -3   7   3 33.2069 23.2166   1
  -3   7   2 11.7890 21.6941   1
   3  -7  -2 55.9559 26.5456   4
   3  -7  -1 1166.16 35.9881   4
  -3   7   1 1079.57 30.7802   1
   3  -7   0 2174.14 43.0943   4
   3  -7   1 3585.54 50.4459   4
   3  -7   2 346.656 27.3747   4
   3  -7   3 786.267 31.8743   4
   3  -7   4 1242.87 36.8892   4
   3  -7   5 46.7312 24.9755   4
   3  -7   6 131.662 26.6906   4
   3  -7   7 91.1805 26.4566   4
   3  -7   8-9.78896 27.2350   4
   3  -7   9 2.42493 26.6178   4
   3  -7  10-7.72067 28.5892   4
   3  -7  11 43.1585 32.6534   4
   3  -6 -10 20.4774 29.6229   2
  -3   6   9 6.33589 30.9043   1
   3  -6  -9-18.8146 27.6066   2
   3  -6  -8 286.885 31.0750   2
  -3   6   8 311.770 35.2023   1
  -3   6   7 47.8530 31.2833   1
   3  -6  -7-1.40238 27.0117   2
  -3   6   6 30.5991 27.6815   1
   3  -6  -6 23.0534 24.3296   2
  -3   6   5 869.228 38.2505   1
  -3   6   4 13.2137 26.0855   1
  -3   6   3 5457.27 56.4317   1
   3  -6  -3 5311.44 62.1779   4
   3  -6  -2 6820.83 52.9018   6
  -3   6   2 7161.59 59.8446   1
   3  -6  -2 7460.48 66.9341   4
  -3   6   1 445.837 22.8313   1
   3  -6  -1 450.969 28.0698   4
   3  -6  -1 294.250 16.8795   6
   3  -6   0 1274.31 32.3365   4
   3  -6   1 134.534 22.2711   4
   3  -6   2 53.0612 22.1292   4
   3  -6   3 13.7457 21.0801   4
   3  -6   4 617.389 27.7314   4
   3  -6   5 478.706 27.6182   4
   3  -6   6 35.4000 24.6039   4
   3  -6   7 26.6236 23.6444   4
   3  -6   8 26.4393 26.6176   4
   3  -6   9 11.3871 25.6164   4
   3  -6  10 17.0283 26.3042   4
   3  -6  11 20.9466 29.3237   4
   3  -5 -10-24.8852 26.7239   2
   3  -5  -9 219.307 29.3586   2
   3  -5  -8 1005.82 38.4702   2
   3  -5  -7 24.1569 24.6422   2
   3  -5  -6 2294.92 45.0485   2
  -3   5   6 2468.70 46.7119   1
   3  -5  -5 1729.27 40.1346   2
  -3   5   5 1815.88 40.8284   1
  -3   5   4 117.697 26.8195   1
  -3   5   3 9.33663 24.0418   1
  -3   5   2 560.941 24.0545   1
   3  -5  -2 509.276 25.3952   4
  -3   5   1-9.44956 17.5124   1
   3  -5  -1 15.7736 15.3335   6
   3  -5  -1 13.7380 19.9048   4
   3  -5   0 34.0914 14.1929   6
   3  -5   0 51.7955 19.2670   4
  -3   5   0 20.3394 15.0514   1
   3  -5   1 397.090 23.2366   4
   3  -5   1 385.049 15.4817   6
   3  -5   2 252.015 21.9498   4
   3  -5   2 133.775 11.2690   6
   3  -5   3 670.035 25.3535   4
   3  -5   4 20.2773 19.0393   4
   3  -5   5 450.790 25.4456   4
   3  -5   6 225.944 23.2127   4
   3  -5   7 13.7967 23.8783   4
   3  -5   8 25.2792 26.2825   4
   3  -5   9 35.7413 24.2162   4
   3  -5  10 15.4635 26.0091   4
   3  -5  11-1.21033 27.4007   4
   3  -5  12 60.3357 31.8812   4
   3  -4 -11 63.6679 30.3701   2
   3  -4 -10-19.5434 28.1604   2
   3  -4  -9 110.054 28.1584   2
   3  -4  -8 99.0789 25.3491   2
   3  -4  -7 20.4903 24.7770   2
   3  -4  -6-3.47477 22.9366   2
   3  -4  -5-10.5831 21.9032   2
   3  -4  -4 104.180 21.3172   2
   3  -4  -3 1868.34 33.8293   2
  -3   4   3 1861.39 34.4171   1
  -3   4   2 21.2602 18.0916   1
   3  -4  -1 818.694 21.2974   6
  -3   4   1 853.179 23.9925   1
   3  -4  -1 839.222 24.1953   4
  -3   4   0 1208.03 22.7801   1
   3  -4   0 1132.46 17.7256   5
   3  -4   0 1235.73 26.4356   4
   3  -4   0 1170.51 15.2647   0
   3  -4   0 1176.74 22.5037   6
   3  -4   1 71.9988 13.4523   6
   3  -4   1 55.3329 16.7628   4
  -3   4  -1 54.0021 12.8801   1
   3  -4   2 49.7572 12.7699   6
   3  -4   2 93.7557 17.0771   4
   3  -4   3 342.323 20.5444   4
   3  -4   3 343.590 15.5355   6
   3  -4   4 1084.60 26.3544   4
   3  -4   4 1049.98 20.8877   6
   3  -4   5 534.326 24.3865   4
   3  -4   6 82.5781 20.5105   4
   3  -4   7 225.730 23.2970   4
   3  -4   8-13.2540 22.0491   4
   3  -4   9 878.014 35.1057   4
   3  -4  10 111.482 26.4892   4
   3  -4  11-6.41723 26.7334   4
   3  -4  12 45.2739 29.2969   4
   3  -4  13 14.8659 25.6863   4
   3  -3 -11 74.7891 29.7074   2
   3  -3 -10 12.8913 25.9274   2
   3  -3  -9 83.5033 26.8878   2
   3  -3  -8 211.929 27.0401   2
   3  -3  -7 190.571 26.6917   2
   3  -3  -6 727.141 29.8160   2
   3  -3  -5 28.1441 20.4384   2
   3  -3  -4 209.154 21.2064   2
   3  -3  -4 206.824 17.3883   7
   3  -3  -3 706.513 24.3762   2
   3  -3  -2 303.704 18.4548   2
   3  -3  -1 1742.02 28.0208   6
  -3   3   1 1765.11 26.2419   1
  -3   3   0 2934.70 29.1654   1
   3  -3   0 2662.83 23.6746   5
   3  -3   0 2723.37 33.0932   4
   3  -3   0 2866.51 23.6560   0
   3  -3   0 2649.81 30.3277   6
   3  -3   1 9983.44 46.3772   5
  -3   3  -1 10070.2 44.0017   1
   3  -3   1 10145.0 53.0866   4
   3  -3   1 9914.34 50.7226   6
   3  -3   2-15.2169 13.8096   6
   3  -3   2 25.1291 9.67830   8
   3  -3   2 23.1935 14.9354   5
  -3   3  -2 26.8260 10.0351   0
   3  -3   2 8.06294 14.7943   4
   3  -3   3 807.445 21.8007   4
   3  -3   3 830.618 14.8537   8
   3  -3   3 862.646 20.0338   6
   3  -3   4 29.2780 13.5357   6
   3  -3   4 26.1951 10.6639   8
   3  -3   4 37.2036 16.3216   4
   3  -3   5 2707.53 33.8856   4
   3  -3   5 2586.71 28.0585   8
   3  -3   6 3962.00 42.5781   4
   3  -3   6 4027.93 37.2651   8
   3  -3   6 3932.61 38.9659   7
   3  -3   7 18.6224 15.4172   8
   3  -3   7 23.1287 18.4962   4
   3  -3   8 73.1592 22.2708   4
   3  -3   9 239.405 24.8458   4
   3  -3  10-3.60806 25.7842   4
   3  -3  11 44.2413 27.1724   4
   3  -3  12 28.0508 27.9598   4
   3  -3  13 22.8493 29.2176   4
   3  -3  13 40.9951 32.3445   5
   3  -2 -11 2.85534 27.8687   2
   3  -2 -10 53.0289 26.9681   2
   3  -2  -9-14.4316 23.9930   2
   3  -2  -8 79.9405 24.6440   2
   3  -2  -7 28.8655 23.1958   2
   3  -2  -6 480.297 26.9039   2
   3  -2  -5 730.444 26.9159   2
   3  -2  -4 223.812 20.1370   2
   3  -2  -4 217.733 16.6548   7
   3  -2  -3 75.6317 16.2495   2
   3  -2  -3 77.5062 16.8290   7
   3  -2  -2 3670.85 36.3675   2
   3  -2  -2 3740.41 36.8558   7
   3  -2  -1 13060.1 62.9498   6
   3  -2  -1 13299.6 58.6398   2
   3  -2  -1 13093.7 62.8457   7
   3  -2   0 5628.67 32.1129   5
   3  -2   0 5943.55 39.4625   4
   3  -2   0 5813.50 33.1420   0
   3  -2   0 5924.95 43.6638   7
   3  -2   0 5774.71 41.5848   6
   3  -2   1 1496.49 21.7812   4
  -3   2  -1 1567.81 17.8330   1
   3  -2   1 1581.03 27.3299   7
   3  -2   1 1545.14 23.6621   6
   3  -2   1 1510.29 21.2831   5
   3  -2   2 6014.44 33.8378   8
   3  -2   2 6113.44 40.4076   5
   3  -2   2 6051.95 39.6139   6
   3  -2   2 5862.61 36.8784   4
   3  -2   2 5998.23 44.0852   7
  -3   2  -2 6086.19 32.8030   0
   3  -2   3 6052.65 38.1998   4
   3  -2   3 6024.93 43.2135   5
   3  -2   3 5897.69 34.8127   8
   3  -2   3 5808.08 43.6132   7
   3  -2   3 5956.63 40.8869   6
   3  -2   4 590.034 21.8816   5
   3  -2   4 569.104 18.6699   4
   3  -2   4 557.009 16.0747   8
   3  -2   4 598.776 20.1065   7
   3  -2   4 550.742 19.5991   6
   3  -2   5 936.361 22.3902   4
   3  -2   5 1000.83 20.8732   8
   3  -2   5 1008.82 23.0341   7
   3  -2   6 1881.17 30.3107   4
   3  -2   6 1910.48 28.3175   8
   3  -2   6 1885.05 27.0904   7
   3  -2   7 681.370 25.1646   4
   3  -2   7 816.816 23.1058   8
   3  -2   8 71.5249 21.0240   4
   3  -2   9 107.978 25.1935   4
   3  -2  10 49.3304 25.7236   4
   3  -2  11-1.49118 26.8421   4
   3  -2  11 62.7659 26.9793   5
   3  -2  12 1.99560 25.9745   4
   3  -2  12-2.28380 29.4011   5
   3  -2  13 61.5938 31.1371   4
   3  -2  13 72.0448 31.0190   5
   3  -2  14 0.96132 23.4849   4
   3  -1 -11-8.75985 26.8485   2
   3  -1 -10-0.85344 25.4895   2
   3  -1  -9 6.01482 24.3597   2
   3  -1  -8 268.899 26.5779   2
   3  -1  -7 70.0532 22.7847   2
   3  -1  -6 373.931 24.1807   2
   3  -1  -5-7.58091 14.1020   9
   3  -1  -5 1.16535 18.6198   2
   3  -1  -4 4014.60 33.9045   9
   3  -1  -4 3871.88 41.2790   2
   3  -1  -3 1032.88 20.3959   9
   3  -1  -3 987.672 20.6555   7
   3  -1  -3 974.847 22.5855   2
   3  -1  -2 86.1671 14.2766   2
   3  -1  -2 65.5136 16.2957   7
   3  -1  -1 3720.91 30.5005   2
   3  -1  -1 3686.76 33.9843   7
   3  -1  -1 3789.17 35.9776   6
   3  -1   0 7625.87 39.5900   0
   3  -1   0 7557.92 46.2214   7
   3  -1   0 7641.05 45.8492   6
   3  -1   1 13615.8 52.3734   5
   3  -1   1 13740.9 50.9428   0
   3  -1   1 13450.0 45.6437   4
   3  -1   1 13875.3 59.6959   7
   3  -1   1 13525.1 57.5610   6
   3  -1   2 6509.62 41.6727   6
   3  -1   2 6736.54 41.1502   5
  -3   1  -2 6625.46 36.6909   0
   3  -1   2 6462.87 31.5455   4
   3  -1   2 6664.82 37.0765   8
   3  -1   2 6606.84 43.1202   7
   3  -1   3 1226.82 20.1385   8
   3  -1   3 1246.58 25.1585   5
   3  -1   3 1218.68 17.6714   4
   3  -1   3 1196.45 23.0676   7
   3  -1   3 1240.73 23.0777   6
   3  -1   4 1578.36 27.5772   5
   3  -1   4 1585.79 23.6291   8
   3  -1   4 1553.34 23.9999   7
   3  -1   4 1595.97 21.0475   4
   3  -1   4 1607.41 25.6574   6
   3  -1   5 978.272 20.5937   4
   3  -1   5 1041.93 22.5493   8
   3  -1   5 1017.26 25.8351   5
   3  -1   5 987.957 20.7649   7
   3  -1   6 582.175 25.7178   5
   3  -1   6 573.069 19.9823   4
   3  -1   6 600.844 20.9812   8
   3  -1   6 581.898 17.7285   7
   3  -1   7 840.399 29.0016   5
   3  -1   7 789.665 24.0525   4
   3  -1   7 868.450 24.2396   8
   3  -1   8 49.1509 20.2624   4
   3  -1   8 64.5104 24.8777   5
   3  -1   9 660.903 30.6157   5
   3  -1   9 583.654 27.2133   4
   3  -1  10 367.677 30.3179   5
   3  -1  10 296.796 27.3277   4
   3  -1  11 21.9966 23.2481   4
   3  -1  11 61.2553 28.4095   5
   3  -1  12 25.8232 25.2198   4
   3  -1  12 52.5742 26.7878   5
   3  -1  13 0.20697 26.2882   4
   3  -1  13-15.0891 27.2205   5
   3  -1  14 2.93856 22.9619   4
   3  -1  14 93.2556 30.4718   5
   3   0 -11-20.1420 26.1622   2
   3   0 -10 15.1830 26.0347   2
   3   0  -9 8.86781 25.9662   2
   3   0  -8 116.382 25.9954   2
   3   0  -7 16.8211 22.2327   2
   3   0  -6 64.3054 22.8832   2
   3   0  -6 67.1003 16.9982   9
   3   0  -5 643.896 20.6413   9
   3   0  -5 683.492 24.9855   2
   3   0  -4 4252.25 37.7185   9
   3   0  -4 4151.40 41.5858   2
   3   0  -3 7928.96 48.9861   2
   3   0  -3 7901.94 46.7455   9
   3   0  -2 2991.14 30.2254   9
   3   0  -2 2864.66 27.9424   2
   3   0  -1 448.922 13.1596   2
   3   0  -1 463.643 19.5437   6
   3   0   0-16.0844 15.1392   6
   3   0   0 5.02803 8.07256   2
   3   0   0 8.91484 13.1093   0
  -3   0  -1 2037.62 23.8862   0
   3   0   1 1944.68 14.7297   4
   3   0   1 2118.82 23.7766   0
   3   0   1 2082.71 24.8457   8
   3   0   1 2048.20 25.8406   6
   3   0   2 6377.10 40.3435   5
   3   0   2 6205.55 38.3869   8
  -3   0  -2 6143.12 37.1153   0
   3   0   2 6299.08 40.3292   6
   3   0   3 154.333 18.1550   5
   3   0   3 157.119 15.0534   8
   3   0   3 141.921 9.08273   4
   3   0   3 137.393 16.4806   6
   3   0   4 5806.22 44.4966   5
   3   0   4 5487.72 40.4344   8
   3   0   4 5543.38 42.4025   6
   3   0   4 5399.81 30.6674   4
   3   0   5 694.762 24.0865   5
   3   0   5 657.437 16.9331   4
   3   0   5 712.408 21.4312   8
   3   0   6 1248.29 29.1187   5
   3   0   6 1310.88 27.0123   8
   3   0   6 1282.15 23.8009   4
   3   0   7 69.4815 16.5600   4
   3   0   7 107.212 22.6921   5
   3   0   7 101.836 19.3551   8
   3   0   8 89.7538 19.0751   4
   3   0   8 122.526 19.9921   8
   3   0   8 95.9911 23.3191   5
   3   0   9 144.312 23.1803   4
   3   0   9 142.077 26.0766   5
   3   0  10 64.4554 21.7621   4
   3   0  10 95.3118 24.0860   5
   3   0  11 1.83338 23.3966   4
   3   0  11 43.4428 26.9887   5
   3   0  12 22.3276 26.4629   5
   3   0  12-3.87420 26.7367   4
   3   0  13-22.8331 23.5740   4
   3   0  13 23.2312 27.1702   5
  -3   0 -14 36.3801 29.3174   2
   3   1 -11-7.61280 28.9322   2
   3   1 -10 18.2631 27.1497   2
   3   1  -9 413.102 31.1372   2
   3   1  -8 344.873 23.4219   9
   3   1  -8 392.483 28.6462   2
   3   1  -7 61.5631 20.3365   9
   3   1  -7 89.4061 23.6745   2
  -3  -1   6 2866.07 42.4793   4
   3   1  -6 2801.98 37.9418   9
  -3  -1   5 118.113 19.4948   4
   3   1  -5 130.258 18.9310   9
  -3  -1   4 2463.36 34.1008   4
   3   1  -4 2533.16 32.5380   9
   3   1  -3 632.255 21.0432   9
  -3  -1   3 625.573 20.1152   4
   3   1  -2 1095.20 24.7689   6
   3   1  -2 1019.36 22.4361   9
  -3  -1   2 1065.36 20.0944   4
   3   1  -1 20.3128 16.1643   6
   3   1  -1 23.9937 9.43395   2
   3   1  -1 8.84145 14.1463   9
   3   1   0 64.6515 14.5758   0
   3   1   0 48.2269 15.3173   6
   3   1   0 56.2142 6.88944   2
   3   1   1 892.122 21.1329   8
   3   1   1 911.737 19.5943   0
  -3  -1  -1 889.330 20.7257   0
   3   1   1 970.109 21.5887   6
   3   1   2 7332.09 44.2149   8
  -3  -1  -2 7493.37 43.4303   0
   3   1   2 7360.46 44.5513   6
   3   1   3 20.3525 15.6085   6
   3   1   3 36.1634 16.8877   5
   3   1   3 27.2163 14.5880   8
   3   1   4 1.36627 8.91878   4
   3   1   4-10.9200 16.7360   5
   3   1   4-4.71981 6.87029   1
   3   1   4-8.70587 15.0366   8
   3   1   5-5.54481 10.9167   4
   3   1   5-7.27434 18.9162   5
   3   1   5-10.4493 16.0232   8
   3   1   5-2.25190 9.22797   1
   3   1   6 103.789 14.5125   4
   3   1   6 98.6198 18.9668   5
   3   1   6 120.269 18.8998   8
   3   1   7-3.06076 14.7514   4
   3   1   7 0.67061 18.9731   5
   3   1   7-4.95291 17.8357   8
   3   1   8 120.187 18.8835   4
   3   1   8 120.798 23.3290   5
   3   1   8 159.229 22.4025   8
   3   1   9 1395.94 36.4584   5
   3   1   9 1318.61 32.3343   4
   3   1   9 1520.39 35.6026   8
   3   1  10 12.1371 23.0227   4
   3   1  10 26.7750 24.3204   5
   3   1  11 336.920 31.3139   5
  -3  -1 -11 281.482 25.9944   2
  -3  -1 -12 11.6762 24.3777   2
   3   1  12-10.8216 26.2039   5
  -3  -1 -13 59.0947 26.0600   2
   3   2 -11 89.7461 28.3492   2
  -3  -2  10-14.6191 28.6801   4
   3   2 -10 28.0148 27.1484   2
  -3  -2   9 43.4966 26.7782   4
  -3  -2   8 126.162 26.5727   4
  -3  -2   7 39.7000 23.2602   4
   3   2  -6 919.861 27.9337   9
  -3  -2   6 876.827 29.4645   4
  -3  -2   5 277.016 22.3843   4
   3   2  -5 300.598 22.2002   9
   3   2  -4 653.249 23.8387   9
  -3  -2   4 653.781 22.7808   4
  -3  -2   3 0.00000 15.5611   4
   3   2  -3 17.1587 17.8763   9
   3   2  -2 366.025 18.4889   6
  -3  -2   2 393.026 16.2040   4
   3   2  -2 326.993 19.2035   9
   3   2  -1-5.89354 16.0374   9
   3   2  -1-0.83113 14.8453   6
  -3  -2   1 7.00996 10.2780   4
   3   2  -1 11.6445 13.5490   3
   3   2   0 428.433 17.7750   9
   3   2   0 464.685 16.7955   3
  -3  -2   0 452.898 9.89677   4
   3   2   0 420.619 17.4922   0
   3   2   0 404.877 17.1066   6
   3   2   1 1358.62 22.8113   3
   3   2   1 1290.37 23.6505   8
   3   2   1 1224.62 22.1560   0
  -3  -2  -1 1289.07 23.4344   0
   3   2   1 1280.66 21.9841   6
   3   2   2 428.813 18.2348   8
   3   2   2 472.701 19.4034   3
  -3  -2  -2 389.360 17.7244   0
   3   2   2 398.367 18.2246   6
   3   2   3 1484.57 25.6325   3
   3   2   3 1500.61 24.8374   6
   3   2   3 1535.24 25.2600   8
   3   2   4 28.6384 16.3130   8
  -3  -2  -4 31.4072 7.79493   2
   3   2   4 47.8820 17.4828   3
   3   2   5 2501.85 33.3681   5
   3   2   5 2467.66 23.3120   1
  -3  -2  -5 2497.84 23.4287   2
   3   2   5 2709.08 34.9607   8
   3   2   6 5249.65 39.0244   1
   3   2   6 4624.88 45.2579   5
   3   2   6 4877.67 48.2285   8
  -3  -2  -6 4339.18 35.0625   2
  -3  -2  -7 14.1377 13.2745   2
   3   2   7 16.7472 20.2896   5
   3   2   7 0.89198 13.9731   1
   3   2   7 2.84534 19.3808   8
   3   2   8 208.050 23.1608   5
   3   2   8 201.951 23.5555   8
  -3  -2  -8 223.133 18.4683   2
  -3  -2  -9 317.737 21.8177   2
   3   2   9 343.894 21.5952   5
   3   2   9 344.476 27.3561   8
  -3  -2 -10 18.5285 19.2159   2
   3   2  10 1.28393 22.0021   5
   3   2  10 59.2903 24.4866   8
  -3  -2 -11 46.2422 21.6519   2
   3   2  11 39.0749 23.6481   5
   3   2  11 80.7193 25.5666   8
  -3  -2 -12 6.05848 23.0170   2
   3   2  12 38.3853 23.5615   8
   3   2  13 79.4519 26.3970   8
  -3  -3  11 41.0666 30.8971   4
  -3  -3  10 45.1575 29.1302   4
  -3  -3   9-2.09398 27.0655   4
  -3  -3   8 210.050 29.6823   4
  -3  -3   7 89.4145 24.8714   4
  -3  -3   6 226.741 24.9477   4
  -3  -3   5 984.118 28.7982   4
   3   3  -4 1039.04 27.4012   9
  -3  -3   4 1030.87 26.1754   4
   3   3  -3 110.556 15.8582   6
  -3  -3   3 102.852 15.8017   4
   3   3  -3 114.585 12.2405   3
   3   3  -3 101.826 20.3048   9
  -3  -3   2 19.3317 12.7493   4
   3   3  -2 26.1809 18.9242   9
   3   3  -2 7.39536 14.3081   6
   3   3  -2 16.2953 13.1498   3
   3   3  -1 393.135 17.7558   0
   3   3  -1 375.550 17.0503   6
   3   3  -1 382.123 15.9998   3
   3   3  -1 407.894 20.6822   9
  -3  -3   1 395.378 13.6065   4
   3   3   0 2741.19 31.7598   9
   3   3   0 2773.88 30.5348   0
   3   3   0 2775.06 29.5535   3
  -3  -3   0 2786.13 21.3159   4
   3   3   0 2732.00 28.6780   6
   3   3   1 4945.85 39.9671   8
  -3  -3  -1 4996.47 38.8991   0
   3   3   1 5021.24 38.2474   3
   3   3   1 5077.53 38.7669   9
  -3  -3  -1 4855.63 23.2579   4
   3   3   1 4953.40 36.2209   6
   3   3   2 5278.08 37.8445   6
  -3  -3  -2 4751.24 23.6303   4
   3   3   2 5547.70 41.5526   3
  -3  -3  -2 5382.59 40.4324   0
   3   3   2 5176.59 41.2777   8
   3   3   3 4499.00 39.2133   8
  -3  -3  -3 4114.26 23.5616   4
   3   3   3 4616.48 40.2897   3
   3   3   3 4491.27 37.4856   6
  -3  -3  -4 1.14701 8.61999   2
   3   3   4-2.87558 16.2819   8
   3   3   4 7.40393 18.0133   3
   3   3   5-0.99758 12.3750   1
  -3  -3  -5-6.61195 9.94769   2
   3   3   5 16.4626 17.3109   8
   3   3   5 11.1159 17.8816   3
   3   3   6 361.698 17.0238   1
   3   3   6 400.643 21.0188   3
   3   3   6 397.450 23.1928   8
  -3  -3  -6 347.996 15.5881   2
   3   3   7 69.2086 19.5335   5
   3   3   7 102.317 20.1914   3
   3   3   7 90.9711 20.9304   8
   3   3   7 110.413 16.8866   1
  -3  -3  -7 122.134 14.7069   2
   3   3   8-0.10752 19.1639   5
   3   3   8 23.2624 22.0258   8
  -3  -3  -8 15.7467 15.6127   2
   3   3   8 21.1314 18.7317   1
   3   3   9 537.016 26.3330   5
   3   3   9 523.987 30.0534   8
  -3  -3  -9 477.823 22.4316   2
   3   3  10 14.8346 21.8742   5
  -3  -3 -10 21.5326 19.5330   2
   3   3  10 11.5559 23.6637   8
  -3  -3 -11 124.373 22.0745   2
   3   3  11 112.034 27.0176   8
   3   3  12 82.2768 26.0589   8
   3   3  13 66.1889 25.9967   8
  -3  -4  10 3.27768 31.7473   4
  -3  -4   9-49.4025 28.0376   4
  -3  -4   8 173.204 28.3767   4
  -3  -4   7 14.6697 25.5752   4
  -3  -4   6 17.0153 23.4730   4
  -3  -4   5 482.270 26.3223   4
   3   4  -4 1454.78 27.0837   6
  -3  -4   4 1320.07 28.5960   4
   3   4  -3 1608.37 22.7393   3
   3   4  -3 1757.24 32.2184   9
  -3  -4   3 1650.75 28.7938   4
   3   4  -3 1687.19 26.4617   6
   3   4  -2 938.585 20.4150   3
   3   4  -2 949.356 26.4807   9
  -3  -4   2 913.223 21.3165   4
   3   4  -2 922.520 20.2378   6
   3   4  -1 702.154 21.4249   0
   3   4  -1 692.938 21.1227   3
   3   4  -1 670.662 24.0467   9
  -3  -4   1 682.555 17.6243   4
   3   4  -1 715.074 17.5919   6
   3   4   0 6997.92 46.1099   0
  -3  -4   0 6969.65 37.3540   4
   3   4   0 6981.48 46.2911   3
   3   4   0 7124.89 48.5332   9
   3   4   0 7046.67 41.0154   6
   3   4   1 3857.15 37.1661   3
  -3  -4  -1 3853.25 34.9586   0
   3   4   1 3918.77 36.2229   9
  -3  -4  -1 3808.16 26.6731   4
   3   4   1 3796.28 37.0032   8
   3   4   1 4009.11 33.1628   6
   3   4   2 237.562 16.7543   9
   3   4   2 222.963 20.2978   3
  -3  -4  -2 225.362 12.0605   4
  -3  -4  -2 234.626 18.3488   0
   3   4   2 246.009 18.0080   8
   3   4   2 263.737 16.4276   6
  -3  -4  -3 583.929 14.2028   4
   3   4   3 616.403 22.4520   3
   3   4   3 567.049 20.1865   8
   3   4   4 56.0135 19.2612   3
   3   4   4 41.3415 17.5610   8
  -3  -4  -5 1144.07 20.1164   2
   3   4   5 1240.83 27.6453   3
   3   4   5 1192.53 23.9475   1
   3   4   5 1231.02 28.0885   8
   3   4   6 498.982 19.8965   1
   3   4   6 521.017 23.1961   3
   3   4   6 539.320 24.6972   8
  -3  -4  -6 585.269 18.9531   2
  -3  -4  -7 133.796 15.7491   2
   3   4   7 154.470 18.5493   1
   3   4   7 168.530 22.8616   8
   3   4   7 131.331 20.0936   3
   3   4   8 6.66377 19.2732   1
   3   4   8 12.9416 19.4202   3
  -3  -4  -8-12.4595 16.6212   2
   3   4   8 10.7174 22.2939   8
  -3  -4  -9 165.268 20.7258   2
   3   4   9 76.2616 18.2937   1
   3   4   9 128.646 24.7634   8
  -3  -4 -10-5.72668 20.0847   2
   3   4  10 0.57455 23.9425   8
   3   4  11 35.4315 25.2576   8
   3   4  12 26.6758 25.5405   8
   3   4  13 61.6323 27.3217   8
  -3  -5  10 19.9598 30.9964   4
  -3  -5   9 5.81440 28.4620   4
  -3  -5   8 104.559 28.9974   4
  -3  -5   7 26.6910 25.0397   4
  -3  -5   6 490.305 28.8678   4
  -3  -5   5 194.934 21.9537   4
  -3  -5   4 26.2403 18.9533   4
  -3  -5   3 2186.25 33.8967   4
   3   5  -3 2154.26 28.0365   3
   3   5  -3 2196.48 27.4110   6
   3   5  -2 1568.60 26.5693   0
   3   5  -2 1610.29 22.5810   6
   3   5  -2 1489.29 26.5133   3
   3   5  -2 1670.24 31.7454   9
  -3  -5   2 1557.02 26.8688   4
  -3  -5   1 983.756 20.9409   4
   3   5  -1 982.186 23.4028   3
   3   5  -1 1029.99 27.4154   9
   3   5  -1 995.556 19.1130   6
   3   5  -1 970.369 21.9584   0
   3   5   0 271.794 19.8454   3
  -3  -5   0 280.661 14.9396   4
   3   5   0 261.486 16.3657   0
   3   5   0 284.305 19.1130   9
   3   5   0 261.883 13.6074   6
  -3  -5  -1 1883.54 23.6056   4
  -3  -5  -1 1908.72 27.9733   0
   3   5   1 1842.11 31.3207   3
   3   5   1 1942.60 29.0838   9
   3   5   1 1873.34 23.7188   6
   3   5   1 1908.94 29.4454   8
  -3  -5  -2 114.026 16.6191   0
   3   5   2 129.612 20.5326   3
  -3  -5  -2 92.5732 12.8386   4
   3   5   2 115.737 16.2422   9
   3   5   2 122.150 17.1990   8
   3   5   3 1382.01 29.3850   3
  -3  -5  -3 1372.93 21.4294   4
   3   5   3 1451.20 26.9303   8
   3   5   4 155.641 18.9631   8
  -3  -5  -4 124.610 14.0262   4
   3   5   4 152.554 21.5909   3
   3   5   5 736.471 26.0154   3
   3   5   5 825.553 24.9808   8
   3   5   6 64.3908 20.4885   8
   3   5   6 56.5215 19.6090   3
   3   5   6 40.2859 17.7649   1
  -3  -5  -6 31.3283 13.7493   2
  -3  -5  -7 464.262 20.3417   2
   3   5   7 490.096 23.2648   1
   3   5   7 470.133 25.1787   3
   3   5   7 517.211 25.7835   8
   3   5   8-13.1218 19.8480   1
   3   5   8 13.6036 22.7161   8
  -3  -5  -8 21.9265 18.4343   2
   3   5   8-7.66759 20.4095   3
  -3  -5  -9 1024.18 29.7631   2
   3   5   9 887.170 28.5897   1
   3   5   9 1122.56 36.7931   8
   3   5  10 88.9112 25.7432   8
   3   5  11 476.654 32.2946   8
   3   5  12 95.0167 28.1809   8
   3   5  13 188.826 28.0486   8
  -3  -6  10 32.1722 31.1041   4
  -3  -6   9 168.585 34.2019   4
  -3  -6   8 40.9308 28.3597   4
  -3  -6   7 44.8489 26.0572   4
  -3  -6   6 93.4852 23.6699   4
  -3  -6   5-8.89475 23.6563   4
  -3  -6   4 723.756 27.8323   4
   3   6  -3 1186.26 25.0845   3
  -3  -6   3 1153.53 29.3675   4
   3   6  -2 1041.77 25.2269   3
  -3  -6   2 1054.04 25.5531   4
   3   6  -1 139.576 13.9969   0
   3   6  -1 202.648 19.8017   3
   3   6  -1 204.863 21.2343   9
  -3  -6   1 194.615 17.0142   4
   3   6   0 164.896 20.5844   3
   3   6   0 143.558 19.7447   9
  -3  -6   0 118.168 14.9015   4
  -3  -6  -1 801.146 21.2757   0
   3   6   1 842.888 26.4539   3
  -3  -6  -1 757.239 19.8807   4
   3   6   1 807.949 23.0747   9
   3   6   1 822.041 23.1721   8
   3   6   1 775.802 17.4445   6
  -3  -6  -2 11.3612 15.0545   0
   3   6   2 34.4108 15.7187   9
   3   6   2 19.6327 21.6236   3
   3   6   2 0.53955 16.7619   8
  -3  -6  -2 12.1542 14.4720   4
  -3  -6  -3 3292.10 36.7713   0
   3   6   3 3375.01 38.1533   8
   3   6   3 3401.41 43.9227   3
  -3  -6  -3 3284.53 33.8400   4
   3   6   3 3405.45 34.0598   9
   3   6   4 1006.53 29.7675   3
  -3  -6  -4 980.755 23.0742   4
   3   6   4 1062.93 26.0333   8
  -3  -6  -5 1054.35 25.2598   4
   3   6   5 1108.95 31.3514   3
   3   6   5 1095.74 28.7805   8
   3   6   6 2645.69 39.4196   1
   3   6   6 2619.35 41.1484   3
   3   6   6 2599.27 39.6195   8
  -3  -6  -7 91.2059 18.8250   2
   3   6   7 43.8478 23.5775   3
   3   6   7 78.8000 22.5180   1
   3   6   7 110.804 21.7529   8
  -3  -6  -8 1079.63 30.0039   2
   3   6   8 1114.02 31.6783   1
   3   6   8 1142.54 31.8974   3
   3   6   8 1156.01 33.4214   8
   3   6   9 13.0906 19.2999   3
   3   6   9 34.9947 23.0322   1
   3   6   9 3.36576 23.8423   8
   3   6  10 149.949 21.2213   1
   3   6  10 233.084 28.2085   8
   3   6  11 43.9018 25.4850   8
   3   6  12 150.710 28.6562   8
  -3  -7   9 29.2393 31.9390   4
  -3  -7   8-10.1297 28.0901   4
  -3  -7   7 48.5821 26.1251   4
  -3  -7   6 143.818 27.5215   4
  -3  -7   5 40.2440 23.5954   4
  -3  -7   4 71.6883 24.0809   4
   3   7  -3 679.124 24.4410   3
  -3  -7   3 697.324 26.4389   4
   3   7  -2 782.147 25.7858   3
  -3  -7   2 730.063 26.5594   4
  -3  -7   1 875.517 25.8808   4
   3   7  -1 873.943 27.7603   3
   3   7  -1 852.416 28.8211   9
  -3  -7   0 2126.75 32.8958   4
   3   7   0 2084.63 36.0722   3
   3   7   0 2186.26 36.0055   9
   3   7   1 5.49900 22.4500   3
   3   7   1 12.0567 17.0456   9
  -3  -7  -1 15.5480 15.7798   4
   3   7   2 106.299 23.5821   3
  -3  -7  -2 121.520 16.3705   4
   3   7   2 113.926 16.6644   9
   3   7   2 139.436 17.9033   8
   3   7   3 23.6358 16.2583   8
   3   7   3 13.5849 14.5859   9
  -3  -7  -3 33.4805 15.4700   4
   3   7   3 9.58628 24.8325   3
   3   7   4 500.192 28.2872   3
  -3  -7  -4 491.669 22.2214   4
   3   7   4 502.688 22.4178   8
   3   7   5 441.273 27.5046   3
  -3  -7  -5 433.437 23.1518   4
   3   7   5 435.185 23.5470   8
   3   7   6 18.4067 24.8072   3
  -3  -7  -6-17.9672 19.4879   4
   3   7   6-8.70924 20.3937   8
   3   7   7 30.4200 24.7322   3
   3   7   7 50.6679 21.9991   1
   3   7   7 7.28275 21.4333   8
   3   7   8 208.626 25.4449   8
   3   7   8 220.334 26.2525   1
   3   7   8 200.599 25.4485   3
   3   7   9 913.504 33.8186   8
   3   7   9 809.211 33.1370   1
   3   7   9 576.010 26.6249   3
   3   7  10 111.897 23.2568   1
   3   7  10 82.3922 24.5999   8
   3   7  11 50.7513 25.4428   8
   3   7  12 39.6101 23.7055   8
  -3  -8   9 20.4211 32.0076   4
  -3  -8   8-37.6601 27.2541   4
  -3  -8   7 22.3503 25.5446   4
  -3  -8   6 212.704 29.8002   4
  -3  -8   5 2.39498 23.0219   4
  -3  -8   4 214.305 24.9763   4
   3   8  -3 21.8763 21.4025   3
  -3  -8   3 10.8499 22.7077   4
   3   8  -2 162.323 24.1339   3
  -3  -8   2 134.465 22.1546   4
   3   8  -1 371.205 25.6738   3
  -3  -8   1 315.383 24.0736   4
   3   8  -1 330.579 24.6753   9
   3   8   0 48.8136 20.6133   9
   3   8   0 58.7373 24.1088   3
  -3  -8   0 33.8805 19.1744   4
   3   8   1 73.8269 18.9104   9
   3   8   1 111.657 25.4349   3
  -3  -8  -1 92.8895 20.2924   4
   3   8   2 1824.39 30.5006   9
   3   8   2 1835.59 39.8282   3
  -3  -8  -2 1777.90 33.4444   4
   3   8   2 1295.52 26.8596   8
   3   8   3 1540.50 38.6250   3
  -3  -8  -3 1523.72 31.4693   4
   3   8   3 1197.89 26.8417   8
   3   8   4 7.82407 17.6943   8
  -3  -8  -4-11.6924 19.6606   4
   3   8   4-15.5133 26.7883   3
   3   8   5 2223.95 43.9409   3
  -3  -8  -5 2135.69 38.0627   4
   3   8   5 2210.55 37.9322   8
   3   8   6 2033.65 38.1309   8
   3   8   6 2103.85 43.5126   3
   3   8   7 6.16571 24.9067   3
   3   8   7-3.22805 20.8692   8
   3   8   8 48.6584 26.3388   1
   3   8   8 27.7094 25.5757   3
   3   8   8 24.9766 20.7784   8
   3   8   9 202.650 28.1254   1
   3   8   9 128.379 21.7541   3
   3   8   9 200.773 25.9606   8
   3   8  10-7.58949 25.5708   1
   3   8  10 63.2979 22.9370   8
   3   8  11 21.0544 18.8425   1
   3   8  11-6.53567 23.4583   8
   3   8  12 76.9096 24.5985   8
  -3  -9   8 17.5965 28.0816   4
  -3  -9   6 50.0303 28.0951   4
  -3  -9   5-15.3469 25.4832   4
  -3  -9   4 61.8273 24.0038   4
   3   9  -3 434.643 26.6696   3
  -3  -9   3 424.302 28.0892   4
   3   9  -2 15.9422 23.7822   3
  -3  -9   2 29.2976 22.0360   4
   3   9  -1 3961.49 53.6322   3
  -3  -9   1 4166.75 53.2157   4
   3   9  -1 4070.53 52.0441   9
  -3  -9   0 2822.53 45.1794   4
   3   9   0 2685.82 45.8526   3
   3   9   0 2808.93 43.1583   9
   3   9   1 38.1509 27.4150   3
  -3  -9  -1-13.1871 22.2551   4
   3   9   2 1320.40 38.2596   3
  -3  -9  -2 1291.41 32.5444   4
   3   9   3 584.854 33.1717   3
  -3  -9  -3 512.563 25.8028   4
  -3  -9  -4-2.21152 21.0128   4
   3   9   4-14.5566 26.6943   3
   3   9   5 202.076 29.2877   3
   3   9   6 532.530 32.5517   3
   3   9   7-3.93967 25.7852   3
   3   9   8 25.9212 25.6454   3
   3   9   9 39.5906 22.5090   3
   3   9  10 9.69267 27.0910   1
   3   9  11 13.4699 20.1290   1
  -3 -10   7 12.5414 32.1594   4
  -3 -10   6 217.549 31.5466   4
  -3 -10   5 194.263 30.5736   4
  -3 -10   4 1542.91 41.8595   4
  -3 -10   3 541.432 31.1387   4
   3  10  -2-5.44561 25.9776   3
  -3 -10   2 48.4592 24.3838   4
   3  10  -1-16.3947 25.0951   3
  -3 -10   1 6.38396 23.9951   4
   3  10   0-19.4864 26.6269   3
  -3 -10   0 4.65934 22.2380   4
  -3 -10  -1 4.32941 21.7407   4
   3  10   1 31.2840 27.1761   3
  -3 -10  -2 205.785 25.1451   4
   3  10   2 196.876 30.3825   3
   3  10   3 187.828 29.9667   3
   3  10   4-11.6652 27.9638   3
   3  10   5 49.5892 28.6410   3
   3  10   6 78.0131 28.5290   3
   3  10   7 67.9909 27.8284   3
   3  10   8 54.6561 27.7968   3
   3  10   9 4.02435 21.9751   3
  -3 -11   6 55.2698 31.4066   4
  -3 -11   5 195.615 33.5260   4
  -3 -11   4 25.6876 25.2801   4
  -3 -11   3 141.899 26.8018   4
   3  11  -2-21.7008 26.5091   3
   3  11  -2 68.6576 24.8291   9
  -3 -11   2 13.4762 25.0297   4
   3  11  -1-9.63557 27.0140   3
  -3 -11   1 19.8242 23.8942   4
   3  11   0-31.1322 27.2833   3
  -3 -11   0-41.8706 24.1689   4
   3  11   1 97.9669 28.9305   3
   3  11   2 79.4583 30.1489   3
   3  11   3 12.5157 28.7125   3
   3  11   4 10.3958 29.0828   3
   3  11   5-8.39832 28.7847   3
   3  11   6-33.0465 29.2924   3
   3  11   7 9.56408 29.0655   3
   3  11   8 15.0406 29.9057   3
   3  11   9 96.0882 24.8127   3
   3  12  -4 145.313 29.1067   9
  -3 -12   4 41.4662 27.3234   4
   3  12  -3 127.450 30.2428   9
  -3 -12   3 65.9329 27.9149   4
   3  12  -2 9.81212 27.0032   3
   3  12  -1 4.52886 28.4865   3
   3  12   0 52.4183 28.8816   3
   3  12   1 58.6083 30.1543   3
   3  12   2 20.3455 30.0873   3
   3  12   3 111.777 31.3671   3
   3  12   4-38.0606 31.4527   3
   3  12   5 236.242 33.4141   3
   3  12   6 45.1226 30.7848   3
   4 -11   0 97.5728 32.3441   4
   4 -11   1-21.4965 30.9889   4
   4 -11   2 54.5351 28.9841   4
  -4  10   5 175.934 31.0636   1
   4 -10  -4-23.1308 31.5700   4
  -4  10   4 16.3540 28.0580   1
   4 -10  -3 34.9484 30.1652   4
   4 -10  -2 87.7192 28.7718   4
   4 -10  -1 28.6894 27.2946   4
   4 -10   0 129.817 32.1217   4
   4 -10   1-36.4935 27.1002   4
   4 -10   2 62.3152 27.8786   4
   4 -10   3 38.6113 27.5554   4
   4 -10   4 74.0005 28.2090   4
   4 -10   5 5.43022 28.6598   4
   4 -10   6 90.9753 30.6235   4
  -4   9   6 63.2656 29.3790   1
  -4   9   5 82.8083 26.7629   1
   4  -9  -5 45.8432 32.0300   4
  -4   9   4 148.243 27.1253   1
   4  -9  -4 155.568 31.9344   4
   4  -9  -3-20.4308 29.1325   4
  -4   9   3-17.1263 25.3144   1
   4  -9  -2 90.2358 29.5912   4
   4  -9  -1 0.24626 26.4172   4
   4  -9   0-14.5722 27.1615   4
   4  -9   1 6.55202 26.9320   4
   4  -9   2 232.822 28.3401   4
   4  -9   3 40.2687 28.9437   4
   4  -9   4-15.5608 26.9951   4
   4  -9   5 108.182 30.5332   4
   4  -9   6 98.5826 29.6207   4
   4  -9   7 337.486 32.3532   4
   4  -9   8 205.854 30.4923   4
  -4   8   7 12.3427 28.9298   1
  -4   8   6 181.133 31.4233   1
   4  -8  -6 183.898 34.6833   4
  -4   8   5 34.2081 26.5243   1
   4  -8  -5-30.8835 28.7501   4
  -4   8   4 280.530 29.1329   1
   4  -8  -4 275.342 32.6598   4
  -4   8   3-13.0095 23.8490   1
   4  -8  -3 35.1586 28.4565   4
   4  -8  -2 858.792 37.4517   4
  -4   8   2 808.206 31.5934   1
   4  -8  -1 202.074 28.2095   4
   4  -8   0 16.4784 24.6089   4
   4  -8   1 14.9206 27.9171   4
   4  -8   2 198.178 28.2291   4
   4  -8   3 398.941 30.7791   4
   4  -8   4 2022.86 45.7089   4
   4  -8   5 566.323 33.8424   4
   4  -8   6 183.379 28.3949   4
   4  -8   7 88.0985 30.0473   4
   4  -8   8 95.3041 28.5553   4
   4  -8   9 70.6544 29.3409   4
  -4   7   8 27.6960 36.3579   1
  -4   7   7 64.3923 33.3219   1
  -4   7   6 213.849 32.8049   1
  -4   7   5 205.562 32.5396   1
   4  -7  -4 7.82697 27.4428   4
  -4   7   4 22.3411 24.1161   1
  -4   7   3 154.460 26.4333   1
   4  -7  -3 156.570 29.0167   4
  -4   7   2 1243.03 34.0466   1
   4  -7  -2 1261.05 38.1480   4
   4  -7  -1 743.625 33.2672   4
  -4   7   1 791.667 28.3133   1
   4  -7   0 869.703 31.6511   4
   4  -7   1 1929.23 42.4159   4
   4  -7   2 349.608 28.7730   4
   4  -7   3 44.4945 25.4392   4
   4  -7   4 85.3982 24.3284   4
   4  -7   5 136.676 26.2270   4
   4  -7   6 2.65493 27.6301   4
   4  -7   7-20.8158 25.6890   4
   4  -7   8 31.6058 24.9548   4
   4  -7   9 134.638 28.9558   4
   4  -7  10-40.7324 27.9112   4
   4  -7  11-37.0823 22.4796   4
   4  -6  -9 164.639 31.7661   2
  -4   6   8 27.9478 33.5334   1
   4  -6  -8 6.26802 27.2845   2
  -4   6   7-0.88214 28.8215   1
   4  -6  -7-2.08247 24.7216   2
  -4   6   6 512.436 34.9980   1
  -4   6   5 559.144 35.7593   1
  -4   6   4 81.9488 26.8061   1
   4  -6  -3 114.394 23.8315   6
   4  -6  -3 84.7084 27.1518   4
  -4   6   3 73.6040 25.2649   1
  -4   6   2 175.263 21.8588   1
   4  -6  -2 208.199 26.9736   4
   4  -6  -2 169.941 22.4894   6
   4  -6  -1 36.4098 15.4570   6
  -4   6   1 65.8216 20.2514   1
   4  -6  -1 64.8934 25.6782   4
  -4   6   0-3.16943 17.4237   1
   4  -6   0 25.6410 21.5323   4
   4  -6   1 17.5477 20.6523   4
   4  -6   2 133.073 22.2367   4
   4  -6   3 283.589 24.5216   4
   4  -6   4 257.866 23.7883   4
   4  -6   5 15.3865 21.9567   4
   4  -6   6 724.633 32.0627   4
   4  -6   7 52.9770 22.4783   4
   4  -6   8 96.1110 25.7187   4
   4  -6   9 14.5591 26.1942   4
   4  -6  10-28.9174 26.8338   4
   4  -6  11 35.7754 24.6100   4
   4  -5  -9 158.397 30.1569   2
   4  -5  -8 53.8116 25.6911   2
   4  -5  -7 22.0592 26.8946   2
   4  -5  -6 52.0411 23.7229   2
  -4   5   6 15.9169 28.3301   1
   4  -5  -5 212.023 26.4327   2
  -4   5   5 248.457 29.0163   1
   4  -5  -4 191.221 24.8624   7
  -4   5   4 144.549 27.1264   1
   4  -5  -3 157.247 23.6134   6
  -4   5   3 131.974 24.5966   1
  -4   5   2 1503.90 33.6847   1
   4  -5  -2 1551.46 34.8903   4
   4  -5  -2 1387.09 31.7859   6
  -4   5   1 303.197 20.5448   1
   4  -5  -1 322.863 25.3306   4
   4  -5  -1 317.128 21.2425   6
  -4   5   0 737.421 22.3973   1
   4  -5   0 769.044 28.4575   4
   4  -5   0 687.754 23.1518   6
   4  -5   1 146.144 21.2506   4
   4  -5   1 136.182 17.3111   6
   4  -5   2 77.4614 13.4494   6
   4  -5   2 134.170 17.1104   5
   4  -5   2 162.775 20.8515   4
   4  -5   3 106.262 19.5501   5
   4  -5   3 86.9511 20.2683   4
   4  -5   4 232.524 22.7847   4
   4  -5   5-3.00398 21.5718   4
   4  -5   6 850.121 30.1264   4
   4  -5   7 171.112 24.5819   4
   4  -5   7 171.773 24.3671   7
   4  -5   8 54.1012 25.0528   4
   4  -5   9 41.0852 22.7269   4
   4  -5  10 21.3300 26.1236   4
   4  -5  11-20.9037 22.7664   4
   4  -5  12 72.9682 27.6599   4
   4  -4 -10 113.014 31.9862   2
   4  -4  -9-6.32415 27.2359   2
   4  -4  -8 364.222 29.9701   2
   4  -4  -7 3.08112 23.2976   2
   4  -4  -6 171.149 25.5886   2
   4  -4  -5 523.426 27.8604   2
   4  -4  -4 384.044 26.6757   2
   4  -4  -4 445.662 25.2588   7
   4  -4  -3 63.4882 21.9472   7
  -4   4   3 1.31909 21.2587   1
   4  -4  -2 458.217 24.4854   6
   4  -4  -2 541.148 25.9039   7
  -4   4   2 534.402 23.9724   1
   4  -4  -1 1.86190 17.9952   6
   4  -4  -1-12.4603 18.7094   4
  -4   4   1 10.3864 17.8761   1
  -4   4   0 290.802 16.9047   1
   4  -4   0 293.463 20.2715   4
   4  -4   0 283.275 20.1962   6
   4  -4   1 29.6480 15.3190   6
   4  -4   1 16.2438 13.9001   5
  -4   4  -1 22.5145 12.6717   1
   4  -4   1 49.1832 16.2292   4
   4  -4   2 73.4520 16.3407   6
   4  -4   2 62.9726 15.4055   5
   4  -4   2 57.6563 17.3711   4
   4  -4   3 254.764 19.5726   5
   4  -4   3 287.457 19.7103   4
   4  -4   3 261.694 17.8117   6
   4  -4   4 1203.33 29.3611   5
   4  -4   4 1236.28 27.9521   4
   4  -4   4 1159.78 24.8944   6
   4  -4   5 463.172 24.9285   7
   4  -4   5 452.776 22.9932   4
   4  -4   5 341.132 18.2251   6
   4  -4   6 1869.37 34.6457   4
   4  -4   6 1910.51 36.0399   7
   4  -4   7 37.1773 20.4441   7
   4  -4   7 62.4851 21.2567   4
   4  -4   8 367.881 24.8400   4
   4  -4   9 221.433 26.9332   4
   4  -4  10 37.2476 24.8120   4
   4  -4  11 52.0535 23.8861   4
   4  -4  11 105.085 32.4312   5
   4  -4  12-22.8036 24.1323   4
   4  -4  12 22.0149 34.0514   5
   4  -3 -10 19.0427 26.7417   2
   4  -3  -9 27.8433 25.3704   2
   4  -3  -8 24.4565 24.5212   2
   4  -3  -7 14.2046 23.7300   2
   4  -3  -6 128.114 24.0687   2
   4  -3  -5 167.773 23.6257   2
   4  -3  -4 113.064 20.0653   2
   4  -3  -4 93.4376 20.4463   7
   4  -3  -3 593.897 24.8211   2
   4  -3  -3 590.509 25.5136   7
   4  -3  -2 347.744 23.4419   6
   4  -3  -2 369.573 23.1890   7
   4  -3  -1 561.995 25.2403   7
  -4   3   1 533.527 20.3694   1
   4  -3  -1 456.161 23.4108   6
  -4   3   0 778.118 20.3411   1
   4  -3   0 744.361 22.6628   4
   4  -3   0 779.302 26.5617   7
   4  -3   0 695.042 17.3566   0
   4  -3   0 713.524 23.3302   6
   4  -3   1 164.026 15.6573   5
  -4   3  -1 182.029 12.3671   1
   4  -3   1 183.721 16.6910   4
   4  -3   1 230.004 22.8377   7
   4  -3   1 180.710 18.4160   6
   4  -3   2 2980.00 33.4671   5
   4  -3   2 3013.46 34.1772   4
   4  -3   2 2970.63 39.5917   7
   4  -3   2 2972.60 35.4119   6
   4  -3   3 2722.88 34.8033   5
  -4   3  -3 2748.46 27.0473   0
   4  -3   3 2669.46 31.8812   4
   4  -3   3 2681.17 27.1492   8
   4  -3   3 2720.03 38.1873   7
   4  -3   3 2705.82 33.6827   6
   4  -3   4 0.74770 15.4902   6
   4  -3   4 20.0685 19.1835   5
  -4   3  -4-2.68911 12.4606   0
   4  -3   4 4.41655 11.4473   8
   4  -3   4 10.0749 19.3404   7
   4  -3   4-21.0601 15.2227   4
   4  -3   5 86.1033 17.4046   6
   4  -3   5 103.279 21.6339   5
   4  -3   5 124.163 21.0186   7
   4  -3   5 95.5245 16.6957   4
   4  -3   6 4.82807 23.2275   5
   4  -3   6 37.0554 19.2052   7
   4  -3   6 28.3005 17.6741   4
   4  -3   7 624.636 30.1346   5
   4  -3   7 533.228 24.9765   4
   4  -3   7 533.370 22.0271   7
   4  -3   8 938.448 35.2248   5
   4  -3   8 820.881 28.9817   4
   4  -3   9 14.8595 21.0009   4
   4  -3   9-25.0100 26.4397   5
   4  -3  10 99.9164 22.6970   4
   4  -3  10 167.140 30.2900   5
   4  -3  11 22.8163 22.7903   4
   4  -3  11 124.827 31.0699   5
   4  -3  12 17.7040 30.8431   5
   4  -2 -10 38.5316 27.4015   2
   4  -2  -9 36.1415 26.3861   2
   4  -2  -8 30.6169 23.4159   2
   4  -2  -7 15.6470 23.9573   2
   4  -2  -6 1058.82 32.4661   2
   4  -2  -5 5.97328 20.0760   2
   4  -2  -4 446.871 22.5811   2
   4  -2  -4 409.940 21.5187   7
   4  -2  -3 35.9963 16.2045   2
   4  -2  -3 42.9166 17.1263   7
   4  -2  -2 647.731 25.7689   6
   4  -2  -2 592.908 20.5877   2
   4  -2  -2 554.159 23.1206   7
   4  -2  -1 9.78104 19.2519   6
   4  -2  -1 1.06780 18.0564   7
   4  -2   0 370.050 16.6509   4
   4  -2   0 415.268 16.1999   0
   4  -2   0 445.666 23.0621   7
   4  -2   0 386.233 21.3114   6
  -4   2  -1 1269.90 18.1249   1
   4  -2   1 1193.02 22.0830   5
   4  -2   1 1240.35 21.4795   4
   4  -2   1 1231.54 20.7521   0
   4  -2   1 1277.03 29.4415   7
   4  -2   1 1226.24 26.3306   6
  -4   2  -2 5302.62 36.4297   0
   4  -2   2 5344.40 42.3220   5
   4  -2   2 5386.82 37.7196   4
   4  -2   2 5347.87 37.8686   8
   4  -2   2 5212.50 47.5942   7
   4  -2   2 5510.76 45.3599   6
  -4   2  -3 111.017 14.5035   0
   4  -2   3 115.571 17.9893   6
   4  -2   3 113.499 18.1030   5
   4  -2   3 107.855 13.9940   8
   4  -2   3 108.965 13.6375   4
   4  -2   3 117.471 20.7053   7
   4  -2   4 2603.88 29.0718   8
   4  -2   4 2708.86 37.8266   5
   4  -2   4 2645.27 29.2809   4
   4  -2   4 2604.05 35.1153   7
   4  -2   4 2580.35 33.4245   6
   4  -2   5 96.9438 18.0612   6
   4  -2   5 90.8050 14.2465   4
   4  -2   5 119.436 22.3828   5
   4  -2   5 111.041 14.6623   8
   4  -2   5 123.050 18.9777   7
   4  -2   6 763.519 28.4739   5
   4  -2   6 720.857 22.1870   4
   4  -2   6 723.577 21.5231   8
   4  -2   6 707.833 23.7433   7
   4  -2   7-5.03235 17.5483   4
   4  -2   7 9.39354 24.8614   5
   4  -2   7-15.5219 16.2303   8
   4  -2   7-5.56137 17.0656   7
   4  -2   8 1739.55 33.2764   8
   4  -2   8 1815.53 41.6467   5
   4  -2   8 1639.14 33.7103   4
   4  -2   9 2.44972 20.5809   4
   4  -2   9 7.31632 26.6547   5
   4  -2   9 23.7291 18.6873   8
   4  -2  10 126.361 21.1846   4
   4  -2  10 186.571 30.9472   5
   4  -2  10 197.866 21.7816   8
   4  -2  11 41.5698 20.1446   4
   4  -2  11 57.1368 29.5870   5
   4  -2  11 71.7786 19.4054   8
   4  -2  12-6.80214 29.1165   5
   4  -2  12 69.4069 20.1608   8
   4  -2  13 17.2617 31.9563   5
   4  -1 -10-3.12189 29.0915   2
   4  -1  -9 81.1627 26.2634   2
   4  -1  -8 170.446 25.7723   2
   4  -1  -7 21.5608 23.3542   2
   4  -1  -6 439.003 26.0174   2
   4  -1  -5-2.93193 13.5500   9
   4  -1  -5 18.2640 20.6990   2
   4  -1  -4 566.052 22.4944   2
   4  -1  -3 1540.14 28.2362   2
   4  -1  -2 4277.64 45.5979   6
   4  -1  -2 3995.99 37.0211   2
   4  -1  -2 4141.95 40.9510   7
   4  -1  -1 778.041 19.0433   2
   4  -1  -1 738.376 23.9709   7
   4  -1  -1 728.306 24.7429   6
   4  -1   0 3437.35 33.7600   0
   4  -1   0 3186.99 38.1171   7
   4  -1   0 3270.89 37.4628   6
   4  -1   1 75.0543 14.2679   0
   4  -1   1 90.1486 17.9302   6
   4  -1   1 91.5184 11.3584   4
   4  -1   1 83.7513 19.4285   7
   4  -1   2 4151.89 37.5263   5
  -4   1  -2 4077.96 34.3307   0
   4  -1   2 3851.78 28.0778   4
   4  -1   2 4202.90 36.0272   8
   4  -1   2 3895.66 40.5725   7
   4  -1   2 4166.44 39.8507   6
   4  -1   3 2246.38 22.4067   4
   4  -1   3 2312.77 33.0139   5
  -4   1  -3 2215.60 27.2877   0
   4  -1   3 2266.40 32.9071   7
   4  -1   3 2258.10 32.7956   6
   4  -1   3 2282.65 28.3007   8
   4  -1   4 1051.46 28.1197   5
   4  -1   4 962.431 17.4457   4
   4  -1   4 965.458 22.5364   8
   4  -1   4 992.539 25.5942   7
   4  -1   4 935.767 25.3115   6
   4  -1   5 2101.91 29.7795   8
   4  -1   5 2137.50 35.4912   5
   4  -1   5 1923.99 24.2689   4
   4  -1   5 1985.87 31.2035   7
   4  -1   5 2003.86 32.2885   6
   4  -1   6 436.141 27.4301   5
   4  -1   6 407.929 17.2121   4
   4  -1   6 455.790 20.6327   8
   4  -1   7 11.3801 15.1897   4
   4  -1   7 21.7218 23.6930   5
   4  -1   7 11.2713 17.4083   8
   4  -1   8 990.763 34.8137   5
   4  -1   8 884.233 26.0030   4
   4  -1   8 976.375 28.8856   8
   4  -1   9 101.966 19.7438   4
   4  -1   9 176.883 27.3398   5
   4  -1   9 181.998 22.5623   8
   4  -1  10 105.039 27.8194   5
   4  -1  10 48.7092 21.8611   8
   4  -1  11 62.1706 29.4534   5
   4  -1  11 46.4982 21.0007   8
   4  -1  12 6.91157 30.3890   5
   4  -1  12 36.5978 19.3634   8
   4  -1  13 71.2671 34.0645   5
   4  -1  13 73.3658 20.6230   8
   4  -1  14 146.126 19.6333   8
   4   0 -11 32.1127 27.9127   2
   4   0 -10-39.6940 26.1881   2
   4   0  -9 10.6137 24.6809   2
   4   0  -8 260.045 27.4585   2
   4   0  -7 33.8203 22.1632   2
   4   0  -6 1166.60 27.1453   9
   4   0  -6 1496.08 33.9684   2
   4   0  -5 976.211 25.8032   9
   4   0  -5 923.347 26.6828   2
   4   0  -4 175.394 18.7295   9
   4   0  -4 157.271 18.8712   2
   4   0  -3 91.8811 22.6768   6
   4   0  -3 57.9796 13.9986   2
   4   0  -3 60.1194 17.0937   9
   4   0  -2 960.767 20.3783   2
   4   0  -2 1038.13 28.3361   6
   4   0  -1 1383.58 20.0030   2
   4   0  -1 1415.58 29.8395   6
   4   0   0-14.3977 18.4378   6
   4   0   0 1.10102 14.6268   0
   4   0   0 11.3994 8.85965   2
   4   0   1 50.9068 18.5090   6
   4   0   1 37.9036 8.44960   4
   4   0   1 50.7827 14.2737   0
   4   0   2 38.5501 17.3493   6
  -4   0  -2 62.2391 15.9944   0
   4   0   2 50.8967 14.9635   8
   4   0   2 39.5174 6.79243   4
   4   0   3 682.514 23.7264   6
   4   0   3 665.995 10.8210   4
   4   0   3 690.778 22.0021   5
   4   0   3 707.876 20.6127   8
  -4   0  -3 659.611 19.5069   0
   4   0   4 520.652 24.7501   5
   4   0   4 492.265 11.8024   4
   4   0   4 504.557 19.7625   8
   4   0   4 471.289 21.9707   6
   4   0   5 1017.62 28.8887   5
   4   0   5 892.657 16.1277   4
   4   0   5 1018.35 24.1622   8
   4   0   5 995.139 26.1210   6
   4   0   6 2655.13 40.9521   5
   4   0   6 2690.20 35.6112   8
   4   0   6 2558.66 28.0951   4
   4   0   7 55.7456 19.1735   8
   4   0   7 33.0462 15.5253   4
   4   0   7 40.4070 24.3923   5
   4   0   8 544.244 29.4125   5
   4   0   8 527.498 24.7254   8
   4   0   8 415.276 21.0330   4
   4   0   9 206.354 30.2281   5
   4   0   9 237.496 24.3530   8
   4   0  10 111.012 28.7670   5
   4   0  10 127.365 23.0553   8
   4   0  11 137.408 31.2140   5
   4   0  11 235.206 24.7645   8
   4   0  12 143.798 29.8363   5
   4   0  12 188.332 24.8314   8
   4   0  13 4.98762 29.6155   5
   4   0  13 34.5762 21.1244   8
   4   0  14 75.4804 23.2259   8
   4   1 -11-22.5087 26.8215   2
   4   1 -10 19.2498 27.4226   2
   4   1  -9 46.9265 25.9720   2
   4   1  -8 16.4931 24.0996   2
   4   1  -7 65.3229 23.2655   2
   4   1  -7 9.25000 21.1185   9
   4   1  -6 594.087 25.8596   9
   4   1  -6 596.037 27.5973   2
   4   1  -5 148.123 20.7753   9
   4   1  -5 161.067 20.0975   2
   4   1  -4 24.5647 16.8878   2
   4   1  -4 12.8418 18.7687   9
   4   1  -3 129.453 18.9293   9
   4   1  -3 108.515 21.6288   6
   4   1  -3 114.217 16.2721   2
   4   1  -2 863.776 24.2815   9
   4   1  -2 849.314 18.6267   2
   4   1  -2 903.824 26.1776   6
   4   1  -1 159.872 20.3076   6
   4   1  -1 200.430 17.1139   0
   4   1  -1 151.102 11.1094   2
   4   1   0 352.149 9.86978   2
   4   1   0 400.011 18.9043   0
   4   1   0 382.570 20.6453   6
   4   1   1 55.1443 19.1103   6
   4   1   1 66.7052 15.8158   0
   4   1   2 1059.84 25.4404   8
  -4  -1  -2 1047.38 24.9571   0
   4   1   2 1109.49 25.4369   6
  -4  -1  -3 7979.30 49.6452   0
   4   1   3 7943.73 54.0765   6
   4   1   3 8131.20 52.0985   8
   4   1   4 359.215 21.4195   5
   4   1   4 448.443 20.0205   8
   4   1   4 436.059 21.8090   6
   4   1   4 276.666 7.20689   4
   4   1   5 219.055 21.3729   5
   4   1   5 207.290 19.8232   8
   4   1   5 198.919 11.1694   4
   4   1   6 2376.97 38.0504   5
   4   1   6 2189.96 25.4853   4
   4   1   6 2510.98 36.4611   8
   4   1   7 22.3147 23.2796   5
   4   1   7 32.4558 18.6573   8
   4   1   8 892.104 33.1104   5
   4   1   8 950.763 31.1011   8
   4   1   9-4.62407 26.4215   5
   4   1   9 19.6250 22.2213   8
   4   1  10 12.2910 24.4562   5
   4   1  10 11.0551 24.3483   8
   4   1  11 86.3981 27.2427   5
   4   1  11 104.520 25.1583   8
   4   1  12-8.71160 27.5781   5
   4   1  12 24.6310 22.6159   8
   4   1  13 33.8323 22.4121   8
   4   1  14 15.9854 24.9335   5
   4   2 -11 23.7183 28.1803   2
   4   2 -10 65.6703 29.4300   2
   4   2  -9 46.9731 25.7002   2
   4   2  -8 76.3412 25.5265   2
   4   2  -8 121.767 25.0148   9
  -4  -2   7-5.12926 23.1064   4
   4   2  -7 10.1239 21.5770   9
   4   2  -7 33.2104 22.4907   2
   4   2  -6 1059.05 31.0662   9
  -4  -2   6 995.457 32.5843   4
   4   2  -5 286.081 23.4860   9
  -4  -2   5 266.806 23.3849   4
   4   2  -4 621.227 26.5622   6
   4   2  -4 564.110 25.3748   9
  -4  -2   4 548.060 23.4689   4
   4   2  -3 131.856 20.6313   6
   4   2  -3 117.782 20.3792   9
  -4  -2   3 102.696 15.4322   4
   4   2  -2 63.7694 18.1296   6
  -4  -2   2 67.5860 13.1270   4
   4   2  -2 76.0248 19.0996   9
   4   2  -1 203.755 18.0562   0
   4   2  -1 169.781 20.4446   9
  -4  -2   1 169.312 12.2153   4
   4   2  -1 173.084 19.0545   6
   4   2   0 2403.01 18.3637   2
   4   2   0 2611.37 32.6937   6
   4   2   0 2560.43 32.8389   0
  -4  -2  -1 447.352 19.7685   0
   4   2   1 446.492 19.4438   0
   4   2   1 441.653 21.8074   8
   4   2   1 479.088 21.2301   6
   4   2   2 1933.47 31.3751   8
  -4  -2  -2 2009.15 29.8111   0
   4   2   2 1917.68 29.8182   6
   4   2   3 6676.79 50.2869   8
   4   2   3 6785.65 50.1290   6
  -4  -2  -3 6837.51 47.7916   0
   4   2   4 610.256 23.1943   8
   4   2   4 648.125 24.1947   6
   4   2   5 295.723 20.5917   8
   4   2   6 2.46412 21.5813   5
   4   2   6 7.40971 19.3106   8
   4   2   7 710.964 28.2765   5
   4   2   7 774.620 27.4667   8
   4   2   8 499.000 29.1842   5
   4   2   8 506.819 27.9199   8
   4   2   9 366.451 28.0668   5
   4   2   9 450.159 28.9232   8
   4   2  10-14.8706 25.3047   5
   4   2  10 11.8913 24.4154   8
   4   2  11 128.609 26.5945   5
   4   2  11 154.192 27.2271   8
   4   2  12-4.12282 25.0065   8
   4   2  13-24.6836 24.0660   8
   4   3 -10 7.50111 27.8166   2
  -4  -3   9 115.180 28.8140   4
   4   3  -9 177.004 27.9210   9
  -4  -3   8 11.8547 25.9597   4
   4   3  -8 57.2640 24.5852   9
  -4  -3   7-8.79743 23.6261   4
   4   3  -7 19.3985 22.9385   9
   4   3  -6 247.011 26.9612   9
  -4  -3   6 209.114 24.3477   4
  -4  -3   5 14.5938 20.0201   4
   4   3  -5 9.83734 21.6304   9
   4   3  -4 199.996 21.6277   6
   4   3  -4 196.968 22.5497   9
  -4  -3   4 179.459 18.5835   4
   4   3  -3 231.331 23.3036   9
  -4  -3   3 200.934 16.8676   4
   4   3  -3 221.841 20.3968   6
   4   3  -2 320.327 21.6465   9
  -4  -3   2 324.665 15.8374   4
   4   3  -2 326.787 20.6972   6
   4   3  -1 600.312 24.9865   9
  -4  -3   1 586.962 15.3463   4
   4   3  -1 625.841 20.1302   3
   4   3  -1 604.689 22.0312   6
   4   3   0 5675.20 46.1076   0
  -4  -3   0 5476.06 29.1852   4
   4   3   0 5600.71 47.1422   9
   4   3   0 5595.81 43.3969   3
   4   3   0 5678.42 44.5159   6
  -4  -3  -1 1135.77 24.6634   0
   4   3   1 1142.38 25.7911   3
   4   3   1 1122.05 27.3426   8
   4   3   1 1107.73 25.2362   0
   4   3   1 1027.54 23.8054   6
   4   3   2 1734.07 29.8322   3
   4   3   2 1795.40 30.7895   8
  -4  -3  -2 1866.36 29.9548   0
   4   3   2 1880.61 30.2486   6
   4   3   3 428.214 23.7588   3
   4   3   3 410.347 21.6451   8
  -4  -3  -3 405.148 19.8331   0
   4   3   3 424.365 21.2500   6
   4   3   4 3745.20 41.9623   3
   4   3   4 3775.03 42.3067   8
   4   3   4 3741.12 40.8855   6
   4   3   5 16.3225 19.5951   8
   4   3   5 19.6371 20.6593   3
   4   3   6 1342.16 31.4130   8
   4   3   7 625.022 27.5764   8
   4   3   8 800.397 29.1796   5
   4   3   8 766.545 30.6334   8
   4   3   9 404.175 27.9239   5
   4   3   9 419.086 28.4366   8
   4   3  10 82.6617 23.6624   5
   4   3  10 21.7962 24.7422   8
   4   3  11-5.79586 23.9605   5
   4   3  11 16.7271 24.6572   8
   4   3  12-21.7149 25.2825   5
   4   3  12 22.6290 24.8742   8
   4   3  13 31.5378 24.3824   8
  -4  -4  10-9.61903 32.1506   4
   4   4 -10-13.4043 28.5764   9
  -4  -4   9 0.56105 27.2218   4
   4   4  -9 57.3187 26.3531   9
  -4  -4   8-3.61599 27.5892   4
   4   4  -8 34.3089 26.6040   9
  -4  -4   7-9.90260 23.9617   4
   4   4  -7 33.2887 25.0943   9
   4   4  -6 335.987 30.1711   9
  -4  -4   6 289.177 26.5132   4
   4   4  -5 1.00373 19.8046   6
  -4  -4   5-17.5337 22.0243   4
   4   4  -5 1.28991 25.5687   9
   4   4  -4 24.1340 18.5342   6
  -4  -4   4 5.12034 20.0731   4
   4   4  -4 36.9257 21.7518   9
  -4  -4   3 1440.80 27.8137   4
   4   4  -3 1472.89 33.9849   9
   4   4  -3 1506.72 28.9280   6
   4   4  -2 1220.38 24.2364   3
   4   4  -2 1160.04 31.1800   9
  -4  -4   2 1136.50 22.8507   4
   4   4  -2 1255.58 26.7882   6
   4   4  -1 745.374 21.7087   3
   4   4  -1 745.588 27.7277   9
  -4  -4   1 711.719 17.2699   4
   4   4  -1 796.588 21.8744   6
  -4  -4   0 11.9489 10.2692   4
   4   4   0 25.6886 16.2140   6
   4   4   0-1.24608 20.2511   9
   4   4   0 22.2170 17.4034   3
   4   4   1 9.54187 14.7875   6
   4   4   1 11.1507 18.9891   9
   4   4   1 6.00697 18.0646   8
   4   4   1 13.2508 19.5120   3
   4   4   2 1716.81 31.5468   3
   4   4   2 1748.90 31.6738   8
   4   4   2 1646.85 28.4224   6
   4   4   3 22.5802 16.7083   6
   4   4   3 16.4995 20.3448   3
   4   4   3 25.3504 17.7180   8
   4   4   4 4180.23 45.3388   3
   4   4   4 4134.11 44.8354   8
   4   4   5 205.075 22.2547   8
   4   4   5 184.704 23.6809   3
   4   4   6 1950.47 35.6380   3
   4   4   6 2027.39 36.4582   8
   4   4   7 168.929 22.9201   3
   4   4   7 166.818 24.0559   8
   4   4   8 112.671 24.3195   8
   4   4   9 292.808 27.6584   8
   4   4  10 78.8202 25.9437   8
   4   4  11 26.5443 25.6407   8
   4   4  12 115.447 27.2177   8
   4   4  13 10.5872 27.2879   8
  -4  -5  10 34.9799 31.1379   4
   4   5 -10 120.924 33.4394   9
  -4  -5   9 72.2850 30.5368   4
   4   5  -9 52.0630 31.6139   9
  -4  -5   8 20.1628 28.0251   4
   4   5  -8-28.8533 29.3740   9
  -4  -5   7 70.3690 26.0907   4
   4   5  -7 65.8727 28.8943   9
   4   5  -6 693.890 34.0522   9
  -4  -5   6 595.319 30.7836   4
  -4  -5   5 29.0786 22.8790   4
   4   5  -5 55.5711 26.9909   9
  -4  -5   4 48.3945 18.9608   4
   4   5  -4 16.6663 23.4146   9
  -4  -5   3-12.7078 17.6071   4
   4   5  -3 2.67828 16.5410   6
   4   5  -3-8.75663 21.9460   9
   4   5  -2 159.560 17.9512   3
   4   5  -2 192.001 23.7424   9
  -4  -5   2 152.666 15.7096   4
   4   5  -2 208.708 16.6216   6
   4   5  -1 634.141 21.4352   3
   4   5  -1 616.431 27.4630   9
  -4  -5   1 627.603 18.2229   4
   4   5  -1 716.919 20.6196   6
   4   5   0 11.7697 14.1615   6
   4   5   0 17.0139 18.3326   9
   4   5   0 53.0979 17.9345   3
  -4  -5   0 46.5095 11.2546   4
   4   5   1 24.5475 15.5876   6
   4   5   1 6.60961 18.8358   9
   4   5   1 13.5423 19.3244   3
   4   5   2 158.981 22.3200   3
   4   5   2 159.007 19.5207   9
   4   5   2 199.774 20.4686   8
   4   5   2 173.216 17.5050   6
   4   5   3 9.66978 18.1242   8
   4   5   3-8.44056 21.4352   3
   4   5   3 9.29085 16.0750   6
   4   5   4 2641.45 39.8379   3
   4   5   4 2682.05 38.9644   8
   4   5   5 178.137 25.8686   3
   4   5   5 154.503 21.8306   8
   4   5   6 1530.84 35.0919   3
   4   5   6 1673.73 36.1871   8
   4   5   7 33.5747 22.1212   8
   4   5   7-9.48391 23.7683   3
   4   5   8 47.2289 23.7419   8
   4   5   8 41.8778 23.8929   3
   4   5   9-5.56457 23.2338   8
   4   5   9 17.8624 24.3913   3
   4   5  10 98.7918 25.4955   8
   4   5  11 58.9216 27.7953   8
   4   5  12 33.2356 27.1496   8
   4   5  13 37.2211 26.0662   8
  -4  -6   9 116.751 30.4529   4
   4   6  -9 137.245 30.0828   9
  -4  -6   8-25.1388 29.5536   4
   4   6  -8 55.5914 31.8221   9
  -4  -6   7-28.5579 25.5950   4
   4   6  -7 39.1293 29.0554   9
  -4  -6   6 34.8734 24.5901   4
   4   6  -6 26.9801 27.3061   9
  -4  -6   5 90.6433 22.3189   4
   4   6  -5 123.309 29.2863   9
  -4  -6   4 41.7299 20.8531   4
   4   6  -4 64.0045 26.9792   9
  -4  -6   3 34.2344 18.3893   4
   4   6  -3 24.9474 26.8096   9
   4   6  -2 611.296 23.6947   3
   4   6  -2 673.428 28.7452   9
  -4  -6   2 642.733 22.7503   4
   4   6  -1 43.2827 22.1074   9
   4   6  -1 51.6106 19.3448   3
  -4  -6   1 50.9192 15.0468   4
   4   6   0 180.105 20.7664   3
   4   6   0 155.421 15.9691   6
   4   6   0 136.689 22.4501   9
   4   6   1 43.4663 14.5880   6
   4   6   1 61.7743 19.6744   9
   4   6   1 78.5273 22.4366   3
   4   6   2 889.159 29.0351   3
   4   6   2 911.034 25.2138   9
   4   6   2 941.293 26.9527   8
   4   6   2 886.856 22.6351   6
   4   6   3 52.9987 23.2125   3
   4   6   3 74.9981 19.1976   8
   4   6   4 1729.62 37.4144   3
   4   6   4 1809.54 34.7881   8
   4   6   5 314.026 27.5783   3
   4   6   5 307.146 24.4305   8
   4   6   6 492.081 28.9741   3
   4   6   6 542.444 27.3028   8
   4   6   7 126.196 24.6210   8
   4   6   7 135.495 26.5978   3
   4   6   8 307.291 28.2557   3
   4   6   8 279.945 26.4821   8
   4   6   9 819.041 33.9645   3
   4   6   9 836.254 34.7350   8
   4   6  10 177.012 27.0159   8
   4   6  11 245.975 29.2871   8
   4   6  12 357.197 31.1269   8
  -4  -7   9-39.2598 31.6483   4
  -4  -7   8 5.08407 31.0288   4
   4   7  -8 192.861 31.9813   9
  -4  -7   7-17.7731 27.7962   4
   4   7  -7 84.2241 27.6188   9
  -4  -7   6 23.5832 23.4385   4
   4   7  -6 64.0173 28.8163   9
  -4  -7   5-13.1921 21.3863   4
   4   7  -5 19.8308 25.5675   9
  -4  -7   4 101.366 23.5949   4
   4   7  -4 115.192 27.0594   9
  -4  -7   3 14.1187 21.4882   4
   4   7  -3 43.7206 27.4639   9
   4   7  -2 698.792 26.7354   3
   4   7  -2 823.492 31.2884   9
  -4  -7   2 671.787 25.0522   4
   4   7  -1 96.5940 22.4040   9
   4   7  -1 68.2952 21.8946   3
   4   7   0 908.544 30.0766   3
   4   7   0 944.474 29.7905   9
   4   7   1 450.551 27.8573   3
   4   7   1 474.534 24.8838   9
   4   7   2 852.109 32.0869   3
   4   7   2 837.491 25.9748   9
   4   7   2 849.513 27.8997   8
   4   7   3 291.964 28.4007   3
   4   7   3 274.430 23.3622   8
   4   7   4 132.235 27.2728   3
   4   7   4 141.641 21.2933   8
   4   7   5 2594.12 46.0518   3
   4   7   5 2738.72 43.1690   8
   4   7   6 4942.48 57.1880   3
   4   7   6 5198.13 57.1439   8
   4   7   7 580.091 31.9406   3
   4   7   7 670.161 30.6137   8
   4   7   8 589.965 29.8626   8
   4   7   8 563.843 32.6218   3
   4   7   9 194.123 29.1504   3
   4   7   9 199.596 26.7779   8
   4   7  11-2.46481 25.8716   8
   4   7  12 50.3942 25.7099   8
  -4  -8   8 22.2650 33.0938   4
  -4  -8   7 47.8943 29.5790   4
   4   8  -7 115.447 30.2850   9
  -4  -8   6-4.33412 23.9883   4
   4   8  -6 162.183 30.9301   9
  -4  -8   5 11.2304 25.2119   4
   4   8  -5 65.8286 29.3169   9
  -4  -8   4 91.3185 22.8233   4
   4   8  -4 96.0651 27.3983   9
   4   8  -3 47.2333 27.8619   9
   4   8  -2 139.198 28.2722   9
   4   8  -2 110.309 23.4343   3
   4   8  -1 48.0951 23.9076   9
   4   8  -1 24.0698 23.3017   3
   4   8   0 2055.73 41.0558   3
   4   8   0 2054.87 38.4837   9
   4   8   1 72.0472 22.9280   9
   4   8   1 57.0198 26.7806   3
   4   8   2 3671.83 44.3871   9
   4   8   2 3896.44 53.1667   3
   4   8   2 3837.29 48.0320   8
   4   8   3 2951.31 48.5201   3
   4   8   3 2935.33 44.4477   8
   4   8   4 600.610 26.8804   8
   4   8   4 636.674 33.3607   3
   4   8   5-6.68305 26.7790   3
   4   8   5 17.2049 20.9216   8
   4   8   6 58.6542 27.5027   3
   4   8   6 67.1486 21.6301   8
   4   8   7-8.95057 26.5989   3
   4   8   7 18.5156 20.9573   8
   4   8   8 58.6076 25.9655   3
   4   8   8 91.1362 23.7793   8
   4   8   9 59.4780 28.0454   3
   4   8   9 47.6966 23.4847   8
   4   8  10 10.6859 22.1005   8
   4   8  11-1.19809 24.2812   8
   4   8  12 9.40557 24.0514   8
   4   9  -6 76.2843 33.3493   9
   4   9  -5 46.0989 27.6077   9
   4   9  -4 228.868 28.5365   9
   4   9  -3 630.032 35.3924   9
   4   9  -2 100.919 28.7578   9
   4   9  -2 69.8286 23.6787   3
   4   9  -1 810.415 33.6252   3
   4   9  -1 863.561 32.2255   9
   4   9   0 293.645 28.9927   3
   4   9   0 216.808 26.1103   9
   4   9   1 741.133 33.6784   3
   4   9   1 703.402 28.4022   9
   4   9   2 133.169 29.2201   3
   4   9   3 35.1553 28.8252   3
   4   9   4 90.9940 28.9612   3
   4   9   5 96.8812 27.6521   3
   4   9   5 115.795 22.2034   8
   4   9   6 7.92036 26.8243   3
   4   9   6 19.9061 20.7582   8
   4   9   7 172.036 29.3929   3
   4   9   7 135.613 22.4085   8
   4   9   8 226.764 24.8281   8
   4   9   8 205.271 29.2733   3
   4   9   9-40.7779 26.9698   3
   4   9   9-2.12488 21.3663   8
   4   9  10 19.9800 24.1227   8
   4   9  11 18.8830 23.5537   8
   4  10  -5 28.1581 32.5561   9
   4  10  -4 112.285 31.4859   9
   4  10  -3 107.469 27.7666   9
   4  10  -2 740.174 33.0256   3
   4  10  -2 815.945 33.4094   9
   4  10  -1 16.3888 23.9948   9
   4  10  -1-36.4893 26.9971   3
   4  10   0 19.9618 23.3101   9
   4  10   0 17.9913 26.6504   3
   4  10   1 282.739 31.1429   3
   4  10   2 387.574 32.6611   3
   4  10   3 5.27068 27.9700   3
   4  10   4 120.050 29.5010   3
   4  10   5-27.6487 28.1229   3
   4  10   6 73.1748 29.3625   3
   4  10   7 45.6850 28.8953   3
   4  10   8 32.6962 28.7198   3
   4  10   9 56.8040 27.6357   3
   4  11  -4 95.1294 32.5500   9
   4  11  -3 58.7400 29.0592   9
   4  11  -2 252.327 30.8765   3
   4  11  -2 482.911 31.1722   9
   4  11  -1-27.8844 23.9195   9
   4  11  -1-21.9757 27.1981   3
   4  11   0-30.8962 28.0223   3
   4  11   1-21.0543 33.6453   3
   4  11   2 4.13851 31.1434   3
   4  11   3 21.7834 29.6311   3
   4  11   4-16.0351 31.0634   3
   4  11   5 73.5038 29.5663   3
   4  11   6 73.3737 29.3843   3
   4  11   7-8.71558 30.2733   3
   4  11   8 117.478 32.5229   3
   4  11   9-41.5540 23.7431   3
   4  12  -3 48.4854 27.9324   9
   4  12  -1 18.5977 28.9822   3
   4  12   0-25.2695 29.0436   3
   4  12   1-17.9288 30.3586   3
   4  12   2 67.0358 30.9278   3
   4  12   3 27.9645 30.6768   3
   4  12   4-36.2781 31.2524   3
   4  12   5 87.0218 33.6799   3
   5 -10  -2-32.1302 26.8578   4
   5 -10  -1 106.850 31.1005   4
   5 -10   0 170.905 31.5253   4
   5 -10   1 49.8237 28.0603   4
   5 -10   2 35.7742 28.0819   4
   5 -10   3 106.435 30.2390   4
   5 -10   4 64.2648 25.4000   4
   5 -10   5 156.510 27.9354   4
   5  -9  -4-5.77762 30.5283   4
   5  -9  -3 348.244 35.0808   4
   5  -9  -2 8.04382 30.1705   4
   5  -9  -1 105.179 29.7353   4
   5  -9   0 24.9664 26.4143   4
   5  -9   1 292.674 30.5923   4
   5  -9   2 31.6595 25.1696   4
   5  -9   3-6.59008 25.9736   4
   5  -9   4 81.4995 28.8357   4
   5  -9   5 218.098 31.7615   4
   5  -9   6 16.8636 22.2427   4
   5  -9   7 53.1348 22.1092   4
  -5   8   6-27.7887 27.7589   1
  -5   8   5 53.2446 26.7078   1
   5  -8  -5 42.3872 30.6506   4
   5  -8  -4-9.52465 29.3599   4
   5  -8  -4 214.235 28.3639   7
   5  -8  -3 278.462 31.3555   4
   5  -8  -2 28.1197 26.4025   4
   5  -8  -1-11.6648 27.3327   4
   5  -8   0 228.696 29.5199   4
   5  -8   1 359.944 31.3454   4
   5  -8   2 102.484 25.5766   4
   5  -8   3 107.687 24.4580   4
   5  -8   4 38.3088 26.1062   4
   5  -8   5-23.1597 25.7935   4
   5  -8   6 83.7717 25.4136   4
   5  -8   7 36.8614 21.8570   4
   5  -8   8 58.0845 24.0220   4
  -5   7   7 1.00695 31.0330   1
   5  -7  -6 67.8878 27.8323   6
   5  -7  -5-23.2085 27.6850   4
  -5   7   5 7.02799 26.0375   1
  -5   7   4 467.775 27.7790   1
   5  -7  -4 419.841 31.5022   4
   5  -7  -4 526.628 31.3963   7
   5  -7  -3 526.826 33.4107   4
   5  -7  -3 769.092 34.1648   7
   5  -7  -2 48.5176 24.9855   4
   5  -7  -1 10.0968 24.2456   4
   5  -7   0 17.2948 25.0540   4
   5  -7   1 140.965 26.3126   4
   5  -7   2 11.1267 24.2209   4
   5  -7   3 240.997 25.7968   4
   5  -7   4 215.509 25.4607   4
   5  -7   5 47.6502 25.3255   4
   5  -7   6 85.0704 25.1916   5
   5  -7   6 99.0187 27.0449   4
   5  -7   7 32.0264 28.3569   5
   5  -7   7 39.9642 26.2701   7
   5  -7   7 70.5333 21.4176   4
   5  -7   8 96.3649 31.3859   5
   5  -7   8 32.5340 18.7223   4
   5  -7   9 15.5473 33.1190   5
  -5   6   7 349.332 36.6678   1
  -5   6   6 59.9503 28.7567   1
   5  -6  -5 31.1246 26.8512   6
  -5   6   5 38.5703 28.3109   1
   5  -6  -4 369.720 28.9622   6
  -5   6   4 379.035 31.4639   1
   5  -6  -4 362.168 31.1559   4
   5  -6  -4 429.059 30.2972   7
  -5   6   3 243.725 26.1736   1
   5  -6  -3 245.959 27.8262   4
   5  -6  -3 356.581 30.0400   7
   5  -6  -3 259.834 26.7908   6
   5  -6  -2 13.4653 21.0666   6
   5  -6  -2 45.1220 24.4005   4
   5  -6  -2 51.0730 26.4180   7
   5  -6  -1 181.969 26.7487   4
   5  -6   0 82.3617 23.1315   4
   5  -6   1 722.487 28.3269   4
   5  -6   2 0.35521 21.6907   4
   5  -6   3 21.1717 19.7889   4
   5  -6   4 205.305 22.5777   4
   5  -6   5 123.847 24.5543   5
   5  -6   5 210.183 28.4643   7
   5  -6   5 146.994 23.2107   4
   5  -6   6 314.415 28.8079   5
   5  -6   6 232.218 24.3135   4
   5  -6   6 354.720 30.3787   7
   5  -6   7 38.4541 28.4375   5
   5  -6   7 42.4692 27.0646   7
   5  -6   7 30.0851 19.1140   4
   5  -6   8-17.5564 29.5885   5
   5  -6   9-46.1638 31.3996   5
   5  -6  10-13.4705 30.6406   5
   5  -5  -8 43.5306 26.7238   2
   5  -5  -7 410.289 32.3666   2
  -5   5   7 331.781 33.8610   1
   5  -5  -6 5.46383 24.6135   2
  -5   5   6 1.90363 25.8972   1
   5  -5  -5 17.6287 27.3663   6
  -5   5   5 7.28392 26.7355   1
   5  -5  -4 25.3506 25.5182   6
  -5   5   4 19.1461 24.2490   1
   5  -5  -4 64.1122 24.2535   7
   5  -5  -3 82.4377 23.7358   6
  -5   5   3 26.2089 23.7427   1
   5  -5  -3 97.8242 24.4860   7
   5  -5  -2-10.1076 22.7623   6
   5  -5  -2 11.9851 20.4089   4
  -5   5   2 0.26841 21.9818   1
   5  -5  -2-9.51008 24.6740   7
   5  -5  -1 67.1770 21.0330   6
   5  -5  -1 69.2689 21.7608   4
   5  -5  -1 127.710 27.1660   7
   5  -5   0 284.575 23.5877   4
   5  -5   0 315.632 29.2798   7
   5  -5   0 262.208 21.4300   6
   5  -5   1 800.646 27.6574   4
   5  -5   1 807.897 33.4919   7
   5  -5   1 744.024 26.2080   6
   5  -5   2 5.96248 14.8964   6
   5  -5   2-15.8648 21.7962   4
   5  -5   2 19.6620 27.1178   7
   5  -5   3 194.384 21.9448   4
   5  -5   3 204.784 28.0023   7
   5  -5   4 270.303 23.4347   4
   5  -5   4 279.041 24.6153   5
   5  -5   4 256.443 29.1588   7
   5  -5   5 29.9679 21.9356   5
   5  -5   5 77.0235 25.6586   7
   5  -5   5 39.8256 17.9759   4
   5  -5   6 288.161 28.1292   5
   5  -5   6 271.290 28.1688   7
   5  -5   6 201.863 20.0142   4
   5  -5   7 1.76747 27.2887   5
   5  -5   7-23.8989 25.9613   7
   5  -5   8 228.166 28.9940   5
   5  -5   9 102.439 29.2907   5
   5  -5  10-4.75782 31.2234   5
   5  -5  11-26.9896 30.4343   5
   5  -4  -9 56.2398 27.3129   2
   5  -4  -8 8.07043 25.1390   2
   5  -4  -7 66.5835 26.2818   2
   5  -4  -6 126.800 27.2675   2
   5  -4  -5 0.37179 21.5633   2
   5  -4  -4 60.9004 27.4538   6
   5  -4  -4 65.1719 21.8087   7
   5  -4  -3 88.1008 24.6825   6
   5  -4  -3 68.5170 22.8212   7
  -5   4   3 47.2187 21.8310   1
   5  -4  -2-10.0881 23.1456   6
   5  -4  -2 1.05308 19.2521   4
   5  -4  -2 64.9293 24.4075   7
  -5   4   2-7.69472 19.8984   1
   5  -4  -1 98.8607 22.2279   6
   5  -4  -1 62.1641 20.6230   4
   5  -4  -1 67.1232 26.6969   7
   5  -4   0 611.190 24.4555   4
   5  -4   0 650.021 31.5080   7
   5  -4   0 537.899 25.7089   6
   5  -4   1 507.940 22.4739   4
   5  -4   1 548.582 31.4274   7
   5  -4   1 502.814 24.1384   6
   5  -4   2 68.3507 19.6658   6
   5  -4   2 40.7926 19.1492   4
   5  -4   2 60.0013 27.0560   7
   5  -4   3 298.864 22.1328   5
   5  -4   3 337.703 20.7600   4
   5  -4   3 304.131 28.5505   7
   5  -4   3 334.222 21.6963   6
   5  -4   4 949.377 30.6160   5
   5  -4   4 902.789 25.8913   4
   5  -4   4 965.964 34.4137   7
   5  -4   4 858.695 27.6429   6
   5  -4   5 69.7256 17.9056   6
   5  -4   5 98.6422 24.2409   5
   5  -4   5 103.141 26.4130   7
   5  -4   5 90.9041 17.0866   4
   5  -4   6 124.948 25.0168   5
   5  -4   6 182.433 26.8119   7
   5  -4   7 27.2185 26.2331   5
   5  -4   7 33.1275 23.7724   7
   5  -4   8 594.893 33.6782   5
   5  -4   9 34.6185 27.7884   5
   5  -4  10 67.6753 29.8940   5
   5  -4  11 102.068 32.5681   5
   5  -3  -9 76.2674 26.5489   2
   5  -3  -8 20.1877 24.7710   2
   5  -3  -7 138.795 26.2203   2
   5  -3  -6 26.3367 21.9898   2
   5  -3  -5-7.05923 21.7781   2
   5  -3  -4 21.8325 25.9236   6
   5  -3  -4-16.5874 20.5818   2
   5  -3  -4 28.3773 21.5695   7
   5  -3  -3 290.780 21.5002   2
   5  -3  -3 297.038 25.1588   7
   5  -3  -3 307.142 27.8178   6
   5  -3  -2 238.273 24.4596   7
   5  -3  -2 267.704 25.8049   6
   5  -3  -1 1.36128 21.2757   6
   5  -3  -1-25.7272 18.9632   4
   5  -3  -1-25.2315 22.6859   7
   5  -3   0 716.446 23.2985   4
   5  -3   0 807.329 30.4606   7
   5  -3   0 714.320 27.2722   6
   5  -3   1 2467.27 32.2233   4
   5  -3   1 2536.80 43.0905   7
   5  -3   1 2539.52 37.2790   6
   5  -3   2 848.541 24.0036   5
   5  -3   2 753.252 23.4612   4
   5  -3   2 805.713 31.3775   7
   5  -3   2 867.859 27.0514   6
   5  -3   3 408.187 22.3485   5
   5  -3   3 340.025 18.7015   4
   5  -3   3 356.410 28.1596   7
   5  -3   3 361.552 21.9749   6
   5  -3   4 1142.51 30.9141   5
   5  -3   4 1103.24 32.1260   7
   5  -3   4 1038.42 29.7043   6
   5  -3   5 939.610 31.9322   5
   5  -3   5 843.906 30.7073   7
   5  -3   5 848.678 26.9349   6
   5  -3   6 323.086 26.7576   5
   5  -3   6 261.415 25.5210   7
   5  -3   7 14.6462 27.3822   5
   5  -3   7 0.39975 21.2044   7
   5  -3   8 544.362 33.2165   5
   5  -3   9 59.9651 30.7785   5
   5  -3  10 15.7043 32.0332   5
   5  -3  11 80.0687 30.0891   5
   5  -3  12 46.1689 33.8234   5
   5  -2  -9 6.87704 24.7075   2
   5  -2  -8 62.2497 25.5053   2
   5  -2  -7 8.88944 22.0566   2
   5  -2  -6 0.23658 22.0827   2
   5  -2  -5 233.467 23.3934   2
   5  -2  -4 261.167 29.0862   6
   5  -2  -4 291.233 22.9624   2
   5  -2  -3 602.982 30.3890   6
   5  -2  -3 556.215 23.7507   2
   5  -2  -3 519.460 24.9804   7
   5  -2  -2-7.28287 22.3575   6
   5  -2  -2-20.2896 21.6349   7
   5  -2  -2-3.55285 15.3617   2
   5  -2  -1 758.071 29.0740   7
   5  -2  -1 763.318 28.4672   6
   5  -2   0 476.109 19.5608   0
   5  -2   0 442.035 18.3424   4
   5  -2   0 482.444 25.7438   7
   5  -2   0 497.122 25.4053   6
   5  -2   1 2461.50 30.1931   4
   5  -2   1 2480.60 40.2415   7
   5  -2   1 2609.92 37.6309   6
   5  -2   2 251.620 18.1331   5
   5  -2   2 280.594 25.4692   7
   5  -2   2 283.267 22.4155   6
   5  -2   3 415.168 22.9079   5
  -5   2  -3 414.332 18.3260   0
   5  -2   3 415.609 19.0229   8
   5  -2   3 414.328 26.2237   7
   5  -2   3 424.808 22.9283   6
  -5   2  -4 892.095 22.2500   0
   5  -2   4 967.679 28.6622   5
   5  -2   4 957.510 23.1881   8
   5  -2   4 932.956 28.9782   7
   5  -2   4 1003.46 28.9907   6
   5  -2   5 1573.29 35.5019   5
   5  -2   5 1454.34 26.9456   8
   5  -2   5 1479.53 33.8518   7
   5  -2   5 1560.72 32.1273   6
   5  -2   6 196.447 26.5562   5
   5  -2   6 158.005 17.7649   8
   5  -2   6 101.180 22.7222   7
   5  -2   6 167.338 21.7244   6
   5  -2   7-23.6256 25.8634   5
   5  -2   7 15.3151 17.1878   8
   5  -2   7-25.3161 19.7493   7
   5  -2   8 228.785 29.6546   5
   5  -2   8 179.009 20.1025   8
   5  -2   9 77.5013 31.3760   5
   5  -2  10 42.7947 29.7017   5
   5  -2  11 43.3831 31.5073   5
   5  -2  12 61.4641 30.4691   5
   5  -1 -10 43.5804 21.8968   2
   5  -1  -9 24.6380 13.4853   2
   5  -1  -8 19.2736 24.5347   2
   5  -1  -7 237.592 24.7856   2
   5  -1  -6 14.7391 19.9415   2
   5  -1  -5 207.471 21.4765   2
   5  -1  -4 15.4699 26.1325   6
   5  -1  -4 8.78547 18.0636   2
   5  -1  -3 121.623 17.0736   2
   5  -1  -3 151.154 25.7946   6
   5  -1  -2-4.30865 22.8711   6
   5  -1  -2 3.85733 14.6528   2
   5  -1  -1 1306.64 23.2006   2
   5  -1  -1 1396.59 33.3621   6
   5  -1   0 1787.29 28.5881   0
   5  -1   0 1801.54 34.5508   6
   5  -1   1 2249.26 30.5851   0
   5  -1   1 2133.90 37.1047   7
   5  -1   1 2311.46 36.2443   6
   5  -1   2 76.0989 20.3765   6
   5  -1   2 48.2845 22.2838   7
   5  -1   3 923.486 25.6529   5
   5  -1   3 955.551 24.1476   8
  -5   1  -3 999.444 23.8306   0
   5  -1   3 818.693 28.7918   7
   5  -1   3 940.784 27.5149   6
   5  -1   4 497.835 23.6597   5
  -5   1  -4 437.851 19.5789   0
   5  -1   4 502.207 20.2817   8
   5  -1   4 482.561 24.1447   6
   5  -1   5 930.822 29.6032   5
   5  -1   5 885.677 23.9399   8
   5  -1   5 859.863 27.0750   6
   5  -1   6 17.7580 24.0700   5
   5  -1   6 15.6503 16.7679   8
   5  -1   6 22.1723 21.4787   6
   5  -1   7 33.4100 25.4348   5
   5  -1   7 10.1819 17.3442   8
   5  -1   8 99.4978 28.5513   5
   5  -1   8 147.870 21.2071   8
   5  -1   9 106.753 27.8988   5
   5  -1   9 90.1264 21.3770   8
   5  -1  10 75.1199 29.6837   5
   5  -1  10 19.9365 19.3029   8
   5  -1  11 23.4648 29.9280   5
   5  -1  11-7.80968 19.1516   8
   5  -1  12 47.7572 29.6396   5
   5  -1  12 25.9733 20.8762   8
   5  -1  13-19.0391 33.4104   5
   5  -1  13 24.9413 19.2283   8
   5   0 -10 12.3971 24.5491   2
   5   0  -9 18.0510 24.8962   2
   5   0  -8 36.8966 24.0025   2
   5   0  -7 133.837 21.9125   2
   5   0  -6 151.447 21.6793   2
   5   0  -5 284.931 29.3948   6
   5   0  -5 250.667 22.7641   9
   5   0  -5 216.116 21.3569   2
   5   0  -4 229.974 28.3191   6
   5   0  -4 174.717 18.9901   2
   5   0  -3 1354.61 36.0657   6
   5   0  -3 1177.65 25.0589   2
   5   0  -2 73.2950 24.1410   6
   5   0  -2 89.3303 13.7931   2
   5   0  -1 126.643 12.8279   2
   5   0  -1 146.619 22.6978   6
   5   0   0 457.490 24.5509   6
   5   0   1 1150.33 25.3078   0
   5   0   1 1208.71 29.1307   6
   5   0   2 22.3940 20.0042   6
  -5   0  -2 12.2314 15.4731   0
   5   0   2 20.5307 17.3513   8
   5   0   3 420.175 21.8035   8
  -5   0  -3 395.085 20.5977   0
   5   0   3 458.998 24.0332   6
   5   0   4 529.362 25.2339   5
   5   0   4 555.697 21.4508   8
   5   0   4 564.190 25.4982   6
   5   0   5 603.775 27.9849   5
   5   0   5 590.912 23.2476   8
   5   0   5 606.706 26.4774   6
   5   0   6-0.13692 17.9383   8
   5   0   6-17.6372 24.1614   5
   5   0   7 8.75110 26.1261   5
   5   0   7-12.0456 18.9257   8
   5   0   8 788.247 34.2823   5
   5   0   8 775.534 27.9674   8
   5   0   9 231.230 28.3150   5
   5   0   9 237.895 21.7666   8
   5   0  10 4.10267 29.8404   5
   5   0  10 11.6148 20.7616   8
   5   0  11 13.1479 28.8014   5
   5   0  11 43.4781 21.3817   8
   5   0  12-7.21843 30.2112   5
   5   0  12-19.6740 21.4011   8
   5   0  13-49.3892 29.0369   5
   5   0  13 11.7676 17.9552   8
   5   1  -9-4.72917 24.8341   2
   5   1  -8 28.9563 22.8899   2
   5   1  -7-21.1433 22.1520   2
   5   1  -6-6.23097 21.5850   2
   5   1  -6 13.9518 21.8879   9
   5   1  -5 901.414 34.9271   6
   5   1  -5 782.433 29.3026   9
   5   1  -5 763.764 26.3880   2
   5   1  -4 14.5779 21.8192   9
   5   1  -4 26.8107 25.6444   6
   5   1  -4 7.95576 17.4707   2
   5   1  -3 667.417 26.7201   9
   5   1  -3 587.575 20.1235   2
   5   1  -3 706.535 30.3419   6
   5   1  -2 214.564 23.7983   6
   5   1  -1 6.62848 21.4506   6
   5   1   0 652.696 25.9436   6
   5   1   1 1297.78 29.8758   6
   5   1   2 91.1119 20.2126   6
   5   1   2 143.429 20.3724   8
   5   1   3 400.657 22.0267   8
   5   1   3 368.190 23.7421   6
   5   1   4 989.859 26.3214   8
   5   1   4 936.194 28.6916   6
   5   1   5 2598.09 41.2738   5
   5   1   5 2559.39 37.1822   8
   5   1   5 2478.29 39.4113   6
   5   1   6 293.108 26.8092   5
   5   1   6 280.185 21.9925   8
   5   1   7 85.0783 24.4607   5
   5   1   7 86.5396 20.9482   8
   5   1   8 563.979 30.8553   5
   5   1   8 602.735 28.1618   8
   5   1   9-27.1848 28.8977   5
   5   1   9-13.6852 22.6560   8
   5   1  10 383.419 32.7192   5
   5   1  10 354.628 26.7453   8
   5   1  11 47.9128 29.2653   5
   5   1  11 80.4481 23.2406   8
   5   1  12 40.1063 30.3047   5
   5   1  12 72.4943 24.8921   8
   5   1  13-32.7763 31.2034   5
   5   1  13 0.90464 21.8733   8
   5   1  14-27.7222 32.3798   5
   5   2 -10 14.9929 22.5961   2
   5   2  -9-43.4811 26.8928   2
   5   2  -8 32.2605 23.2389   2
   5   2  -7 33.5407 22.0432   2
   5   2  -7 25.7992 22.6171   9
   5   2  -6 54.1151 26.5845   6
   5   2  -6 58.2751 20.7608   2
   5   2  -6 3.56091 22.7526   9
   5   2  -5 1698.60 41.8477   6
   5   2  -5 1679.71 37.4143   9
   5   2  -5 1202.59 29.3214   2
   5   2  -4 237.140 23.9640   9
   5   2  -4 188.671 17.8057   2
   5   2  -4 222.427 26.6395   6
   5   2  -3 527.931 27.0173   9
   5   2  -3 571.780 27.7958   6
   5   2  -2 3.96336 20.1738   9
   5   2  -2-12.0330 21.2899   6
   5   2  -1 56.7326 21.0410   6
   5   2   0 49.6377 19.1813   6
   5   2   1 569.850 25.1512   6
   5   2   2 201.505 21.6777   8
   5   2   2 207.252 21.0005   6
   5   2   3 180.420 22.1874   8
   5   2   3 201.267 23.0076   6
   5   2   4 2252.02 36.0907   8
   5   2   4 2227.50 36.7407   6
   5   2   5 2667.95 39.1937   8
   5   2   5 2624.15 40.4570   6
   5   2   6 81.9857 21.4956   8
   5   2   7 192.772 26.9611   5
   5   2   7 135.904 23.6121   8
   5   2   8 120.751 26.5883   5
   5   2   8 117.899 22.8322   8
   5   2   9-7.58346 25.9364   5
   5   2   9-0.69226 21.9011   8
   5   2  10 359.098 31.6633   5
   5   2  10 372.216 28.6529   8
   5   2  11 58.4315 27.8187   5
   5   2  11-18.4196 23.8626   8
   5   2  12 109.423 29.5246   5
   5   2  12 91.3101 24.7239   8
   5   2  13 51.9743 27.7142   5
   5   2  13 31.9090 24.4598   8
   5   2  14 61.1032 24.3043   5
   5   3 -10 73.5127 23.2003   2
   5   3  -9 37.8299 21.2230   2
   5   3  -8 260.668 29.2898   9
   5   3  -8 324.130 27.5259   2
   5   3  -7 111.371 26.4188   6
   5   3  -7 107.519 25.2637   9
   5   3  -7 81.2039 20.4447   2
   5   3  -6 73.7261 25.3872   6
  -5  -3   6 58.0150 23.9245   4
   5   3  -6 95.4363 24.2670   9
   5   3  -5 615.290 30.0568   9
   5   3  -5 639.405 30.4316   6
   5   3  -4 31.8352 21.8537   6
   5   3  -4-6.09099 21.7313   9
   5   3  -3 12.7553 20.7256   6
   5   3  -3 26.0093 23.7367   9
   5   3  -2 45.8904 23.2449   9
   5   3  -2 37.1673 20.6108   6
   5   3  -1 397.590 26.0995   9
   5   3  -1 414.045 21.9426   6
   5   3   0 1157.67 28.4033   6
   5   3   1 805.700 25.3580   6
   5   3   2 180.547 22.4042   8
   5   3   2 189.801 20.6061   6
   5   3   3 62.9864 20.4454   6
   5   3   3 36.2544 22.3302   8
   5   3   4 496.212 25.1777   8
   5   3   4 428.762 24.4645   6
   5   3   5 570.790 26.5468   8
   5   3   5 583.489 27.1418   6
   5   3   6 223.316 24.2007   8
   5   3   7 85.9087 24.3433   8
   5   3   8 415.258 27.3887   8
   5   3   9 13.7617 23.2338   8
   5   3  10 334.167 30.7957   5
   5   3  10 323.000 29.0825   8
   5   3  11 28.5776 25.6775   5
   5   3  11 43.2746 23.6676   8
   5   3  12 33.2506 26.9899   5
   5   3  12 22.3572 25.6025   8
   5   3  13-18.8397 28.0883   5
   5   3  13-5.28628 21.3664   8
  -5  -4   9-16.2215 28.6853   4
   5   4  -9 117.548 29.0882   9
  -5  -4   8 157.601 29.5795   4
   5   4  -8 219.269 29.8133   9
   5   4  -7 24.6640 23.5712   6
   5   4  -7 9.50571 26.1654   9
   5   4  -6 594.597 32.6166   9
   5   4  -6 646.810 29.5184   6
   5   4  -5 55.5883 22.1905   6
   5   4  -5 24.0507 26.6756   9
   5   4  -4 971.903 32.6550   9
   5   4  -4 973.924 30.9722   6
   5   4  -3 1045.70 33.4036   9
   5   4  -3 1092.05 29.9822   6
   5   4  -2 131.610 20.9630   6
   5   4  -2 111.952 24.0384   9
   5   4  -1 173.293 18.5857   3
   5   4  -1 169.026 25.0309   9
   5   4  -1 220.707 20.2106   6
   5   4   0 95.4704 19.1621   6
   5   4   0 90.0661 21.3648   9
   5   4   0 88.3396 19.4758   3
   5   4   1 35.2812 17.9764   6
   5   4   1 11.8062 20.2065   3
   5   4   2 463.739 25.1871   3
   5   4   2 480.044 25.8011   8
   5   4   2 519.543 24.0178   6
   5   4   3 110.199 19.8358   6
   5   4   3 113.371 22.4157   8
   5   4   3 120.042 23.6770   3
   5   4   4 1623.82 35.8190   3
   5   4   4 1569.79 34.2432   8
   5   4   4 1631.08 32.4473   6
   5   4   5 1337.51 35.4831   3
   5   4   5 1300.66 32.7853   8
   5   4   6 241.480 26.0654   8
   5   4   7 283.182 26.4117   8
   5   4   8 796.997 33.0125   8
   5   4   9 4.75721 23.7917   8
   5   4  10 347.336 28.2592   8
   5   4  11-4.92575 24.7671   8
   5   4  12 43.7922 25.1770   8
   5   4  13-4.55484 24.7532   8
   5   5  -9 405.436 33.9948   9
   5   5  -8 16.6597 30.0231   9
   5   5  -7 160.760 29.7204   9
   5   5  -6 4.82271 27.0545   9
   5   5  -5 49.7115 26.1836   9
   5   5  -4 931.242 34.8600   9
   5   5  -3 217.287 27.4581   9
   5   5  -3 196.355 21.4299   6
   5   5  -2 489.778 22.5118   3
   5   5  -2 531.236 30.4715   9
   5   5  -2 543.043 23.0928   6
   5   5  -1 472.337 22.9439   3
   5   5  -1 529.635 29.1160   9
   5   5  -1 514.459 22.7189   6
   5   5   0 11.9612 22.5947   9
   5   5   0-8.74634 20.0256   3
   5   5   1 362.208 24.0817   3
   5   5   1 342.865 25.8234   9
   5   5   1 366.151 20.4906   6
   5   5   2 9.85341 18.9169   6
   5   5   2 27.4098 21.8600   8
   5   5   2 26.0650 22.6022   3
   5   5   3 36.5966 18.4145   6
   5   5   3 19.8280 22.0286   8
   5   5   3 9.90781 24.0205   3
   5   5   4 1344.86 36.0247   3
   5   5   4 1394.94 34.7994   8
   5   5   4 1328.10 30.3073   6
   5   5   5 1678.57 38.7901   3
   5   5   5 1700.95 37.3404   8
   5   5   6 1438.38 38.6771   3
   5   5   6 1515.41 37.6113   8
   5   5   7 775.031 34.1508   3
   5   5   7 853.811 33.1454   8
   5   5   8 312.811 27.8842   8
   5   5   9 15.5807 24.8425   8
   5   5  10-32.7457 24.2383   8
   5   5  11 172.469 26.9926   8
   5   5  12 259.133 30.7521   8
   5   6  -8 79.5053 32.8173   9
   5   6  -7 177.230 32.2551   9
   5   6  -6 69.0535 26.6379   9
   5   6  -5 21.1767 26.5160   9
   5   6  -4 88.0984 27.0459   9
   5   6  -3-8.72251 24.3864   9
   5   6  -2 204.174 28.5702   9
   5   6  -1 382.941 24.9890   3
   5   6  -1 330.409 29.4410   9
   5   6   0 119.525 17.9840   6
   5   6   0 117.404 24.3125   9
   5   6   0 85.7886 23.7506   3
   5   6   1 809.112 30.8341   3
   5   6   1 800.147 29.4817   9
   5   6   1 822.982 25.6424   6
   5   6   2 30.6721 18.3533   6
   5   6   2 20.7655 21.9575   8
   5   6   2 8.08988 24.6802   3
   5   6   3 868.908 34.4537   3
   5   6   3 901.249 30.6411   8
   5   6   3 861.930 26.1792   6
   5   6   4 172.552 25.9654   8
   5   6   4 146.227 29.8800   3
   5   6   5 485.361 32.0558   3
   5   6   5 482.810 28.5476   8
   5   6   6 1791.71 41.5597   3
   5   6   6 1989.08 41.9540   8
   5   6   7 201.277 25.9279   8
   5   6   7 181.503 29.5415   3
   5   6   8 678.667 33.7854   3
   5   6   8 628.044 31.8364   8
   5   6   9 479.430 31.2932   3
   5   6   9 470.208 30.3498   8
   5   6  10 192.452 28.5346   8
   5   6  11-8.61484 25.9222   8
   5   6  12 35.0180 27.4078   8
   5   7  -7-16.0662 28.8551   9
   5   7  -6-33.3311 28.3111   9
   5   7  -5 58.4522 26.8290   9
   5   7  -4 1.60209 26.7523   9
   5   7  -3 26.8489 26.1588   9
   5   7  -2 82.6700 24.7319   9
   5   7  -1 135.471 26.1029   9
   5   7  -1 101.218 22.1856   3
   5   7   0 2.37003 24.5769   9
   5   7   0 13.0243 22.7777   3
   5   7   1 227.385 26.2472   3
   5   7   1 245.327 25.2641   9
   5   7   2 19.1728 22.0043   9
   5   7   2 85.1647 25.6992   3
   5   7   3 1797.67 41.4569   3
   5   7   3 1949.13 39.6693   8
   5   7   4 131.769 25.8274   8
   5   7   4 123.916 28.9422   3
   5   7   5 440.230 31.4039   3
   5   7   5 420.573 27.7187   8
   5   7   6 32.4318 23.0088   8
   5   7   6 43.0505 28.2738   3
   5   7   7 203.086 29.5867   3
   5   7   7 257.193 27.1304   8
   5   7   8 509.912 32.9025   3
   5   7   8 507.002 31.0507   8
   5   7   9 170.501 27.7176   8
   5   7   9 128.719 27.8905   3
   5   7  10 17.8619 24.9781   8
   5   7  10-2.21021 26.5628   3
   5   7  11-12.8026 26.6779   8
   5   7  12 15.6161 25.5651   8
   5   8  -6-12.1813 31.2128   9
   5   8  -5 26.4906 29.5982   9
   5   8  -4 52.3765 29.9402   9
   5   8  -3 2.16769 25.7061   9
   5   8  -2 133.560 28.1132   9
   5   8  -1 444.087 27.2149   3
   5   8  -1 376.573 29.6034   9
   5   8   0 313.779 27.1815   3
   5   8   0 266.174 27.3737   9
   5   8   1 99.2946 25.1116   9
   5   8   1 177.293 27.5636   3
   5   8   2 16.1060 21.7254   9
   5   8   2 33.3330 27.3269   3
   5   8   3 71.3801 23.8015   8
   5   8   3 49.5710 27.6777   3
   5   8   4 1087.11 37.4387   3
   5   8   4 1195.48 35.7418   8
   5   8   5 341.062 31.3094   3
   5   8   5 337.262 26.6891   8
   5   8   6 27.8835 23.6311   8
   5   8   6 13.5970 27.7912   3
   5   8   7 42.9583 23.3367   8
   5   8   7 5.42635 29.4297   3
   5   8   8 272.742 31.7195   3
   5   8   8 489.113 30.4238   8
   5   8   9 36.9184 25.7564   8
   5   8   9 11.3442 28.7819   3
   5   8  10-17.5588 25.9514   8
   5   8  10-25.6192 27.5010   3
   5   9  -5 80.0261 32.9505   9
   5   9  -4 87.7973 30.2253   9
   5   9  -3 31.1186 27.7079   9
   5   9  -2 68.0677 27.6190   9
   5   9  -1 212.458 27.8102   3
   5   9  -1 202.277 27.6234   9
   5   9   0-41.6922 25.1002   9
   5   9   0 28.2270 26.3514   3
   5   9   1 927.245 36.1144   3
   5   9   1 957.123 33.0629   9
   5   9   2-2.38287 20.0843   9
   5   9   2 38.1077 28.5438   3
   5   9   3 46.9048 23.3181   8
   5   9   3 15.0937 28.5795   3
   5   9   4 264.691 31.4136   3
   5   9   4 277.572 25.9807   8
   5   9   5 49.4828 27.8381   3
   5   9   5 74.9868 23.7180   8
   5   9   6 50.8073 28.9901   3
   5   9   6 91.6511 23.4772   8
   5   9   7 28.3935 22.5361   8
   5   9   7 5.25861 29.1915   3
   5   9   8 216.122 26.7408   8
   5   9   8 175.336 31.1997   3
   5   9   9 37.6583 23.3761   8
   5   9   9 18.8974 29.3915   3
   5   9  10-34.5468 23.6505   8
   5   9  10-39.4624 24.2499   3
   5   9  11-28.3719 26.2897   8
   5  10  -4 51.2546 30.8710   9
   5  10  -3-5.09173 25.3814   9
   5  10  -2 14.5363 25.9801   9
   5  10  -1 10.0643 26.7696   9
   5  10  -1-0.43529 25.4006   3
   5  10   0-21.2666 24.9443   9
   5  10   0-7.44559 26.9146   3
   5  10   1 208.454 25.5404   9
   5  10   1 116.063 29.2183   3
   5  10   2 36.4209 29.5622   3
   5  10   3 94.1433 29.2752   3
   5  10   4 23.4556 28.3062   3
   5  10   5 79.0128 29.0978   3
   5  10   6-9.21657 29.1100   3
   5  10   7 47.9151 30.3280   3
   5  10   8 62.9838 30.2900   3
   5  10   9 29.2006 32.6883   3
   5  10  10 8.30753 25.5470   3
   5  11  -3 51.1149 30.1538   9
   5  11  -1 24.2217 25.8606   9
   5  11  -1 107.069 28.6945   3
   5  11   0 12.4855 28.8786   3
   5  11   1 20.3129 29.2781   3
   5  11   2 13.3654 30.0731   3
   5  11   4 158.347 31.5247   3
   5  11   5 4.71911 30.5778   3
   5  11   6 14.2884 31.6373   3
   5  11   7-15.6031 31.8030   3
   5  12  -1 21.0974 29.3180   3
   5  12   0 117.159 31.7065   3
   5  12   1 0.44495 30.8072   3
   5  12   2 89.8867 31.5484   3
   5  12   3 16.8038 31.0147   3
   6  -9  -2 20.9165 22.4707   4
   6  -9  -1 30.8274 21.9097   4
   6  -9   0-3.59244 23.1457   4
   6  -9   1 94.2888 23.8620   4
   6  -8  -4 15.4762 25.5132   4
   6  -8  -3 168.922 27.8816   4
   6  -8  -3 347.913 34.6198   7
   6  -8  -2 146.897 26.2570   4
   6  -8  -2 270.478 34.0062   7
   6  -8  -1 150.141 24.2125   4
   6  -8  -1 403.630 35.6829   7
   6  -8   0 475.865 26.9308   4
   6  -8   0 392.993 35.3263   7
   6  -8   1 9.99820 21.9125   4
   6  -8   1 49.0059 32.6911   7
   6  -8   2 22.8488 32.0787   7
   6  -8   3 155.010 32.8776   7
   6  -8   4 60.6408 31.3492   7
   6  -8   5 136.244 32.1467   7
   6  -8   6 67.9412 33.0480   7
   6  -8   7 139.973 33.5804   7
   6  -7  -6 137.185 24.7102   6
   6  -7  -5-8.15126 25.0812   4
   6  -7  -4-20.5471 25.4124   4
   6  -7  -3 24.0135 23.3969   4
   6  -7  -3-20.3308 29.0699   7
   6  -7  -2 15.4621 21.3946   4
   6  -7  -2 169.980 31.5042   7
   6  -7  -1 279.622 25.3301   4
   6  -7  -1 414.234 34.2053   7
   6  -7   0 130.836 20.8579   4
   6  -7   0 168.254 31.9337   7
   6  -7   1 92.3796 31.1563   7
   6  -7   2 77.1817 30.7199   7
   6  -7   3 126.176 30.3423   7
   6  -7   4 76.4362 30.3417   7
   6  -7   5 78.5341 32.2034   7
   6  -7   6 85.9493 30.1470   7
   6  -7   7 68.0793 34.0675   7
   6  -7   8 15.6691 29.0594   5
   6  -6  -6 8.21526 28.7525   6
   6  -6  -5 7.99574 27.9392   6
   6  -6  -5 52.9822 24.1457   4
   6  -6  -4 12.4747 28.9585   6
   6  -6  -4 57.8546 24.0507   4
   6  -6  -3 50.0364 25.0414   6
   6  -6  -3 19.0822 20.0231   4
   6  -6  -3-7.85215 28.1741   7
   6  -6  -2 15.1948 22.8291   6
   6  -6  -2 28.2584 20.3670   4
   6  -6  -2 41.4702 30.1451   7
   6  -6  -1 192.370 22.8965   4
   6  -6  -1 252.573 32.8019   7
   6  -6   0 66.2598 30.6557   7
   6  -6   1 202.297 32.3965   7
   6  -6   2 66.1099 29.5555   7
   6  -6   3 273.259 32.4969   7
   6  -6   4 99.5018 29.8819   7
   6  -6   5 123.519 30.8074   7
   6  -6   6 4.89954 26.1328   5
   6  -6   6 43.8177 28.4356   7
   6  -6   7 112.320 30.7296   5
   6  -6   7 173.262 30.2294   7
   6  -6   8 76.6386 30.6803   5
   6  -6   9 49.2218 31.0578   5
   6  -5  -7 40.5633 32.8971   6
  -6   5   7 115.137 31.0266   1
   6  -5  -6 120.495 30.1720   6
  -6   5   6 34.3085 27.8243   1
   6  -5  -5 116.800 29.6878   6
   6  -5  -4 38.5812 27.3349   6
   6  -5  -3 109.766 26.9694   6
   6  -5  -3 32.3606 20.6913   4
   6  -5  -3 111.420 27.4108   7
   6  -5  -2 11.5675 24.4700   6
   6  -5  -2 46.3013 26.7609   7
   6  -5  -1 38.5205 26.3790   6
   6  -5  -1 33.1212 27.5564   7
   6  -5   0 18.8834 22.4902   6
   6  -5   0 49.4771 29.1356   7
   6  -5   1 80.0840 22.3033   6
   6  -5   1 97.8546 30.9973   7
   6  -5   2 40.9631 20.0653   6
   6  -5   2 95.1678 29.6372   7
   6  -5   3 166.390 30.0741   7
   6  -5   4 36.8927 28.7285   7
   6  -5   5 46.5075 24.0706   5
   6  -5   5 96.1619 28.9274   7
   6  -5   6 161.600 30.6302   5
   6  -5   6 226.108 29.7637   7
   6  -5   7 723.568 34.9204   5
   6  -5   7 557.905 33.4500   7
   6  -5   8 83.9784 27.4798   5
   6  -5   9-0.15964 33.1591   5
   6  -4  -8 24.7058 19.5219   2
   6  -4  -7 73.9946 31.6833   6
   6  -4  -7 71.9766 21.1340   2
   6  -4  -6 60.1895 30.4068   6
   6  -4  -6 151.698 16.2162   2
   6  -4  -5 43.6508 27.2584   6
   6  -4  -4 18.4748 27.3486   6
   6  -4  -3 154.669 27.1524   6
   6  -4  -3 59.7249 26.3354   7
   6  -4  -2-13.8634 25.6178   6
   6  -4  -2-21.5842 26.1509   7
   6  -4  -1 22.8241 23.4990   6
   6  -4  -1 14.4929 26.1317   7
   6  -4   0 66.7179 23.3935   6
   6  -4   0 21.0418 26.1368   7
   6  -4   1 693.759 33.9984   7
   6  -4   1 739.466 29.7162   6
   6  -4   2 46.8354 22.5954   6
   6  -4   2 74.5593 27.8289   7
   6  -4   3 1480.50 40.8717   7
   6  -4   3 1413.56 33.9506   6
   6  -4   4 359.053 26.2420   5
   6  -4   4 318.636 30.5665   7
   6  -4   4 342.218 25.7640   6
   6  -4   5 1187.77 35.9587   5
   6  -4   5 1086.04 36.6297   7
   6  -4   5 1099.58 32.8339   6
   6  -4   6-13.3922 24.7180   5
[truncated: 274,154 more chars]
