# Supplementary material for: Crystal structures of three ortho-substituted N-acyl­hydrazone derivatives
Source: Acta Crystallogr E Crystallogr Commun. 2017 Nov 28;73(Pt 12):1946–51. doi: 10.1107/S2056989017016814 (PMC5730258; doi:10.1107/S2056989017016814)
Supplement: Supplementary file 2 [file e-73-01946-Isup2.hkl]

data_I                                                                          
_shelx_title ' GSH19 P-1'                                                       
_shelx_refln_list_code          4                                               
_shelx_F_calc_maximum      189.03                                               
_exptl_crystal_F_000       380.00                                               
_reflns_d_resolution_high  0.8001                                               
                                                                                
loop_                                                                           
 _space_group_symop_operation_xyz                                               
 'x, y, z'                                                                      
 '-x, -y, -z'                                                                   
                                                                                
_cell_length_a     7.8670                                                       
_cell_length_b    10.3400                                                       
_cell_length_c    10.9970                                                       
_cell_angle_alpha  84.960                                                       
_cell_angle_beta   75.460                                                       
_cell_angle_gamma  81.130                                                       
                                                                                
_shelx_F_squared_multiplier     1.000                                           
                                                                                
loop_                                                                           
 _refln_index_h                                                                 
 _refln_index_k                                                                 
 _refln_index_l                                                                 
 _refln_F_squared_calc                                                          
 _refln_F_squared_meas                                                          
 _refln_F_squared_sigma                                                         
 _refln_observed_status                                                         
   2   0   0        678.88        705.25         6.24 o                         
   3   0   0        206.41        190.07         1.51 o                         
   4   0   0         54.63         54.03         1.71 o                         
   5   0   0          6.08          5.73         1.04 o                         
   6   0   0         37.75         33.32         1.85 o                         
   7   0   0         73.34         67.60         2.42 o                         
   8   0   0         24.58         23.91         2.62 o                         
   9   0   0         25.85         19.13         2.43 o                         
  -9   1   0         10.34          9.86         2.41 o                         
  -8   1   0         79.07         89.72         3.89 o                         
  -7   1   0        150.00        164.80         4.75 o                         
  -6   1   0        254.27        243.92         3.78 o                         
  -5   1   0        610.80        600.97         9.79 o                         
  -4   1   0        757.05        736.39         4.98 o                         
  -3   1   0       1827.29       1958.18         4.08 o                         
  -2   1   0         31.41         42.47         0.67 o                         
  -1   1   0       4422.13       4670.43        41.23 o                         
   2   1   0        665.24        657.62         4.49 o                         
   3   1   0         33.40         39.30         0.97 o                         
   4   1   0        237.70        222.73         2.47 o                         
   5   1   0        375.33        374.53         2.66 o                         
   6   1   0         68.70         73.28         2.09 o                         
   7   1   0         63.06         62.27         2.36 o                         
   8   1   0         95.05         94.01         2.95 o                         
   9   1   0        110.63        119.27         4.86 o                         
  -9   2   0         24.72         35.55         3.48 o                         
  -8   2   0         30.20         31.66         2.87 o                         
  -7   2   0         25.02         23.85         2.36 o                         
  -6   2   0         31.15         34.26         2.41 o                         
  -5   2   0         25.72         24.48         1.55 o                         
  -4   2   0        124.13        153.78         2.01 o                         
  -3   2   0       2510.58       2598.88         7.40 o                         
  -2   2   0         63.32         62.18         1.85 o                         
  -1   2   0       4372.12       3427.98       236.56 o                         
   0   2   0       2060.39       2183.72        16.88 o                         
   1   2   0        802.42        813.30         2.88 o                         
   2   2   0        850.31        855.86         3.05 o                         
   3   2   0        241.56        222.53         5.55 o                         
   4   2   0        847.75        921.92         5.30 o                         
   5   2   0         24.65         22.38         0.87 o                         
   6   2   0        627.67        613.73         8.14 o                         
   7   2   0        437.81        421.50        11.86 o                         
   8   2   0          6.82          4.44         2.54 o                         
   9   2   0          8.43          8.11         3.11 o                         
  -8   3   0        112.84        118.82         4.68 o                         
  -7   3   0        180.98        188.27         5.19 o                         
  -6   3   0         98.89         64.16         3.08 o                         
  -5   3   0        309.09        317.97         5.60 o                         
  -4   3   0        176.64        178.30         2.19 o                         
  -3   3   0        182.43        200.41         2.89 o                         
  -2   3   0        293.31        325.38         3.27 o                         
  -1   3   0         10.93         10.40         0.72 o                         
   0   3   0        195.56        204.41         1.94 o                         
   1   3   0        183.59        196.95         2.40 o                         
   2   3   0       1186.38       1209.60         6.91 o                         
   3   3   0        231.78        253.20         2.22 o                         
   4   3   0        380.44        448.23         5.18 o                         
   5   3   0        481.11        501.63        15.16 o                         
   6   3   0        314.26        317.84        10.37 o                         
   7   3   0        188.60        197.77         8.18 o                         
   8   3   0         46.66         44.59         4.91 o                         
   9   3   0          4.58          1.32         3.06 o                         
  -8   4   0          1.25          5.92         2.23 o                         
  -7   4   0         93.27         78.82         3.95 o                         
  -6   4   0          5.84          5.68         1.69 o                         
  -5   4   0          0.58         -0.02         1.67 o                         
  -4   4   0         62.50         65.79         2.69 o                         
  -3   4   0        553.36        577.28         9.23 o                         
  -2   4   0         27.98         23.73         1.03 o                         
  -1   4   0        170.19        174.50        19.93 o                         
   0   4   0       1790.70       1808.05         6.50 o                         
   1   4   0          4.12          3.47         0.72 o                         
   2   4   0         93.65        101.14         1.02 o                         
   3   4   0       1005.65       1130.78         4.59 o                         
   4   4   0         40.91         41.76         0.99 o                         
   5   4   0          8.47         10.69         1.76 o                         
   6   4   0          0.24         -0.25         3.28 o                         
   7   4   0         66.73         59.00         5.44 o                         
   8   4   0         76.43         88.59         4.56 o                         
   9   4   0         12.87          4.49         2.74 o                         
  -8   5   0         57.00         70.07         3.68 o                         
  -7   5   0        183.72        167.89         5.39 o                         
  -6   5   0          3.07          7.27         2.01 o                         
  -5   5   0        108.54         96.75         3.55 o                         
  -4   5   0         92.05         94.39         3.27 o                         
  -3   5   0        174.37        171.94        10.97 o                         
  -2   5   0         11.59          7.94         1.89 o                         
  -1   5   0         41.51         42.57         2.98 o                         
   0   5   0        628.87        785.80         9.19 o                         
   1   5   0       3472.67       3619.65         8.46 o                         
   2   5   0        358.58        364.05         2.19 o                         
   3   5   0         47.70         58.94         1.58 o                         
   4   5   0        168.61        155.55         2.59 o                         
   5   5   0         48.51         51.84         2.20 o                         
   6   5   0         55.85         54.26         2.50 o                         
   7   5   0        294.10        311.60         4.89 o                         
   8   5   0          7.53         17.49         3.06 o                         
   9   5   0          2.35          3.21         3.12 o                         
  -7   6   0          6.85          3.63         1.78 o                         
  -6   6   0         33.77         45.81         2.83 o                         
  -5   6   0        119.78        125.15         4.20 o                         
  -4   6   0          2.47          2.44         1.64 o                         
  -3   6   0        585.91        594.55         7.41 o                         
  -2   6   0         62.22         64.22         1.75 o                         
  -1   6   0          4.27          1.92         0.76 o                         
   0   6   0       1111.56       1233.27        57.25 o                         
   1   6   0        195.05        214.58         2.40 o                         
   2   6   0         84.99         84.73         1.76 o                         
   3   6   0         19.19         18.02         0.87 o                         
   4   6   0         12.00          9.56         1.01 o                         
   5   6   0          9.40          9.04         0.85 o                         
   6   6   0         56.16         55.46         1.87 o                         
   7   6   0         59.37         57.42         2.53 o                         
   8   6   0         59.17         56.88         4.05 o                         
  -7   7   0        107.15        125.86         4.98 o                         
  -6   7   0          1.54          7.53         2.01 o                         
  -5   7   0         23.86         24.01         2.15 o                         
  -4   7   0         50.23         51.41         2.88 o                         
  -3   7   0        789.34        797.86         9.18 o                         
  -2   7   0        221.78        223.94         3.23 o                         
  -1   7   0        141.04        144.28         2.14 o                         
   0   7   0        232.02        256.08         7.72 o                         
   1   7   0        493.82        506.38        18.77 o                         
   2   7   0        223.28        228.75         2.65 o                         
   3   7   0        442.36        454.15        18.48 o                         
   4   7   0        492.52        535.04        25.75 o                         
   5   7   0          1.56          2.90         1.42 o                         
   6   7   0         71.33         72.83         2.13 o                         
   7   7   0         11.07         17.06         3.04 o                         
   8   7   0         40.12         37.41         2.50 o                         
  -6   8   0        186.10        198.11         5.76 o                         
  -5   8   0          3.71          9.25         1.96 o                         
  -4   8   0          0.02          0.22         1.73 o                         
  -3   8   0         53.91         49.09         2.76 o                         
  -2   8   0        105.76        106.22         2.61 o                         
  -1   8   0        301.10        301.79         5.18 o                         
   0   8   0        157.55        160.75         2.12 o                         
   1   8   0          7.24          7.28         0.98 o                         
   2   8   0         89.71         87.91         1.94 o                         
   3   8   0          1.57          3.35         2.62 o                         
   4   8   0        272.09        298.40         7.30 o                         
   5   8   0         55.68         61.88         3.63 o                         
   6   8   0        104.60        103.45         5.02 o                         
   7   8   0         44.11         35.93         6.99 o                         
   8   8   0         62.12         48.24         3.92 o                         
  -5   9   0          8.44         14.93         2.43 o                         
  -4   9   0          6.70          4.01         1.92 o                         
  -3   9   0          0.00         -4.30         4.69 o                         
  -2   9   0        138.22        128.20         4.38 o                         
  -1   9   0          1.32         -0.98         1.14 o                         
   0   9   0        188.99        183.80         4.35 o                         
   1   9   0        236.98        246.17         3.23 o                         
   2   9   0          0.09          6.00         3.33 o                         
   3   9   0        486.08        508.45         9.63 o                         
   4   9   0          6.90          9.76         2.58 o                         
   5   9   0         15.21         23.21         2.80 o                         
   6   9   0         11.84          7.99         2.19 o                         
   7   9   0         22.75         22.64        19.89 o                         
  -4  10   0         37.76         46.71         2.29 o                         
  -3  10   0         27.11         27.80         2.61 o                         
  -2  10   0          3.69         12.67         2.62 o                         
  -1  10   0         56.80         56.76         2.02 o                         
   0  10   0         60.30         50.52         4.41 o                         
   1  10   0         86.14         79.78         2.78 o                         
   2  10   0        114.49        119.33         4.41 o                         
   3  10   0         12.15         15.29         2.98 o                         
   4  10   0          0.99         -0.98         2.28 o                         
   5  10   0         25.89         17.26         2.95 o                         
  -3  11   0          1.31         11.90         3.23 o                         
  -2  11   0          8.06         12.33         4.28 o                         
   0  11   0        181.94        169.52         8.99 o                         
   1  11   0         51.40         52.38         2.29 o                         
   2  11   0          2.71         19.88        17.47 o                         
   3  11   0          1.16         -2.35         2.35 o                         
   4  11   0         16.37         12.77         2.60 o                         
   5  11   0          0.96         -2.61         2.61 o                         
   6  11   0          4.40         -2.90         2.90 o                         
  -2  12   0         17.62         -2.96         2.96 o                         
   0  12   0         32.34         38.40         3.26 o                         
   1  12   0          6.71          8.34         2.61 o                         
   2  12   0          0.89         -2.62         2.62 o                         
   3  12   0          4.61         -2.45         2.45 o                         
  -4 -12   1          1.67          1.06         2.92 o                         
  -3 -12   1          0.01         -2.63         2.63 o                         
  -2 -12   1          1.17         -1.15         1.67 o                         
  -1 -12   1          0.57         20.33        14.41 o                         
   0 -12   1          0.10         -0.98         2.52 o                         
   1 -12   1          9.25         18.02         2.64 o                         
   2 -12   1         42.89         23.89         3.34 o                         
  -5 -11   1         35.57         42.64         3.80 o                         
  -4 -11   1          1.48          5.90         3.13 o                         
  -3 -11   1         10.28         15.83         2.65 o                         
  -2 -11   1         85.08         95.28         8.47 o                         
  -1 -11   1          2.99         13.56         3.07 o                         
   0 -11   1        109.40        106.65         3.25 o                         
   3 -11   1         22.70          7.97        10.44 o                         
  -6 -10   1          1.29         11.82         3.02 o                         
  -5 -10   1          1.91          8.87         2.77 o                         
  -4 -10   1          6.62          0.81         2.54 o                         
  -3 -10   1         38.60         43.53         4.10 o                         
  -2 -10   1        168.66        177.67        18.74 o                         
  -1 -10   1          7.95         14.37         2.96 o                         
   0 -10   1         84.42         86.97         5.69 o                         
   1 -10   1         96.13         95.99         6.93 o                         
   2 -10   1         41.25         33.23         4.45 o                         
   3 -10   1         17.21          8.27         1.51 o                         
   4 -10   1         26.40         39.81         5.74 o                         
  -7  -9   1          0.02         16.49         7.05 o                         
  -6  -9   1          9.76         22.30         2.71 o                         
  -5  -9   1         86.58        102.93         4.98 o                         
  -4  -9   1        152.23        166.63         5.92 o                         
  -3  -9   1       1173.24       1248.20        14.86 o                         
  -2  -9   1         15.45         16.17         2.13 o                         
  -1  -9   1          1.60          0.52         2.36 o                         
   0  -9   1          8.73          9.25         1.87 o                         
   1  -9   1          5.03          6.17         2.25 o                         
   2  -9   1         11.19          5.13         3.62 o                         
   3  -9   1         27.40         24.36         2.28 o                         
   4  -9   1         35.36         43.85         2.56 o                         
   5  -9   1         47.78         66.38         3.51 o                         
  -7  -8   1         68.40         67.75         3.92 o                         
  -6  -8   1         32.74         36.18         4.08 o                         
  -5  -8   1         36.91         34.31         2.99 o                         
  -4  -8   1         10.51          5.67         2.25 o                         
  -3  -8   1         15.63         21.58         2.78 o                         
  -2  -8   1        437.71        439.57         5.21 o                         
  -1  -8   1        167.98        152.40         3.56 o                         
   0  -8   1          5.63          3.46         1.51 o                         
   1  -8   1        172.74        173.21         5.92 o                         
   2  -8   1        370.92        367.56        14.55 o                         
   3  -8   1         34.98         41.85         2.75 o                         
   4  -8   1          8.59         13.41         1.97 o                         
   5  -8   1         81.54         83.84         3.80 o                         
   6  -8   1         38.40         32.15         2.49 o                         
  -8  -7   1         24.01         17.84         1.96 o                         
  -7  -7   1          2.06         -3.53         4.53 o                         
  -6  -7   1        219.42        219.81         7.08 o                         
  -5  -7   1         72.48         73.56         1.97 o                         
  -4  -7   1          0.03         -0.07         0.99 o                         
  -3  -7   1        513.76        537.91         8.34 o                         
  -2  -7   1        271.36        263.25        11.38 o                         
  -1  -7   1        119.96        131.55         2.49 o                         
   0  -7   1         82.23         81.48         3.53 o                         
   1  -7   1         49.28         49.61         1.40 o                         
   2  -7   1          2.86          3.44         2.76 o                         
   3  -7   1        604.00        593.03         7.99 o                         
   4  -7   1        177.55        178.70         4.89 o                         
   5  -7   1          4.43         11.88         2.10 o                         
   6  -7   1         29.01         27.35         2.70 o                         
   7  -7   1          0.14         13.12         2.34 o                         
  -8  -6   1          3.85          4.99         3.18 o                         
  -7  -6   1         42.01         37.83         2.32 o                         
  -6  -6   1          8.06          2.56         1.22 o                         
  -5  -6   1         17.61         18.30         1.63 o                         
  -4  -6   1         57.41         53.42         1.83 o                         
  -3  -6   1          0.11         -1.00         1.38 o                         
  -2  -6   1        196.09        184.00         2.59 o                         
  -1  -6   1        318.78        302.75         2.70 o                         
   0  -6   1        499.01        535.53        10.24 o                         
   1  -6   1         25.17         30.37         3.52 o                         
   2  -6   1        446.16        452.42        23.79 o                         
   3  -6   1         74.82         77.75         3.06 o                         
   4  -6   1         24.41         28.76         2.37 o                         
   5  -6   1        134.64        146.29         4.47 o                         
   7  -6   1          2.51         21.01         2.59 o                         
  -8  -5   1         20.43         17.37         2.00 o                         
  -7  -5   1          2.82         -2.70         4.86 o                         
  -6  -5   1        370.46        362.30         3.93 o                         
  -5  -5   1        168.36        176.50         2.60 o                         
  -4  -5   1         10.99         13.83         0.88 o                         
  -3  -5   1        435.75        445.45         4.35 o                         
  -2  -5   1          0.01         -0.13         0.68 o                         
  -1  -5   1        120.52        128.02         2.26 o                         
   0  -5   1          1.71          2.44         1.27 o                         
   1  -5   1         19.04         23.79         0.74 o                         
   2  -5   1          1.89          2.08         0.80 o                         
   3  -5   1          3.78          5.07         1.49 o                         
   4  -5   1          3.19          5.95         1.80 o                         
   5  -5   1        238.39        252.83         5.49 o                         
   6  -5   1         95.39         97.34         3.92 o                         
   7  -5   1          2.95         10.32         2.47 o                         
   8  -5   1         13.35          1.53         2.24 o                         
  -9  -4   1         29.10         31.49         3.81 o                         
  -8  -4   1         21.53         27.29         3.35 o                         
  -7  -4   1         73.15         68.78         3.90 o                         
  -6  -4   1         12.60          9.52         1.45 o                         
  -5  -4   1         35.05         41.01         2.04 o                         
  -4  -4   1        321.51        321.30         2.61 o                         
  -3  -4   1        360.21        424.00         2.62 o                         
  -2  -4   1        900.06        862.36         8.08 o                         
  -1  -4   1        297.34        267.76         2.20 o                         
   0  -4   1         11.16         13.54         1.62 o                         
   1  -4   1          8.24          4.82         1.13 o                         
   2  -4   1         30.41         24.08         2.04 o                         
   3  -4   1        107.02        127.41         7.48 o                         
   4  -4   1        138.05        139.83         3.77 o                         
   5  -4   1         78.34         70.82         3.17 o                         
   6  -4   1         10.05         14.40         2.09 o                         
   7  -4   1          2.88         -0.46         1.82 o                         
   8  -4   1         43.99         35.71         3.07 o                         
  -9  -3   1         39.23         41.87         3.87 o                         
  -8  -3   1         66.56         77.98         4.46 o                         
  -7  -3   1         14.79         11.86         2.22 o                         
  -6  -3   1        454.76        451.95        14.25 o                         
  -5  -3   1         71.17         67.61         1.51 o                         
  -4  -3   1          2.14         -0.29         0.82 o                         
  -3  -3   1        237.48        229.79         1.81 o                         
  -2  -3   1         15.49         12.82         0.56 o                         
  -1  -3   1          3.79          7.58         0.56 o                         
   0  -3   1         79.32         75.83         1.64 o                         
   1  -3   1       1017.49       1097.92         4.68 o                         
   2  -3   1         27.67         36.98         0.96 o                         
   3  -3   1       2170.27       2433.32        54.66 o                         
   4  -3   1          0.02          3.00         1.57 o                         
   5  -3   1        746.02        721.18         8.17 o                         
   6  -3   1        136.99        158.32         4.44 o                         
   7  -3   1         55.12         47.57         3.07 o                         
   8  -3   1        116.85        124.27         4.80 o                         
  -9  -2   1          7.11          0.57         3.00 o                         
  -8  -2   1         10.35         11.43         3.06 o                         
  -7  -2   1          0.93         -0.02         2.34 o                         
  -6  -2   1        471.80        471.50         6.39 o                         
  -5  -2   1         23.77         20.30         1.35 o                         
  -4  -2   1        359.56        323.99         5.22 o                         
  -3  -2   1         46.19         51.86         1.02 o                         
  -2  -2   1       3024.77       2950.31        15.45 o                         
  -1  -2   1       8551.64       8518.68        46.91 o                         
   0  -2   1       6346.48       6539.91        87.08 o                         
   1  -2   1       2871.28       2858.55        23.87 o                         
   2  -2   1         60.83         62.36         1.77 o                         
   3  -2   1         11.77         11.16         1.42 o                         
   4  -2   1          0.37          5.57         1.41 o                         
   5  -2   1        334.71        343.56         5.52 o                         
   6  -2   1          0.29         -0.46         1.85 o                         
   7  -2   1         46.28         51.53         3.09 o                         
   8  -2   1         17.59         17.40         2.36 o                         
   9  -2   1         13.69          6.55         2.14 o                         
  -9  -1   1        147.91        154.72         6.46 o                         
  -8  -1   1         16.34         15.99         1.83 o                         
  -7  -1   1         13.92         11.29         1.48 o                         
  -6  -1   1        157.53        145.39         3.93 o                         
  -5  -1   1         11.81         10.17         1.04 o                         
  -4  -1   1        281.44        300.21         2.08 o                         
  -3  -1   1         29.94         26.52         1.55 o                         
  -2  -1   1         15.01         15.56         0.56 o                         
  -1  -1   1        176.16        186.30         2.18 o                         
   0  -1   1         28.37         14.71         0.82 o                         
   1  -1   1       1655.82       1602.02         4.04 o                         
   2  -1   1         99.71         78.35         1.26 o                         
   3  -1   1       3032.73       3071.60        18.70 o                         
   4  -1   1          0.25          0.76         1.21 o                         
   5  -1   1        808.21        746.21         7.65 o                         
   6  -1   1        637.39        635.80         7.89 o                         
   7  -1   1          2.67          3.83         1.90 o                         
   8  -1   1         32.32         25.73         2.52 o                         
   9  -1   1          0.06          0.63         1.83 o                         
  -9   0   1          0.19          2.36         1.86 o                         
  -8   0   1          0.30         -3.01         3.01 o                         
  -7   0   1         29.49         26.40         5.99 o                         
  -6   0   1        121.87        106.76         3.70 o                         
  -5   0   1        120.69        123.48         2.55 o                         
  -4   0   1        908.84        877.50         7.78 o                         
  -3   0   1         75.00         63.60         1.68 o                         
  -2   0   1       4710.61       4689.98         7.97 o                         
  -1   0   1        181.35        191.38         1.42 o                         
   1   0   1        755.22        767.26         3.42 o                         
   2   0   1       1507.95       1413.54         3.69 o                         
   3   0   1          6.29          6.13         0.60 o                         
   4   0   1        116.49        108.69         1.63 o                         
   5   0   1         21.11         23.21         1.13 o                         
   6   0   1        638.24        635.06         4.59 o                         
   7   0   1          1.70         -1.45         5.91 o                         
   8   0   1         10.51         11.00         1.99 o                         
   9   0   1          3.90          6.83         2.29 o                         
  -9   1   1         82.36         83.28        18.43 o                         
  -8   1   1         22.44         19.21         2.68 o                         
  -7   1   1         75.34         88.52         2.99 o                         
  -6   1   1         26.40         26.12         1.78 o                         
  -5   1   1        211.25        200.35         2.60 o                         
  -4   1   1          0.48         -0.52         1.09 o                         
  -3   1   1        425.76        443.37         7.42 o                         
  -2   1   1       3517.42       3612.50        14.88 o                         
  -1   1   1         63.43         65.91         0.65 o                         
   0   1   1       1099.66       1154.79         3.98 o                         
   1   1   1       1832.58       1768.93         7.51 o                         
   2   1   1        773.15        724.36         3.89 o                         
   3   1   1          0.50          0.68         0.21 o                         
   4   1   1          3.37          4.22         0.39 o                         
   5   1   1        587.22        612.69         5.78 o                         
   6   1   1        617.59        621.92         6.64 o                         
   7   1   1         26.07         26.53         1.55 o                         
   8   1   1         75.66         73.65         4.09 o                         
   9   1   1         19.06         13.71         2.32 o                         
  -8   2   1          7.19         14.87         2.47 o                         
  -7   2   1          0.01         -1.83         2.78 o                         
  -6   2   1          0.00         -2.19         2.19 o                         
  -5   2   1        341.25        319.90        13.93 o                         
  -4   2   1        135.33        123.55         2.30 o                         
  -3   2   1       1876.60       2001.55        16.07 o                         
  -2   2   1       3008.74       2904.59         6.83 o                         
  -1   2   1        829.39        841.25         2.34 o                         
   0   2   1          0.97          4.07         0.42 o                         
   1   2   1        622.24        617.13         3.57 o                         
   2   2   1        599.30        679.44        11.63 o                         
   3   2   1          0.02          0.60         0.51 o                         
   4   2   1         63.41         52.09         0.81 o                         
   5   2   1          7.42          4.18         0.81 o                         
   6   2   1         60.28         56.53         1.67 o                         
   7   2   1         37.89         34.66         2.27 o                         
   8   2   1        141.46        143.45         3.14 o                         
   9   2   1         36.32         43.15         3.09 o                         
  -8   3   1         53.81         48.49         3.39 o                         
  -7   3   1        150.05        143.50         4.73 o                         
  -6   3   1        210.48        209.98         4.83 o                         
  -5   3   1         23.82         18.70         1.48 o                         
  -4   3   1        212.17        201.51         3.66 o                         
  -3   3   1        119.00        117.33         1.94 o                         
  -2   3   1        984.58       1043.31        10.01 o                         
  -1   3   1        287.09        300.71         5.28 o                         
   0   3   1       1926.02       1951.52         7.09 o                         
   1   3   1        124.48        151.21         1.46 o                         
   2   3   1          0.49          5.58         0.49 o                         
   3   3   1       2145.85       2189.56        15.97 o                         
   4   3   1        115.21        119.32         1.27 o                         
   5   3   1        507.84        495.83         5.83 o                         
   6   3   1         46.44         48.58         2.01 o                         
   7   3   1         56.09         45.26         2.69 o                         
   8   3   1         30.80         26.61         2.19 o                         
   9   3   1          4.22          3.30         5.45 o                         
  -8   4   1         50.06         54.58         3.44 o                         
  -7   4   1          1.10          3.86         1.95 o                         
  -6   4   1          2.03          0.79         1.65 o                         
  -5   4   1        165.74        157.19         4.16 o                         
  -4   4   1         78.81         66.72         2.73 o                         
  -3   4   1        250.87        259.48         2.82 o                         
  -2   4   1       3132.81       3201.19         9.10 o                         
  -1   4   1         49.02         48.26         0.98 o                         
   0   4   1         46.79         45.83         1.28 o                         
   1   4   1        235.82        219.30         2.48 o                         
   2   4   1        166.35        176.41         1.87 o                         
   3   4   1        104.11        119.43         1.90 o                         
   4   4   1          4.18          1.78         0.60 o                         
   5   4   1        184.86        171.05         2.90 o                         
   6   4   1         18.37         20.47         1.62 o                         
   7   4   1        154.97        151.58         3.32 o                         
   8   4   1          2.29          4.62         1.77 o                         
   9   4   1         30.49         34.42         5.15 o                         
  -8   5   1          3.04         -2.17         2.17 o                         
  -7   5   1        108.92        121.81         4.60 o                         
  -6   5   1         25.47         18.58         2.20 o                         
  -5   5   1         10.17          9.97         1.99 o                         
  -4   5   1        102.37        102.51         3.33 o                         
  -3   5   1         58.99         62.48         1.69 o                         
  -2   5   1         96.40        103.76         1.84 o                         
  -1   5   1        842.78        870.74        12.78 o                         
   0   5   1        652.75        673.96         6.00 o                         
   1   5   1          8.46          8.94         0.99 o                         
   2   5   1        192.60        176.72         2.28 o                         
   3   5   1        805.83        783.39         7.68 o                         
   4   5   1         27.36         32.96         1.53 o                         
   5   5   1        331.36        331.90         2.82 o                         
   6   5   1        132.45        136.94         2.54 o                         
   7   5   1          1.83          7.61         1.73 o                         
   8   5   1         24.06         17.44         3.74 o                         
   9   5   1          2.30          3.65         2.77 o                         
  -7   6   1         11.22         13.15         2.23 o                         
  -6   6   1         26.21         29.63         2.75 o                         
  -5   6   1        124.19        136.89         4.27 o                         
  -4   6   1         16.31         10.48         1.76 o                         
  -3   6   1         33.93         34.45         2.32 o                         
  -2   6   1        191.78        187.15         2.69 o                         
  -1   6   1        525.65        493.74        12.36 o                         
   0   6   1         92.26        107.81         1.97 o                         
   1   6   1        107.46        147.51         2.55 o                         
   2   6   1         29.65         27.61         1.17 o                         
   3   6   1         41.19         42.62         0.94 o                         
   4   6   1          0.48          1.27         1.14 o                         
   5   6   1         16.06         11.54         1.60 o                         
   6   6   1        141.37        145.96         2.21 o                         
   7   6   1        170.24        158.63         3.92 o                         
   8   6   1          0.75         -1.67         1.67 o                         
   9   6   1         59.47         50.70         6.23 o                         
  -7   7   1         17.16         22.51         2.36 o                         
  -6   7   1         49.52         51.85         2.85 o                         
  -5   7   1         39.28         37.61         2.80 o                         
  -4   7   1        117.84        115.76         3.86 o                         
  -3   7   1        417.96        419.89         6.58 o                         
  -2   7   1        579.71        569.36         8.73 o                         
  -1   7   1        269.44        254.24         8.40 o                         
   0   7   1         62.80         50.35         1.35 o                         
   1   7   1         41.18         45.94         3.97 o                         
   2   7   1        220.72        219.06         2.64 o                         
   3   7   1         43.71         42.38         1.42 o                         
   4   7   1        149.63        160.04         2.56 o                         
   5   7   1        163.31        159.72         2.70 o                         
   6   7   1        123.59        108.48         3.17 o                         
   7   7   1          0.40          6.90         2.18 o                         
   8   7   1         28.22         29.26         2.83 o                         
  -6   8   1         27.12         42.97         2.94 o                         
  -5   8   1          3.73          0.42         1.97 o                         
  -4   8   1         88.88         90.08         3.58 o                         
  -3   8   1          0.82         -1.42         1.42 o                         
  -2   8   1        323.23        321.75         4.23 o                         
  -1   8   1        165.89        155.98         3.39 o                         
   0   8   1          0.11          2.16         0.87 o                         
   1   8   1         37.54         31.85         2.77 o                         
   2   8   1          9.68          9.76         2.18 o                         
   3   8   1         90.33         88.05         4.61 o                         
   4   8   1         58.66         59.10         2.36 o                         
   5   8   1         17.99         17.52         7.16 o                         
   6   8   1        125.19        123.57         3.46 o                         
   7   8   1         21.55         18.00         1.90 o                         
  -5   9   1          2.03         -2.28         2.36 o                         
  -4   9   1         11.73         15.21         1.94 o                         
  -3   9   1          2.11          0.55         1.89 o                         
  -2   9   1          0.01         -0.36         2.08 o                         
  -1   9   1        518.08        506.41         5.64 o                         
   0   9   1         18.91         20.26         6.71 o                         
   1   9   1        218.48        212.49         3.06 o                         
   2   9   1          1.38          2.43         1.91 o                         
   3   9   1         31.58         26.33         3.05 o                         
   4   9   1         52.14         40.12         3.22 o                         
   5   9   1        336.25        292.41         7.36 o                         
   6   9   1         11.18         15.33         2.57 o                         
   7   9   1         21.38         20.76         1.89 o                         
  -4  10   1          6.23         -0.35         3.50 o                         
  -3  10   1         49.49         49.96         3.81 o                         
  -2  10   1         64.10         72.45         4.05 o                         
  -1  10   1         88.53         71.83         3.85 o                         
   0  10   1         95.15         83.03         2.81 o                         
   1  10   1        104.26        105.57         7.31 o                         
   2  10   1         35.84         35.57         2.14 o                         
   3  10   1          0.39          0.29         2.41 o                         
   4  10   1        131.91        123.19         5.24 o                         
   5  10   1          6.29          3.40         2.75 o                         
   6  10   1         50.23         66.59         3.86 o                         
   7  10   1         49.41         47.23         3.55 o                         
  -3  11   1          0.10         17.20         3.76 o                         
  -2  11   1         19.06         14.38         2.89 o                         
  -1  11   1         12.54         21.81         3.30 o                         
   0  11   1          2.41         -1.66         1.66 o                         
   1  11   1         17.27         15.98         7.70 o                         
   2  11   1         82.43         81.81         4.46 o                         
   3  11   1         17.27         25.80         3.18 o                         
   4  11   1          7.78         11.14         2.97 o                         
   5  11   1          8.85         19.96         2.96 o                         
   6  11   1         12.33         10.64         2.71 o                         
  -2  12   1          3.32         -2.98         2.98 o                         
  -1  12   1          1.39          8.75         3.17 o                         
   0  12   1         20.50         29.05        17.83 o                         
   1  12   1         13.97         17.48         6.17 o                         
   2  12   1          1.01         -2.24         2.24 o                         
   3  12   1          4.47          4.38         2.56 o                         
   4  12   1         35.24         37.29         3.52 o                         
  -3 -12   2          1.44          3.99         3.04 o                         
  -2 -12   2          4.48         15.00         3.03 o                         
  -1 -12   2          1.60          4.52         7.65 o                         
   0 -12   2         19.51         39.61        10.29 o                         
   1 -12   2          5.02         20.12         3.00 o                         
  -5 -11   2         11.43         16.71         3.34 o                         
  -4 -11   2         88.03         92.61         5.29 o                         
  -3 -11   2          9.86         -0.75         2.57 o                         
  -2 -11   2         54.21         55.03         3.97 o                         
  -1 -11   2          2.52         -1.58         1.58 o                         
   0 -11   2          0.67         15.50         6.60 o                         
   1 -11   2         83.80         73.73         2.54 o                         
   2 -11   2          0.26          2.74         2.75 o                         
   3 -11   2          0.46         17.29         2.59 o                         
  -6 -10   2          0.14          0.99         3.15 o                         
  -5 -10   2         23.86         14.58         2.75 o                         
  -4 -10   2        102.29        100.33         5.07 o                         
  -3 -10   2          0.19         -2.38         2.38 o                         
  -2 -10   2         18.04         12.75         2.54 o                         
  -1 -10   2          0.01         -2.27         5.15 o                         
   0 -10   2        206.50        204.20         3.39 o                         
   1 -10   2        179.21        172.23         7.24 o                         
   2 -10   2         81.29         74.11         2.52 o                         
   3 -10   2         23.53         28.85        11.75 o                         
   4 -10   2         10.44         -3.03         3.03 o                         
  -7  -9   2         13.14         19.29         3.25 o                         
  -6  -9   2         11.58          1.79         2.69 o                         
  -5  -9   2         46.77         39.98         3.38 o                         
  -4  -9   2         96.88        103.55         4.86 o                         
  -3  -9   2         81.66         88.19         4.61 o                         
  -2  -9   2          1.59          1.05         2.04 o                         
  -1  -9   2         40.86         46.01         2.76 o                         
   0  -9   2         89.46         84.42         2.77 o                         
   1  -9   2         61.31         51.26         1.82 o                         
   2  -9   2         11.05          0.68         9.95 o                         
   3  -9   2         89.96         93.28         2.88 o                         
   4  -9   2         54.20         48.87         2.41 o                         
   5  -9   2          5.10         10.00         1.96 o                         
  -7  -8   2          7.69          6.92         2.32 o                         
  -6  -8   2          8.98         12.73         7.78 o                         
  -5  -8   2          7.06         10.19         2.36 o                         
  -4  -8   2          7.71         10.45         2.35 o                         
  -3  -8   2         67.32         66.19         3.88 o                         
  -2  -8   2          2.61          3.81         2.34 o                         
  -1  -8   2        230.22        226.56         3.90 o                         
   0  -8   2        120.32        117.01         2.92 o                         
   1  -8   2        101.79         95.58         2.14 o                         
   2  -8   2          2.89          3.00         2.74 o                         
   3  -8   2        461.25        428.06        25.78 o                         
   4  -8   2          8.69          6.27         1.60 o                         
   5  -8   2         89.31         92.19         4.16 o                         
   6  -8   2          5.33         17.98         2.39 o                         
  -8  -7   2         32.58         20.93        11.20 o                         
  -7  -7   2        114.51        108.78         3.25 o                         
  -6  -7   2          1.14          5.26         1.59 o                         
  -5  -7   2         79.24         80.63         5.95 o                         
  -4  -7   2        149.97        156.93         3.13 o                         
  -3  -7   2         52.61         54.64         4.33 o                         
  -2  -7   2         88.55         79.66         3.67 o                         
  -1  -7   2        143.45        143.32         7.11 o                         
   0  -7   2          4.46          2.97         0.92 o                         
   1  -7   2        236.83        236.12         3.23 o                         
   2  -7   2         23.88         27.01         1.49 o                         
   3  -7   2         45.79         37.50         2.35 o                         
   4  -7   2         17.20          9.67         1.85 o                         
   5  -7   2         20.34         24.65         2.59 o                         
   6  -7   2          4.05         18.71         2.19 o                         
   7  -7   2         63.41         60.48         3.53 o                         
  -8  -6   2          3.79         13.32         6.92 o                         
  -7  -6   2          6.13         11.24         2.24 o                         
  -6  -6   2          1.58          6.85         2.65 o                         
  -5  -6   2          4.54          0.47         0.85 o                         
  -4  -6   2        118.07        107.58         4.70 o                         
  -3  -6   2        366.75        379.34         4.24 o                         
  -2  -6   2          0.30          4.43         1.89 o                         
  -1  -6   2         58.68         56.52         1.65 o                         
   0  -6   2        385.18        391.02         4.40 o                         
   1  -6   2        237.23        259.16         5.85 o                         
   2  -6   2        141.23        132.26         2.44 o                         
   3  -6   2         32.29         38.48         2.31 o                         
   4  -6   2        104.67         98.18         3.70 o                         
   5  -6   2         43.70         43.24         2.97 o                         
   6  -6   2          2.10          8.55         2.04 o                         
   7  -6   2          3.71         -1.98         1.98 o                         
  -8  -5   2         49.79         50.76         2.56 o                         
  -7  -5   2        105.63        103.84         8.14 o                         
  -6  -5   2          8.85          9.56         1.45 o                         
  -5  -5   2        326.95        319.01         8.22 o                         
  -4  -5   2         44.56         42.68         1.39 o                         
  -3  -5   2         28.05         38.51         1.30 o                         
  -2  -5   2        173.07        170.26         2.08 o                         
  -1  -5   2         15.30         12.76         0.83 o                         
   0  -5   2         13.88         13.44         0.85 o                         
   1  -5   2         66.64         53.39         1.19 o                         
   2  -5   2       1201.74       1192.19        29.42 o                         
   3  -5   2         10.19         10.15         1.42 o                         
   4  -5   2        140.98        126.34         3.86 o                         
   5  -5   2         11.12          9.71         2.09 o                         
   6  -5   2         92.04         96.52         3.79 o                         
   7  -5   2         66.89         68.19         3.52 o                         
   8  -5   2         71.42         91.24         4.37 o                         
  -8  -4   2          2.34         -0.32         2.84 o                         
  -7  -4   2          0.11          6.61         2.77 o                         
  -6  -4   2         36.38         41.14         2.92 o                         
  -5  -4   2        112.66        114.48         2.40 o                         
  -4  -4   2        236.48        238.22         2.73 o                         
  -3  -4   2        644.88        657.26         6.64 o                         
  -2  -4   2        235.00        248.28         2.21 o                         
  -1  -4   2        346.29        320.04         4.63 o                         
   0  -4   2        701.28        693.41         9.82 o                         
   1  -4   2         40.75         42.00         2.01 o                         
   2  -4   2          6.36          6.60         0.78 o                         
   3  -4   2         82.53         75.70         5.47 o                         
   4  -4   2         44.90         44.67         2.50 o                         
   5  -4   2         33.93         31.91         2.57 o                         
   6  -4   2         31.66         27.90         2.41 o                         
   7  -4   2          0.13          1.06         2.00 o                         
   8  -4   2        141.31        122.81         4.71 o                         
  -8  -3   2        193.33        201.87         6.81 o                         
  -7  -3   2          0.14          0.75         2.45 o                         
  -6  -3   2         73.75         76.24         3.67 o                         
  -5  -3   2          3.12          3.24         1.09 o                         
  -4  -3   2         36.81         30.25         2.35 o                         
  -3  -3   2        111.58        108.84         1.86 o                         
  -2  -3   2        326.05        336.74         4.24 o                         
  -1  -3   2        395.88        405.29         4.78 o                         
   0  -3   2         32.08         25.78         1.03 o                         
   1  -3   2        564.94        558.85        10.43 o                         
   2  -3   2        565.15        548.05        11.57 o                         
   3  -3   2          8.63          8.63         1.97 o                         
   4  -3   2        920.69        898.66         8.55 o                         
   5  -3   2        143.33        138.07         3.97 o                         
   6  -3   2        292.97        287.56         5.82 o                         
   7  -3   2        136.92        129.25         4.38 o                         
   8  -3   2          5.42          6.65         2.31 o                         
   9  -3   2          0.00         19.39         2.33 o                         
  -9  -2   2         40.61         43.17         4.93 o                         
  -8  -2   2         14.67          9.70         3.15 o                         
  -7  -2   2         25.70         21.74         2.85 o                         
  -6  -2   2        676.02        680.71         9.40 o                         
  -5  -2   2         32.48         35.88         2.53 o                         
  -4  -2   2         81.52         75.12         1.36 o                         
  -3  -2   2          4.61          1.57         0.52 o                         
  -2  -2   2        148.30        147.18         4.09 o                         
  -1  -2   2          2.77         10.07         1.17 o                         
   0  -2   2       3070.57       3119.50        10.67 o                         
   1  -2   2        434.40        415.16         8.00 o                         
   2  -2   2        350.44        369.31         7.44 o                         
   3  -2   2       1009.44       1019.30         3.92 o                         
   4  -2   2        232.62        250.17         4.34 o                         
   5  -2   2          4.59          3.49         1.39 o                         
   6  -2   2         87.99         91.63         3.43 o                         
   7  -2   2          4.34          0.95         1.67 o                         
   8  -2   2        165.74        186.69         5.32 o                         
   9  -2   2         74.99         75.46         4.09 o                         
  -9  -1   2         20.40         14.61         3.49 o                         
  -8  -1   2         23.01         25.96         3.33 o                         
  -7  -1   2         35.82         31.28         2.98 o                         
  -6  -1   2        439.35        445.36         7.59 o                         
  -5  -1   2        155.66        150.74         2.83 o                         
  -4  -1   2         17.08         15.68         0.88 o                         
  -3  -1   2          6.22          4.14         2.43 o                         
  -2  -1   2         17.25         10.87         0.75 o                         
  -1  -1   2        541.83        535.24         3.05 o                         
   0  -1   2          0.65          2.27         0.88 o                         
   1  -1   2         87.83         87.92         1.60 o                         
   2  -1   2        460.68        477.66         3.04 o                         
   3  -1   2       1301.12       1257.13         9.35 o                         
   4  -1   2       1467.58       1468.09        14.95 o                         
   5  -1   2         10.38          6.28         1.14 o                         
   6  -1   2        543.21        530.07         7.06 o                         
   7  -1   2        153.72        170.05         4.63 o                         
   8  -1   2         16.76         21.75         2.48 o                         
  -8   0   2          1.75          3.91         1.53 o                         
  -7   0   2         11.68          9.70         1.59 o                         
  -6   0   2        252.43        250.63         3.23 o                         
  -5   0   2         12.35          8.91         1.04 o                         
  -4   0   2        393.07        361.24         7.52 o                         
  -3   0   2       1075.28       1073.10         8.79 o                         
  -2   0   2       1119.10       1166.71         7.18 o                         
  -1   0   2         10.74          8.79         0.88 o                         
   0   0   2       1952.30       1912.57         6.64 o                         
   1   0   2       1718.66       1627.01         5.56 o                         
   2   0   2        700.79        629.35         9.07 o                         
   3   0   2        607.68        617.39         3.63 o                         
   4   0   2        107.45        122.09         2.00 o                         
   5   0   2          7.36          5.69         1.31 o                         
   6   0   2         27.31         22.46         2.22 o                         
   7   0   2         65.82         65.62         3.63 o                         
   8   0   2         71.75         75.51         3.41 o                         
   9   0   2        140.67        157.47         4.93 o                         
  -8   1   2         45.63         43.44         2.39 o                         
  -7   1   2         34.70         31.50         2.47 o                         
  -6   1   2         31.94         29.62         1.46 o                         
  -5   1   2          1.35          2.40         1.00 o                         
  -4   1   2        364.55        413.06         4.15 o                         
  -3   1   2          1.65          1.94         0.46 o                         
  -2   1   2       1212.60       1226.81         6.59 o                         
  -1   1   2          1.53          0.73         0.61 o                         
   0   1   2         26.59         16.78         0.91 o                         
   1   1   2      14210.58      13303.74        71.00 o                         
   2   1   2        565.94        522.76         4.85 o                         
   3   1   2       1813.43       1799.16        12.22 o                         
   4   1   2        711.39        649.26        16.76 o                         
   5   1   2          8.52          7.82         1.01 o                         
   6   1   2        730.93        736.37         5.69 o                         
   7   1   2          2.89          1.48         3.16 o                         
   8   1   2          6.10          2.96         2.50 o                         
   9   1   2          0.82         -0.99         1.77 o                         
  -8   2   2          6.07          2.09         1.46 o                         
  -7   2   2         90.65         92.11         5.07 o                         
  -6   2   2         41.95         44.90         2.06 o                         
  -5   2   2         12.05          8.36         1.12 o                         
  -4   2   2        436.38        411.77         4.36 o                         
  -3   2   2       1042.22       1088.25         4.74 o                         
  -2   2   2       2619.98       2832.15         9.43 o                         
  -1   2   2       5031.80       5154.69        10.41 o                         
   0   2   2       1884.27       1834.02         7.66 o                         
   1   2   2          9.66         12.05         0.46 o                         
   2   2   2         47.50         47.01         0.87 o                         
   3   2   2          0.71          1.19         0.39 o                         
   4   2   2         16.24         18.76         0.54 o                         
   5   2   2         14.86          9.86         1.91 o                         
   6   2   2        794.50        778.27        13.45 o                         
   7   2   2          3.99          3.92         1.30 o                         
   8   2   2        212.43        222.79         4.76 o                         
   9   2   2         20.43         14.07         2.60 o                         
  -8   3   2        155.79        181.07        10.15 o                         
  -7   3   2          2.68         -0.04         1.42 o                         
  -6   3   2          2.97         -0.27         1.28 o                         
  -5   3   2         27.35         37.65         5.79 o                         
  -4   3   2          2.30          2.85         1.03 o                         
  -3   3   2        145.10        167.86         4.28 o                         
  -2   3   2         11.59         12.02         0.64 o                         
  -1   3   2         99.84        109.64         1.14 o                         
   0   3   2        310.63        263.59         2.07 o                         
   1   3   2       1958.82       1967.35        12.45 o                         
   2   3   2        952.33        970.44         7.20 o                         
   3   3   2       1777.66       1892.32         8.53 o                         
   4   3   2        716.45        644.72         7.51 o                         
   5   3   2         57.77         68.35         2.94 o                         
   6   3   2          0.83          0.01         1.65 o                         
   7   3   2          5.22          4.66         1.27 o                         
   8   3   2          3.69          4.82         1.47 o                         
   9   3   2         19.87         24.96         3.52 o                         
  -8   4   2          3.79         16.79         2.28 o                         
  -7   4   2         26.19         15.51         2.41 o                         
  -6   4   2         44.98         45.53         2.05 o                         
  -5   4   2         10.55          9.23         2.74 o                         
  -4   4   2        415.90        398.02         6.19 o                         
  -3   4   2         74.09         76.77         2.62 o                         
  -2   4   2          7.22          3.16         0.58 o                         
  -1   4   2        211.27        206.98         1.43 o                         
   0   4   2        231.55        219.53         1.57 o                         
   1   4   2         72.90         76.40         0.99 o                         
   2   4   2         16.71         29.40         0.68 o                         
   3   4   2        304.49        339.50         1.62 o                         
   4   4   2         64.07         75.96         1.95 o                         
   5   4   2        271.28        261.23         2.76 o                         
   6   4   2        159.53        151.39         6.53 o                         
   7   4   2        135.69        137.09         3.23 o                         
   8   4   2        136.61        142.19         9.27 o                         
   9   4   2         20.23         31.28         3.52 o                         
  -7   5   2         16.02          4.35         2.17 o                         
  -6   5   2          2.72         12.65         2.38 o                         
  -5   5   2          5.37         -1.39         1.46 o                         
  -4   5   2        119.46        116.44         3.56 o                         
  -3   5   2         54.35         49.93         1.55 o                         
  -2   5   2        346.02        344.49         7.14 o                         
  -1   5   2        179.24        207.66         1.84 o                         
   0   5   2        151.86        225.30         1.78 o                         
   1   5   2       1860.67       1797.59        10.29 o                         
   2   5   2        425.13        457.68         4.27 o                         
   3   5   2        173.83        172.13         1.60 o                         
   4   5   2        167.22        136.35         2.73 o                         
   5   5   2         17.06         16.03         0.96 o                         
   6   5   2         84.15         72.25         1.82 o                         
   7   5   2          6.60          3.05         1.55 o                         
   8   5   2          1.38          4.64         2.28 o                         
   9   5   2         39.29         37.17         3.98 o                         
  -7   6   2          8.84         13.41         2.34 o                         
  -6   6   2         16.84         22.04         2.44 o                         
  -5   6   2         22.17         18.15         2.08 o                         
  -4   6   2          1.22          7.92         1.74 o                         
  -3   6   2       1305.25       1274.04        10.39 o                         
  -2   6   2         22.21         26.36         1.85 o                         
  -1   6   2        241.50        244.96         3.53 o                         
   0   6   2          0.20          0.46         0.60 o                         
   1   6   2         15.46         11.98         0.75 o                         
   2   6   2        604.29        643.97        13.68 o                         
   3   6   2        169.04        182.21         2.34 o                         
   4   6   2        109.51        101.86         1.91 o                         
   5   6   2         23.84         29.12         1.21 o                         
   6   6   2         39.46         32.06         1.34 o                         
   7   6   2        185.61        173.52         3.97 o                         
   8   6   2        111.85        108.35         2.71 o                         
   9   6   2          0.04          2.19         2.51 o                         
  -6   7   2          8.19          4.40         2.20 o                         
  -5   7   2         49.47         40.44         2.58 o                         
  -4   7   2         81.87         86.77         3.33 o                         
  -3   7   2          4.75          3.14         1.54 o                         
  -2   7   2        453.54        441.29         4.62 o                         
  -1   7   2          0.10          1.59         1.14 o                         
   0   7   2        277.62        259.70         7.42 o                         
   1   7   2        616.52        599.62        16.15 o                         
   2   7   2        267.59        295.01        11.77 o                         
   3   7   2        200.06        184.06         3.21 o                         
   4   7   2        262.04        262.96         5.16 o                         
   5   7   2          6.69          5.88         1.34 o                         
   6   7   2        296.19        271.35         3.58 o                         
   7   7   2         27.64         22.83         2.15 o                         
   8   7   2          0.01          5.31         2.18 o                         
  -6   8   2        108.08        109.75         4.33 o                         
  -5   8   2          6.74          8.82         1.87 o                         
  -4   8   2        263.70        244.69         5.46 o                         
  -3   8   2         82.70         91.62         3.20 o                         
  -2   8   2          8.29          7.77         2.50 o                         
  -1   8   2        179.83        178.50         3.38 o                         
   0   8   2          9.92         14.50         1.51 o                         
   1   8   2          0.60          0.41         1.29 o                         
   2   8   2          2.66          1.88         1.31 o                         
   3   8   2        661.27        654.04         9.26 o                         
   4   8   2        785.92        796.52        13.07 o                         
   5   8   2         60.32         51.13         4.58 o                         
   6   8   2         12.23          9.49         2.17 o                         
   7   8   2         56.47         47.01         8.74 o                         
   8   8   2         21.34         13.41         2.56 o                         
  -5   9   2         26.80         42.90         2.67 o                         
  -4   9   2          0.62          5.23         3.15 o                         
  -3   9   2         63.76         59.04         3.65 o                         
  -2   9   2         14.60         15.57         2.84 o                         
  -1   9   2         13.56          7.05         1.66 o                         
   0   9   2        315.26        293.54         4.44 o                         
   1   9   2         12.22         18.71         2.08 o                         
   2   9   2         31.22         30.50         2.45 o                         
   3   9   2        608.61        597.83         6.20 o                         
   4   9   2          7.10          7.07         1.59 o                         
   5   9   2          7.83          7.67         2.53 o                         
   6   9   2         13.28         16.67         7.79 o                         
   7   9   2          1.55          3.70         1.60 o                         
  -4  10   2         42.75         30.07         3.49 o                         
  -3  10   2         35.80         38.67         3.95 o                         
  -2  10   2         27.12         33.10         3.29 o                         
  -1  10   2         30.95         30.76         3.11 o                         
   0  10   2        105.79         92.03         2.93 o                         
   1  10   2         11.61         13.82         2.20 o                         
   2  10   2         41.98         40.00         5.37 o                         
   3  10   2         14.70         16.58         1.79 o                         
   4  10   2         76.35         65.17         4.15 o                         
   5  10   2         63.00         60.85         4.04 o                         
   6  10   2          9.63          0.94         2.48 o                         
   7  10   2         37.59         47.58         3.75 o                         
  -3  11   2          2.51         11.56         3.10 o                         
  -2  11   2         33.11         20.46         3.16 o                         
  -1  11   2          3.12         12.35         3.01 o                         
   0  11   2         23.49         23.82         9.89 o                         
   1  11   2         11.88         12.65         1.39 o                         
   2  11   2          5.72          9.30         9.25 o                         
   3  11   2         29.61         29.03         3.23 o                         
   4  11   2          4.40          3.45         2.53 o                         
   5  11   2          4.54          5.82         2.50 o                         
   6  11   2          1.13         -0.38         2.67 o                         
  -1  12   2          0.03          3.93         2.91 o                         
   0  12   2          2.26          1.97         2.93 o                         
   1  12   2          7.29         12.95         2.53 o                         
   2  12   2         32.65         26.37         3.23 o                         
   3  12   2          2.80         10.30         2.68 o                         
   4  12   2         24.08         33.55         3.68 o                         
   5  12   2         40.30         52.28         4.08 o                         
  -2 -12   3          0.29         -3.33         3.33 o                         
  -1 -12   3         11.62          4.56         2.72 o                         
   0 -12   3          8.25          4.41         2.06 o                         
   1 -12   3         48.76         52.68         3.24 o                         
  -4 -11   3          8.01         -2.96         2.96 o                         
  -3 -11   3          8.49          0.64         2.76 o                         
  -2 -11   3         14.23          7.76         2.48 o                         
  -1 -11   3         53.00         53.29         3.75 o                         
   0 -11   3          7.67          5.82         1.68 o                         
   1 -11   3         11.33         24.74        22.39 o                         
   2 -11   3         22.56         31.51         1.80 o                         
   3 -11   3          2.81         -1.29         1.71 o                         
  -5 -10   3          6.42          2.29         2.73 o                         
  -4 -10   3         16.31         25.91         3.31 o                         
  -3 -10   3         60.03         68.96         4.52 o                         
  -2 -10   3         50.02         49.77         3.49 o                         
  -1 -10   3         62.30         68.17         3.93 o                         
   0 -10   3          0.06          2.97         3.01 o                         
   1 -10   3        122.95        129.00         4.79 o                         
   2 -10   3         88.61         83.57         3.56 o                         
   3 -10   3         17.43         13.91         8.14 o                         
   4 -10   3         29.64         32.14         6.03 o                         
  -6  -9   3         65.88         61.18         3.67 o                         
  -5  -9   3         27.99         36.74         3.40 o                         
  -4  -9   3         75.51         71.92         4.42 o                         
  -3  -9   3        127.87        119.49         5.05 o                         
  -2  -9   3         16.23         15.89         2.64 o                         
  -1  -9   3          6.58          5.79         2.10 o                         
   0  -9   3          0.80         -0.58         1.26 o                         
   1  -9   3          2.30          5.81         1.53 o                         
   2  -9   3         63.64         59.94         2.52 o                         
   3  -9   3          0.31         -4.72         4.72 o                         
   4  -9   3          8.56         14.92         2.16 o                         
   5  -9   3          3.50          4.45         2.39 o                         
  -7  -8   3         20.82         21.10         4.26 o                         
  -6  -8   3          0.38          5.41         9.01 o                         
  -5  -8   3          4.82          5.14         1.97 o                         
  -4  -8   3         27.53         29.75         2.98 o                         
  -3  -8   3          7.57          0.18         2.26 o                         
  -2  -8   3        435.39        425.00         8.13 o                         
  -1  -8   3        177.29        170.43         5.25 o                         
   0  -8   3          3.34          5.03         1.33 o                         
   1  -8   3        244.43        252.19         5.63 o                         
   2  -8   3        105.79        111.46         2.36 o                         
   3  -8   3        434.91        422.39        13.54 o                         
   4  -8   3         26.85         21.70        12.35 o                         
   5  -8   3          1.11         -2.24         2.24 o                         
   6  -8   3          3.29         -1.87         1.87 o                         
  -7  -7   3          2.76          8.95         3.68 o                         
  -6  -7   3        103.25        113.33         2.63 o                         
  -5  -7   3          0.01         -0.92         6.13 o                         
  -4  -7   3         77.04         69.05         2.93 o                         
  -3  -7   3        141.01        134.66         4.77 o                         
  -2  -7   3         62.60         65.09         3.47 o                         
  -1  -7   3        122.09        124.24         4.22 o                         
   0  -7   3         48.09         42.91         2.74 o                         
   1  -7   3         55.35         64.38         2.24 o                         
   2  -7   3          1.68          1.33         0.90 o                         
   3  -7   3        298.43        306.44         8.42 o                         
   4  -7   3         15.75         18.93         4.31 o                         
   5  -7   3        131.40        137.35         3.47 o                         
   6  -7   3         16.48         22.68         7.31 o                         
   7  -7   3          2.87         18.06         2.57 o                         
  -8  -6   3          0.02          3.47         5.47 o                         
  -7  -6   3          7.28          7.08         4.67 o                         
  -6  -6   3         25.77         21.96         1.45 o                         
  -5  -6   3         22.27         28.13         1.41 o                         
  -4  -6   3          0.22          2.34         1.32 o                         
  -3  -6   3        320.55        325.27         6.53 o                         
  -2  -6   3        386.45        391.92         6.93 o                         
  -1  -6   3        771.39        780.40         9.22 o                         
   0  -6   3        725.14        790.43         9.73 o                         
   1  -6   3         45.87         42.36         1.75 o                         
   2  -6   3          0.83          2.45         1.27 o                         
   3  -6   3         83.90         83.12         3.36 o                         
   4  -6   3         40.65         44.19         2.03 o                         
   5  -6   3          9.52          6.48         1.80 o                         
   6  -6   3          9.38          8.52         1.96 o                         
   7  -6   3         86.82         87.71         4.10 o                         
  -8  -5   3          5.40          9.88         4.43 o                         
  -7  -5   3         10.52         14.27         4.60 o                         
  -6  -5   3         82.36         79.75         2.60 o                         
  -5  -5   3          0.53          0.72         2.10 o                         
  -4  -5   3         39.47         33.42         1.95 o                         
  -3  -5   3        334.06        371.33         6.43 o                         
  -2  -5   3         11.89         14.24         1.93 o                         
  -1  -5   3         27.00         30.05         2.24 o                         
   0  -5   3        593.66        593.45         6.16 o                         
   1  -5   3          5.13          5.71         0.66 o                         
   2  -5   3        113.87        111.87         1.79 o                         
   3  -5   3        285.52        286.75         9.45 o                         
   4  -5   3         22.62         24.95         2.25 o                         
   5  -5   3        165.63        167.94         4.76 o                         
   6  -5   3         48.64         45.76         2.97 o                         
   7  -5   3         15.34          6.54         2.04 o                         
   8  -5   3         36.96         42.15         3.06 o                         
  -8  -4   3         10.63         10.75         1.56 o                         
  -7  -4   3          0.01         -1.59         1.59 o                         
  -6  -4   3         17.09         16.84         5.60 o                         
  -5  -4   3        373.53        391.88         4.89 o                         
  -4  -4   3        153.30        160.76         2.35 o                         
  -3  -4   3        146.92        168.36         4.54 o                         
  -2  -4   3        696.59        685.09         7.56 o                         
  -1  -4   3        411.30        428.05         5.72 o                         
   0  -4   3          0.24          0.50         0.53 o                         
   1  -4   3          0.85          1.19         0.85 o                         
   2  -4   3         26.53         27.95         1.01 o                         
   3  -4   3          0.59          0.11         0.61 o                         
   4  -4   3         47.21         48.65         2.64 o                         
   5  -4   3          3.82          1.73         1.90 o                         
   6  -4   3        211.70        201.63         5.25 o                         
   7  -4   3         54.05         52.75         3.18 o                         
   8  -4   3          0.14         14.65         2.48 o                         
  -8  -3   3          0.16         -1.66         3.12 o                         
  -7  -3   3         48.67         27.39         3.16 o                         
  -6  -3   3        971.24        960.96        11.84 o                         
  -5  -3   3          5.54          3.39         1.25 o                         
  -4  -3   3        137.23        139.37         2.09 o                         
  -3  -3   3         93.65        108.07         1.72 o                         
  -2  -3   3         20.97         19.77         1.02 o                         
  -1  -3   3        944.53       1003.14         8.02 o                         
   0  -3   3        558.63        561.17         5.70 o                         
   1  -3   3        879.11        893.67         3.91 o                         
   2  -3   3        186.23        176.84         2.30 o                         
   3  -3   3        425.32        454.67         6.20 o                         
   4  -3   3        838.52        860.74         8.45 o                         
   5  -3   3        371.02        367.05         6.11 o                         
   6  -3   3        102.19        115.08         4.03 o                         
   7  -3   3          0.86         -0.16         1.66 o                         
   8  -3   3         11.83          9.81         2.39 o                         
   9  -3   3          2.55         -1.43         2.24 o                         
  -8  -2   3         74.01         75.68         4.80 o                         
  -7  -2   3         12.48         13.53         3.11 o                         
  -6  -2   3          7.88          7.50         2.45 o                         
  -5  -2   3        266.39        268.02         5.73 o                         
  -4  -2   3         77.98         74.85         5.16 o                         
  -3  -2   3         56.23         52.88         2.43 o                         
  -2  -2   3        640.38        603.38         3.85 o                         
  -1  -2   3       1173.03       1228.16         8.03 o                         
   0  -2   3        757.07        768.53         6.02 o                         
   1  -2   3         15.67          7.41         0.58 o                         
   2  -2   3        136.59        136.80         1.27 o                         
   3  -2   3       1782.63       1832.31        24.90 o                         
   4  -2   3         70.63         79.43         2.06 o                         
   5  -2   3          0.60          1.38         1.56 o                         
   6  -2   3        558.59        556.53         7.58 o                         
   7  -2   3         33.21         44.16         2.85 o                         
   8  -2   3          0.04         -1.72         1.72 o                         
   9  -2   3        103.56        130.87         4.88 o                         
  -8  -1   3         16.62         11.02         2.93 o                         
  -7  -1   3         70.75         70.59         4.07 o                         
  -6  -1   3          0.16          1.70         4.30 o                         
  -5  -1   3         32.66         29.47         2.48 o                         
  -4  -1   3         58.83         62.16         1.63 o                         
  -3  -1   3          0.07         -1.57         1.57 o                         
  -2  -1   3          7.38         14.46         1.28 o                         
  -1  -1   3          8.69          7.33         0.57 o                         
   0  -1   3      35730.66      30427.96       136.26 o                         
   1  -1   3      12959.98      12358.09        88.37 o                         
   2  -1   3        959.09        927.52         4.37 o                         
   3  -1   3         32.90         45.45         0.91 o                         
   4  -1   3        782.39        792.46         6.59 o                         
   5  -1   3        506.83        513.04         4.53 o                         
   6  -1   3        121.25        121.20         2.69 o                         
   7  -1   3         83.39         77.56         3.33 o                         
   8  -1   3          1.46          2.34         1.76 o                         
   9  -1   3          0.81          2.21         2.09 o                         
  -8   0   3         74.59         77.08         4.49 o                         
  -7   0   3         30.91         23.33         3.07 o                         
  -6   0   3          5.24          5.08         3.02 o                         
  -5   0   3        490.00        485.96         5.84 o                         
  -4   0   3         35.13         40.03         1.84 o                         
  -3   0   3       1932.61       1975.40         8.82 o                         
  -2   0   3         66.25         56.87         1.68 o                         
  -1   0   3       1571.27       1631.99         7.84 o                         
   0   0   3       2187.86       2164.19         7.11 o                         
   1   0   3        622.41        592.14         4.67 o                         
   2   0   3        164.46        175.03         1.76 o                         
   3   0   3        195.59        214.31         4.09 o                         
   4   0   3          1.11          1.53         0.66 o                         
   5   0   3          0.98          0.49         0.95 o                         
   6   0   3        590.12        599.34         7.52 o                         
   7   0   3        178.79        179.21         3.43 o                         
   8   0   3         15.94         18.32         4.67 o                         
   9   0   3        214.40        239.42         6.02 o                         
  -8   1   3         20.86         25.15         3.59 o                         
  -7   1   3          0.43          1.47         1.51 o                         
  -6   1   3          6.07          3.22         1.95 o                         
  -5   1   3         11.17          7.48         1.20 o                         
  -4   1   3        239.03        248.28         3.53 o                         
  -3   1   3        764.69        819.01         4.57 o                         
  -2   1   3        249.83        252.82         2.89 o                         
  -1   1   3       1760.01       1673.71         7.86 o                         
   0   1   3          0.18          1.50         0.77 o                         
   1   1   3       1071.21       1043.02         5.75 o                         
   2   1   3       2057.29       1876.02        40.01 o                         
   3   1   3          3.61          1.52         0.62 o                         
   4   1   3       2097.27       2090.73        32.65 o                         
   5   1   3        226.75        227.85         2.88 o                         
   6   1   3         53.42         53.51         1.94 o                         
   7   1   3        629.87        597.20         8.99 o                         
   8   1   3          1.89         -2.53         3.38 o                         
   9   1   3          2.98          7.09         6.36 o                         
  -8   2   3         70.00         72.79         3.00 o                         
  -7   2   3          8.61          5.88         5.77 o                         
  -6   2   3          1.62          4.38         1.11 o                         
  -5   2   3        314.82        299.34         8.26 o                         
  -4   2   3          1.55          0.87         1.20 o                         
  -3   2   3        191.43        188.82         1.48 o                         
  -2   2   3       1337.62       1406.23         6.50 o                         
  -1   2   3         45.86         43.97         0.94 o                         
   0   2   3         87.64         82.42         1.48 o                         
   1   2   3        668.14        660.96         4.70 o                         
   2   2   3        411.25        424.57         4.38 o                         
   3   2   3        154.40        151.97         3.41 o                         
   4   2   3        344.21        418.47         2.41 o                         
   5   2   3        139.01        151.09         2.43 o                         
   6   2   3       1450.16       1457.54         7.74 o                         
   7   2   3        209.66        213.42         3.47 o                         
   8   2   3          0.11          4.12         1.47 o                         
   9   2   3         43.02         34.40         3.48 o                         
  -8   3   3          0.64          2.00         3.19 o                         
  -7   3   3          1.79         -0.21         1.72 o                         
  -6   3   3         66.21         63.13         2.93 o                         
  -5   3   3          5.35          4.76         1.36 o                         
  -4   3   3         51.79         44.67         1.50 o                         
  -3   3   3          8.38          7.45         0.87 o                         
  -2   3   3        205.37        201.89         3.57 o                         
  -1   3   3        342.61        325.18         1.80 o                         
   0   3   3        815.36        861.24         3.38 o                         
   1   3   3        336.15        312.17         1.90 o                         
   2   3   3        729.67        721.56         4.67 o                         
   3   3   3        702.82        759.72         5.03 o                         
   4   3   3          4.49          1.89         0.49 o                         
   5   3   3        104.27        102.87         1.97 o                         
   6   3   3         89.87         95.87         2.23 o                         
   7   3   3         78.07         67.55         3.69 o                         
   8   3   3         12.81          5.10         2.72 o                         
   9   3   3          0.15          7.16         2.90 o                         
  -7   4   3         14.72         21.94         5.12 o                         
  -6   4   3         92.77         91.74         4.93 o                         
  -5   4   3         43.68         42.72         1.82 o                         
  -4   4   3          6.84          7.74         1.19 o                         
  -3   4   3        679.95        657.35         4.75 o                         
  -2   4   3        378.38        365.30         2.97 o                         
  -1   4   3         72.12         75.96         0.93 o                         
   0   4   3        178.73        211.32         2.62 o                         
   1   4   3       2465.91       2636.48        32.42 o                         
   2   4   3        108.25        121.94         1.69 o                         
   3   4   3        163.45        160.02         1.66 o                         
   4   4   3        195.76        198.15         2.17 o                         
   5   4   3          0.66         -0.09         0.95 o                         
   6   4   3        342.81        342.88         6.78 o                         
   7   4   3        266.11        263.09         5.90 o                         
   8   4   3         47.39         52.59         3.68 o                         
   9   4   3         45.33         37.66         3.95 o                         
  -7   5   3          3.76          2.22         1.85 o                         
  -5   5   3         35.81         33.24         2.45 o                         
  -4   5   3          1.47          2.83         1.49 o                         
  -3   5   3         73.30         65.47         2.57 o                         
  -2   5   3        840.59        841.33         7.04 o                         
  -1   5   3        314.23        276.39         3.23 o                         
   0   5   3       1928.36       2073.77        10.67 o                         
   1   5   3        105.15         75.46         1.19 o                         
   2   5   3       1226.96       1262.50        13.99 o                         
   3   5   3        170.84        177.44         2.26 o                         
   4   5   3        107.91         99.12         1.90 o                         
   5   5   3         11.42          9.38         1.34 o                         
   6   5   3         10.11          5.32         2.43 o                         
   7   5   3         44.59         46.00         3.25 o                         
   8   5   3          8.32          7.40         2.55 o                         
   9   5   3          2.68          0.15         2.91 o                         
  -7   6   3         18.24         -0.28         2.66 o                         
  -6   6   3         51.82         51.20         3.29 o                         
  -5   6   3        100.48        108.12         3.94 o                         
  -4   6   3          1.71         -1.40         1.40 o                         
  -3   6   3       1273.41       1265.06        10.17 o                         
  -2   6   3         42.20         42.48         2.51 o                         
  -1   6   3         15.22         17.95         1.12 o                         
   0   6   3        429.42        450.30         9.84 o                         
   1   6   3         69.29         66.68         1.99 o                         
   2   6   3          5.18          5.24         1.24 o                         
   3   6   3        880.09        865.65        11.10 o                         
   4   6   3        219.36        218.61         3.58 o                         
   5   6   3        173.87        170.63         2.71 o                         
   6   6   3        229.75        224.72         3.17 o                         
   7   6   3          4.84          5.63         1.64 o                         
   8   6   3          0.29         -1.68         1.68 o                         
   9   6   3         31.70         39.11         8.84 o                         
  -6   7   3         22.86         32.61         2.41 o                         
  -5   7   3         79.47         90.86         3.72 o                         
  -3   7   3         43.39         45.54         1.92 o                         
  -2   7   3          2.41          0.30         1.15 o                         
  -1   7   3       1393.49       1397.52        11.92 o                         
   0   7   3         79.54         83.42         2.33 o                         
   1   7   3        165.41        161.53         3.08 o                         
   2   7   3        495.34        469.87         9.58 o                         
   3   7   3         53.15         47.03         3.12 o                         
   4   7   3          2.69          2.51         1.56 o                         
   5   7   3        320.07        283.28         5.08 o                         
   6   7   3        100.71         88.06         2.79 o                         
   7   7   3         78.33         69.56         3.90 o                         
   8   7   3         16.99         24.92         2.36 o                         
  -5   8   3         86.61         90.18         3.81 o                         
  -4   8   3         10.04         10.12         3.84 o                         
  -3   8   3         12.36         14.45         2.82 o                         
  -2   8   3          8.30          8.63         2.40 o                         
  -1   8   3         94.53         81.61         3.78 o                         
   0   8   3        186.00        178.41         6.24 o                         
   1   8   3         42.07         42.42         2.01 o                         
   2   8   3         62.87         67.43         2.35 o                         
   3   8   3        373.13        367.06         9.43 o                         
   4   8   3        280.61        272.19         4.32 o                         
   5   8   3         16.27         20.39         1.98 o                         
   6   8   3         95.11        101.31         2.50 o                         
   7   8   3         17.99         10.57         2.98 o                         
   8   8   3         18.40         11.91         2.55 o                         
  -5   9   3         50.98         60.37         4.82 o                         
  -4   9   3         31.33         26.02         3.38 o                         
  -3   9   3          0.36         -1.22         2.90 o                         
  -2   9   3         47.27         55.24         3.75 o                         
  -1   9   3        206.98        202.80         5.59 o                         
   0   9   3         38.84         40.10         2.18 o                         
   1   9   3          4.18          6.63         1.63 o                         
   2   9   3        238.37        226.64         4.04 o                         
   3   9   3        191.47        187.57         3.80 o                         
   4   9   3         41.05         46.06         2.32 o                         
   5   9   3          1.95          5.51         1.66 o                         
   6   9   3          8.23         14.86         2.94 o                         
   7   9   3          3.31         11.14         2.34 o                         
   8   9   3         10.55         14.01         2.82 o                         
  -3  10   3         39.21         65.91         4.57 o                         
  -2  10   3          1.16         -2.79         2.79 o                         
  -1  10   3          1.24          6.42         2.61 o                         
   0  10   3        188.63        168.48         3.77 o                         
   1  10   3          0.04          2.81         3.35 o                         
   2  10   3         49.49         48.21         2.33 o                         
   3  10   3         10.14         11.06         1.79 o                         
   4  10   3          9.04         15.66         2.61 o                         
   5  10   3         23.49         31.89         2.30 o                         
   6  10   3          6.31         21.75         2.68 o                         
   7  10   3         15.72         23.79         2.97 o                         
  -3  11   3          0.00          1.96         4.01 o                         
  -2  11   3         65.49         67.77         4.54 o                         
  -1  11   3         29.20         43.98         4.04 o                         
   0  11   3          6.07          5.47         2.94 o                         
   1  11   3         15.65         17.20         1.94 o                         
   2  11   3         33.68         38.17         2.46 o                         
   3  11   3          5.41         11.34         1.78 o                         
   4  11   3          6.31          9.07         2.58 o                         
   5  11   3         13.14         22.03         2.73 o                         
   6  11   3          0.11         11.60         2.86 o                         
  -1  12   3          1.34         -3.03         3.03 o                         
   0  12   3         14.64         17.67         3.68 o                         
   1  12   3          5.94          0.85         3.19 o                         
   2  12   3         18.21         28.60         5.33 o                         
   3  12   3         56.74         62.72         4.29 o                         
   4  12   3          0.00         10.13         2.95 o                         
  -3 -11   4          3.91         10.65         2.85 o                         
  -2 -11   4         20.10         25.44         3.35 o                         
  -1 -11   4         19.77         21.01         2.91 o                         
   0 -11   4         10.23         22.06         2.56 o                         
   1 -11   4         19.53         19.16         1.88 o                         
   2 -11   4          0.54         22.22         3.92 o                         
   3 -11   4          3.82         27.97         3.15 o                         
  -5 -10   4          5.47         15.91         2.79 o                         
  -4 -10   4          4.48          4.76         2.51 o                         
  -3 -10   4        396.82        397.16         9.17 o                         
  -2 -10   4         51.37         43.94         3.55 o                         
  -1 -10   4         34.24         31.42         3.03 o                         
   0 -10   4         25.57         20.67         2.74 o                         
   1 -10   4          3.37          9.20         3.12 o                         
   2 -10   4          4.91         13.38         8.61 o                         
   3 -10   4          5.08         10.17         4.07 o                         
   4 -10   4          0.34          8.67         8.05 o                         
  -6  -9   4         26.31         40.58         2.95 o                         
  -5  -9   4          3.20          5.06         2.52 o                         
  -4  -9   4         30.61         24.35         2.86 o                         
  -3  -9   4          0.22          0.07         2.36 o                         
  -2  -9   4          3.72          1.66         2.27 o                         
  -1  -9   4         33.04         28.16         2.88 o                         
   0  -9   4         17.96         16.18         2.42 o                         
   1  -9   4         59.29         45.96         3.18 o                         
   2  -9   4         15.55         21.30        14.66 o                         
   3  -9   4        122.77        128.67         8.66 o                         
   4  -9   4         18.84         22.96         1.84 o                         
   5  -9   4         10.35         19.80         2.47 o                         
  -6  -8   4         31.22         22.31         1.90 o                         
  -5  -8   4          3.92          1.49        10.67 o                         
  -4  -8   4         34.12         36.79         2.03 o                         
  -3  -8   4         90.22         91.78         4.43 o                         
  -2  -8   4         40.80         49.17         3.55 o                         
  -1  -8   4        362.49        360.63         7.51 o                         
   0  -8   4         59.36         55.46         3.24 o                         
   1  -8   4         30.93         40.57         2.00 o                         
   2  -8   4         23.91         27.14         1.43 o                         
   3  -8   4         77.06         77.30         6.62 o                         
   4  -8   4        212.46        190.65         7.94 o                         
   5  -8   4          0.09         -2.59         2.59 o                         
   6  -8   4          1.46          3.04         2.19 o                         
  -7  -7   4         17.26         31.09         3.19 o                         
  -6  -7   4          6.25         -5.15         5.40 o                         
  -5  -7   4         14.88         13.33         2.54 o                         
  -4  -7   4          2.24          8.31         2.66 o                         
  -3  -7   4          0.10          1.91         1.69 o                         
  -2  -7   4         11.57          9.19         2.33 o                         
  -1  -7   4          7.92          4.89         2.23 o                         
   0  -7   4        297.44        283.85         6.11 o                         
   1  -7   4         12.01         12.82         1.40 o                         
   2  -7   4        105.43         93.40         3.47 o                         
   3  -7   4        340.12        341.30         6.16 o                         
   4  -7   4         40.24         33.88         2.35 o                         
   5  -7   4         28.14         24.58         1.71 o                         
   6  -7   4         19.44         27.89        15.70 o                         
   7  -7   4          1.69         20.55         2.47 o                         
  -7  -6   4          4.80          8.52         2.26 o                         
  -6  -6   4         24.93         23.97         3.31 o                         
  -5  -6   4         19.04         21.59         1.43 o                         
  -4  -6   4         37.15         43.73         2.02 o                         
  -3  -6   4        195.85        208.94         5.42 o                         
  -2  -6   4         62.13         74.72         3.63 o                         
  -1  -6   4        273.26        276.64         5.87 o                         
   0  -6   4          1.88          3.31         1.79 o                         
   1  -6   4          0.07          2.45         1.29 o                         
   2  -6   4          1.66          1.74         0.70 o                         
   3  -6   4         55.82         55.77         4.37 o                         
   4  -6   4          9.83          6.53         2.53 o                         
   5  -6   4         51.97         43.04         2.08 o                         
   6  -6   4          0.10          2.47         2.00 o                         
   7  -6   4         11.16         29.17         2.90 o                         
  -7  -5   4         24.44         28.65         3.47 o                         
  -6  -5   4         24.10         13.56         1.54 o                         
  -5  -5   4        176.62        174.53         5.87 o                         
  -4  -5   4          0.06          0.55         0.85 o                         
  -3  -5   4          1.64          4.94         1.86 o                         
  -2  -5   4        203.82        219.18         5.04 o                         
  -1  -5   4          2.66          3.91         1.73 o                         
   0  -5   4        124.02        136.49         3.80 o                         
   1  -5   4         60.30         63.78         1.44 o                         
   2  -5   4         42.60         45.51         1.30 o                         
   3  -5   4         73.66         66.45         1.61 o                         
   4  -5   4        115.70        109.34         6.00 o                         
   5  -5   4          5.04          2.12         1.75 o                         
   6  -5   4         38.78         30.72         6.24 o                         
   7  -5   4         31.82         43.83         3.21 o                         
   8  -5   4          8.56          1.57         2.43 o                         
  -8  -4   4          0.34          1.31         2.85 o                         
  -7  -4   4          7.87          9.86         2.83 o                         
  -6  -4   4         34.15         34.23         3.13 o                         
  -5  -4   4        215.72        233.29         3.09 o                         
  -4  -4   4         64.96         58.66         3.40 o                         
  -3  -4   4        365.06        370.21         4.09 o                         
  -2  -4   4          8.01         10.29         1.71 o                         
  -1  -4   4         95.38         92.56         3.10 o                         
   0  -4   4        284.65        281.40         4.95 o                         
   1  -4   4         25.12         26.76         2.92 o                         
   2  -4   4         40.12         37.66         1.94 o                         
   3  -4   4        420.63        406.97         5.66 o                         
   4  -4   4        104.71         95.68         8.01 o                         
   5  -4   4        236.52        223.82         3.66 o                         
   6  -4   4         24.79         21.25         2.53 o                         
   7  -4   4          0.68          4.25         1.77 o                         
   8  -4   4        122.43        127.12         4.81 o                         
  -8  -3   4         42.86         44.26         4.22 o                         
  -7  -3   4          4.16          6.25         2.32 o                         
  -6  -3   4        173.32        183.58         5.66 o                         
  -5  -3   4          0.22          5.10         1.29 o                         
  -4  -3   4          1.00         -0.25         0.66 o                         
  -3  -3   4        139.77        131.50         2.83 o                         
  -2  -3   4        845.97        909.00         8.56 o                         
  -1  -3   4        375.30        438.84         5.80 o                         
   0  -3   4       4153.70       4187.15        16.80 o                         
   1  -3   4        418.93        405.74         3.96 o                         
   2  -3   4         11.31         10.04         1.31 o                         
   3  -3   4        171.94        165.11         3.83 o                         
   4  -3   4         53.03         39.00         2.12 o                         
   5  -3   4         31.56         27.95         1.57 o                         
   6  -3   4        144.46        154.06         4.56 o                         
   7  -3   4          1.96          0.04         1.59 o                         
   8  -3   4          2.74         10.56         1.82 o                         
  -8  -2   4         26.49         26.58         3.91 o                         
  -7  -2   4          2.43         -1.15         2.02 o                         
  -6  -2   4        133.14        127.01         4.75 o                         
  -5  -2   4         60.55         61.79         3.27 o                         
  -4  -2   4        310.78        304.85         3.84 o                         
  -3  -2   4        151.15        153.86         3.36 o                         
  -2  -2   4          6.83          8.00         0.80 o                         
  -1  -2   4        118.23        129.98         3.11 o                         
   0  -2   4         43.27         45.60         2.02 o                         
   1  -2   4         61.21         64.10         2.18 o                         
   2  -2   4         36.44         39.25         1.08 o                         
   3  -2   4        385.31        410.81         2.38 o                         
   4  -2   4        298.19        301.72         2.13 o                         
   5  -2   4        329.22        313.55         4.94 o                         
   6  -2   4         15.13         18.03         2.25 o                         
   7  -2   4        202.96        209.51         5.21 o                         
   8  -2   4         58.18         64.15         3.40 o                         
   9  -2   4          8.48          5.25         2.04 o                         
  -8  -1   4         35.76         32.18         3.73 o                         
  -7  -1   4          4.23          5.25         2.35 o                         
  -6  -1   4          5.51          6.86         1.45 o                         
  -5  -1   4         87.24         85.25         3.77 o                         
  -4  -1   4         42.92         41.50         1.61 o                         
  -3  -1   4        581.28        585.80         4.71 o                         
  -2  -1   4       1343.72       1366.01         5.45 o                         
  -1  -1   4        113.11         99.52         4.36 o                         
   0  -1   4       1819.50       1678.56        23.75 o                         
   1  -1   4         11.12         13.73         0.86 o                         
   2  -1   4         55.14         58.39         1.21 o                         
   3  -1   4        752.14        732.93        12.50 o                         
   4  -1   4        234.09        208.97         2.75 o                         
   5  -1   4          3.57          1.91         1.06 o                         
   6  -1   4          3.63          3.32         1.31 o                         
   7  -1   4        131.73        133.71         3.29 o                         
   8  -1   4          0.51         -1.59         1.59 o                         
   9  -1   4          0.13          5.78         1.90 o                         
  -8   0   4         29.96         25.34         3.57 o                         
  -7   0   4        133.70        149.03         5.49 o                         
  -6   0   4         36.03         27.04         4.42 o                         
  -5   0   4         36.05         32.53         2.09 o                         
  -4   0   4        252.83        247.37         5.51 o                         
  -3   0   4        553.16        552.21        10.80 o                         
  -2   0   4        146.34        163.09         3.10 o                         
  -1   0   4        673.94        653.38         6.48 o                         
   0   0   4        182.05        196.49         1.89 o                         
   1   0   4          3.78          1.55         0.52 o                         
   2   0   4        143.98        175.53         2.75 o                         
   3   0   4        341.07        337.11        15.02 o                         
   4   0   4         51.50         40.40         1.39 o                         
   5   0   4        363.51        360.31         3.76 o                         
   6   0   4          0.54         -0.98         1.27 o                         
   7   0   4        356.98        368.70         4.63 o                         
   8   0   4        117.86        110.72         8.49 o                         
   9   0   4         10.22         13.35         2.19 o                         
  -8   1   4         55.31         60.56         4.20 o                         
  -7   1   4         16.37         10.34         2.70 o                         
  -6   1   4          0.78          6.28         1.54 o                         
  -5   1   4         23.89         20.64         2.45 o                         
  -4   1   4         14.31         16.12         3.32 o                         
  -3   1   4        919.68        960.59        10.63 o                         
  -2   1   4        100.38         75.94         2.14 o                         
  -1   1   4         87.12         80.69         1.44 o                         
   0   1   4         28.99         21.66         1.19 o                         
   1   1   4          1.90          0.19         0.59 o                         
   2   1   4       1438.52       1434.09        18.32 o                         
   3   1   4        137.04        129.99         1.76 o                         
   4   1   4         45.83         57.48         2.62 o                         
   5   1   4         15.67         15.13         1.38 o                         
   6   1   4         12.07         11.83         4.02 o                         
   7   1   4        246.12        240.67         3.75 o                         
   8   1   4         50.70         53.37         2.32 o                         
   9   1   4         73.99         68.51         2.67 o                         
  -8   2   4          1.72          1.55         2.63 o                         
  -7   2   4        133.35        141.42         3.03 o                         
  -6   2   4         28.51         23.93         1.54 o                         
  -5   2   4        112.40        116.23         4.92 o                         
  -4   2   4        198.09        192.98         3.98 o                         
  -3   2   4         14.88         12.86         1.20 o                         
  -2   2   4         24.66         33.92         1.58 o                         
  -1   2   4        287.45        302.48         4.41 o                         
   0   2   4        266.49        273.32         3.65 o                         
   1   2   4         10.42         12.57         0.50 o                         
   2   2   4         42.08         66.74         2.11 o                         
   3   2   4        269.11        235.46         2.46 o                         
   4   2   4        259.68        254.29         2.55 o                         
   5   2   4        763.15        766.07         4.97 o                         
   6   2   4          4.47          5.12         2.04 o                         
   7   2   4        223.54        215.93         8.90 o                         
   8   2   4         72.59         65.89         4.02 o                         
   9   2   4          0.97         10.59         3.43 o                         
  -7   3   4         17.20         15.26         5.10 o                         
  -6   3   4         24.50         20.04         3.20 o                         
  -5   3   4         29.07         23.18         1.42 o                         
  -4   3   4          2.88          3.21         0.95 o                         
  -3   3   4        147.51        142.97         1.73 o                         
  -2   3   4        390.78        376.84         2.45 o                         
  -1   3   4        577.38        555.09         2.98 o                         
   0   3   4        708.92        683.25         7.24 o                         
   1   3   4        244.06        224.14         5.01 o                         
   2   3   4        380.54        366.46         2.39 o                         
   3   3   4         96.23         91.99         1.14 o                         
   4   3   4        456.02        479.31         3.24 o                         
   5   3   4          3.75          2.92         0.82 o                         
   6   3   4         16.42         17.93         2.58 o                         
   7   3   4         41.63         34.79         3.01 o                         
   8   3   4          8.64         13.86         3.01 o                         
   9   3   4         33.14         30.74         3.36 o                         
  -7   4   4         88.05         88.81         3.80 o                         
  -6   4   4          1.97          1.82         1.73 o                         
  -5   4   4         85.22         89.41         2.88 o                         
  -4   4   4        108.71        113.85         3.40 o                         
  -3   4   4         94.70         97.31         1.54 o                         
  -2   4   4        264.42        261.67         2.11 o                         
  -1   4   4         81.32         86.60         1.05 o                         
   0   4   4          0.14          0.49         0.41 o                         
   1   4   4        157.43        173.26         3.18 o                         
   2   4   4        171.16        182.48         1.99 o                         
   3   4   4         37.20         33.99         1.92 o                         
   4   4   4       1072.34       1071.01         5.91 o                         
   5   4   4        752.10        733.45         8.27 o                         
   6   4   4         49.84         52.77         3.27 o                         
   7   4   4        112.68        129.03         4.54 o                         
   8   4   4         49.78         54.53         3.84 o                         
   9   4   4         12.21          6.79         3.35 o                         
  -7   5   4          0.16          3.92         2.38 o                         
  -6   5   4          7.16         20.03         2.24 o                         
  -5   5   4         17.01         17.87         2.03 o                         
  -4   5   4          0.37         -1.50         1.50 o                         
  -3   5   4         15.08         12.16         1.74 o                         
  -2   5   4        325.57        307.41         3.47 o                         
  -1   5   4         21.17         21.66         1.07 o                         
   0   5   4       1054.93       1085.98         4.80 o                         
   1   5   4          0.23          1.80         1.59 o                         
   2   5   4         40.25         27.77         2.26 o                         
   3   5   4         98.33         93.46         1.70 o                         
   4   5   4        310.75        303.19         5.45 o                         
   5   5   4         50.15         48.74         2.27 o                         
   6   5   4         90.32         83.75         3.64 o                         
   7   5   4         25.94         20.20         2.74 o                         
   8   5   4         24.60         18.66         2.95 o                         
   9   5   4         50.30         66.71         4.33 o                         
  -6   6   4          7.14         -1.33         1.84 o                         
  -5   6   4        141.37        126.65         4.17 o                         
  -4   6   4          8.24          7.78         1.58 o                         
  -3   6   4         27.22         25.94         1.60 o                         
  -2   6   4        886.42        865.54         9.36 o                         
  -1   6   4         34.87         37.99         2.69 o                         
   0   6   4        165.21        179.36         4.30 o                         
   1   6   4         37.43         30.72         2.34 o                         
   2   6   4        191.31        211.03         4.48 o                         
   3   6   4         62.38         54.77         2.89 o                         
   4   6   4        567.69        575.61         8.78 o                         
   5   6   4        165.72        159.24         5.48 o                         
   6   6   4          6.00          2.25         1.51 o                         
   7   6   4         95.85         99.36         9.27 o                         
   8   6   4         43.16         36.10         6.00 o                         
   9   6   4         12.53          7.89         1.75 o                         
  -5   7   4         18.28         11.54         1.89 o                         
  -4   7   4          2.94          8.27         1.42 o                         
  -3   7   4        161.53        150.76         4.92 o                         
  -2   7   4        300.18        284.90         6.07 o                         
  -1   7   4          6.03          7.53         2.55 o                         
   0   7   4        395.48        389.65         6.57 o                         
   1   7   4        133.77        135.14         4.01 o                         
   2   7   4         12.39          9.82         2.15 o                         
   3   7   4        151.36        154.59         3.21 o                         
   4   7   4         22.10         24.30         1.53 o                         
   5   7   4         31.45         24.38         1.53 o                         
   6   7   4         18.85         19.22         1.47 o                         
   7   7   4          2.72          4.44         1.90 o                         
   8   7   4          8.33         11.41         2.09 o                         
  -5   8   4          3.42          7.78         3.32 o                         
  -4   8   4         27.66         27.93         3.51 o                         
  -3   8   4        113.39        110.93         4.58 o                         
  -2   8   4          2.85          8.80         2.68 o                         
  -1   8   4        131.83        124.50         4.50 o                         
   0   8   4        202.81        186.46         5.12 o                         
   1   8   4        342.05        330.64         6.28 o                         
   2   8   4         27.83         23.93         1.85 o                         
   3   8   4         15.87         18.23         2.39 o                         
   4   8   4          4.34          7.77         1.80 o                         
   5   8   4        412.07        398.53         7.05 o                         
   6   8   4         29.72         25.88         1.66 o                         
   7   8   4        114.57        106.12         4.02 o                         
   8   8   4          0.57         -4.68         5.76 o                         
  -4   9   4         30.01         20.09         3.56 o                         
  -3   9   4        146.17        155.56         5.67 o                         
  -2   9   4         42.30         39.86         3.49 o                         
  -1   9   4          8.90         16.60         2.93 o                         
   0   9   4        344.70        329.95         6.85 o                         
   1   9   4         62.38         64.42         3.54 o                         
   2   9   4        132.40        124.85         3.30 o                         
   3   9   4          0.41         -1.13         4.86 o                         
   4   9   4         62.73         64.64         4.37 o                         
   5   9   4         23.56         24.39         2.06 o                         
   6   9   4         17.85         16.81         2.78 o                         
   7   9   4          8.43          3.32         2.20 o                         
   8   9   4         15.00          8.02         2.92 o                         
  -3  10   4          9.92         18.71         3.82 o                         
  -2  10   4         11.35         -0.32         3.28 o                         
  -1  10   4          2.52         16.32         3.26 o                         
   0  10   4          7.43          1.05         2.69 o                         
   1  10   4          7.53         11.50         2.76 o                         
   2  10   4         46.33         45.20         3.47 o                         
   3  10   4          0.63          1.34         2.64 o                         
   4  10   4         87.67         90.87         3.08 o                         
   5  10   4         31.89         38.86         2.81 o                         
   6  10   4          0.09         -2.16         2.16 o                         
   7  10   4         15.00          8.83         2.74 o                         
  -2  11   4          1.12          3.73         2.85 o                         
  -1  11   4          0.52          5.16         3.37 o                         
   0  11   4         54.90         54.81         4.05 o                         
   1  11   4         35.08         26.56         3.54 o                         
   2  11   4          3.36          8.86         4.08 o                         
   3  11   4          0.36          5.98         5.30 o                         
   4  11   4          5.22          5.26         2.73 o                         
   5  11   4         19.95         12.63         2.21 o                         
   6  11   4         53.57         56.17         4.19 o                         
   0  12   4          0.53         10.42         3.72 o                         
   1  12   4         12.51         -0.27         3.30 o                         
   2  12   4          0.03         12.36         3.19 o                         
   3  12   4          0.03         -0.44         7.85 o                         
   4  12   4         26.17         34.57         9.50 o                         
  -2 -11   5         10.29          4.02         2.86 o                         
  -1 -11   5          0.26          0.41         2.77 o                         
   0 -11   5         31.42         32.98         2.97 o                         
   1 -11   5          0.02         20.49         9.82 o                         
   2 -11   5         62.01         46.39         6.16 o                         
  -4 -10   5          2.29         -3.02         3.02 o                         
  -3 -10   5         85.48         78.48         4.87 o                         
  -2 -10   5          0.22         -2.27         2.27 o                         
  -1 -10   5          4.14          8.33         2.51 o                         
   0 -10   5          0.15         -2.26         2.26 o                         
   1 -10   5          6.79          3.82         1.64 o                         
   2 -10   5          6.65          4.91         2.21 o                         
   3 -10   5         14.11         24.90         2.92 o                         
   4 -10   5          1.40         19.75         2.73 o                         
  -5  -9   5          6.31         -2.90         2.90 o                         
  -4  -9   5          1.15         -0.45         2.29 o                         
  -3  -9   5          0.07          8.01         2.64 o                         
  -2  -9   5          7.52         12.00         2.42 o                         
  -1  -9   5         24.26         27.74         3.11 o                         
   0  -9   5          6.50         13.52         2.43 o                         
   1  -9   5          6.17          9.04         2.10 o                         
   2  -9   5         31.85         29.90         2.27 o                         
   3  -9   5         53.52         58.99         2.57 o                         
   4  -9   5         43.53         45.19        12.74 o                         
   5  -9   5         70.70         79.14         2.89 o                         
  -6  -8   5         30.29         23.21         2.01 o                         
  -5  -8   5          9.59         13.74         6.87 o                         
  -4  -8   5          3.73         17.17         3.09 o                         
  -3  -8   5         10.70         23.08         2.17 o                         
  -2  -8   5         54.05         52.75         3.63 o                         
  -1  -8   5          3.27          2.00         2.23 o                         
   0  -8   5         55.95         46.29         3.19 o                         
   1  -8   5          1.56          4.42         1.69 o                         
   2  -8   5         93.07         94.56         3.28 o                         
   3  -8   5          1.04          1.66         4.67 o                         
   4  -8   5        101.98        106.95         3.63 o                         
   5  -8   5          0.10          9.12         5.20 o                         
   6  -8   5         11.46          2.44         5.74 o                         
  -6  -7   5          9.12          9.99         5.17 o                         
  -5  -7   5          0.81         21.76        15.47 o                         
  -4  -7   5          0.22          0.32         6.19 o                         
  -3  -7   5          0.65         -1.84         1.84 o                         
  -2  -7   5         40.88         42.53         3.21 o                         
  -1  -7   5          7.38         14.09         2.55 o                         
   0  -7   5         15.30         18.19         2.23 o                         
   1  -7   5          1.31          5.74         1.66 o                         
   2  -7   5        112.90        111.84         2.55 o                         
   3  -7   5          0.93         -1.08         1.08 o                         
   4  -7   5         78.17         77.57         3.52 o                         
   5  -7   5         53.43         64.47         6.41 o                         
   6  -7   5          6.79         -0.32         1.63 o                         
   7  -7   5          0.36         -2.53         2.53 o                         
  -7  -6   5          0.96         -1.87         2.54 o                         
  -6  -6   5         27.34         32.20         3.02 o                         
  -5  -6   5         38.39         37.98         2.09 o                         
  -4  -6   5         34.51         34.88         2.88 o                         
  -3  -6   5         54.81         57.57         3.30 o                         
  -2  -6   5        191.70        188.12         5.28 o                         
  -1  -6   5          5.19          2.28         1.93 o                         
   0  -6   5          2.12          0.47         1.70 o                         
   1  -6   5         22.85         22.24         2.01 o                         
   2  -6   5         56.75         49.83         1.46 o                         
   3  -6   5         56.78         48.28         3.43 o                         
   4  -6   5          8.40          6.86         1.03 o                         
   5  -6   5         15.81         18.15         3.89 o                         
   6  -6   5         52.33         47.71         2.17 o                         
   7  -6   5         23.48         19.33         2.51 o                         
  -7  -5   5          5.60          9.14         2.57 o                         
  -6  -5   5          0.10         -2.18         2.18 o                         
  -5  -5   5         37.26         34.52         3.67 o                         
  -4  -5   5          8.10         17.35         2.98 o                         
  -3  -5   5          2.23         -0.19         1.61 o                         
  -2  -5   5        403.93        397.00         7.05 o                         
  -1  -5   5        147.81        148.22         4.35 o                         
   0  -5   5         15.75         14.43         1.97 o                         
   1  -5   5         43.20         43.68         2.45 o                         
   2  -5   5        154.09        151.29         2.68 o                         
   3  -5   5         83.05         68.64         1.46 o                         
   4  -5   5         61.01         63.81         3.79 o                         
   5  -5   5         48.74         52.80         2.13 o                         
   6  -5   5          1.43         -0.77         2.03 o                         
   7  -5   5          0.01          0.81         2.13 o                         
   8  -5   5         22.71         19.56         2.55 o                         
  -7  -4   5         22.69         30.59         3.61 o                         
  -6  -4   5          0.31         -1.80         2.04 o                         
  -5  -4   5         15.88         22.24         5.26 o                         
  -4  -4   5          3.71          2.38         2.39 o                         
  -3  -4   5        261.33        255.51         5.52 o                         
  -2  -4   5        218.47        233.54         5.10 o                         
  -1  -4   5         16.19         15.96         2.17 o                         
   0  -4   5         41.40         39.85         2.64 o                         
   1  -4   5          6.78          5.52         2.21 o                         
   2  -4   5          7.23         10.20         1.09 o                         
   3  -4   5        139.37        137.95         1.87 o                         
   4  -4   5        148.94        150.79         2.94 o                         
   5  -4   5         17.38         16.68         4.78 o                         
   6  -4   5        314.09        342.67         6.86 o                         
   7  -4   5         23.89         29.92         2.91 o                         
   8  -4   5         12.12          4.19         1.91 o                         
  -7  -3   5          0.44          1.34         2.45 o                         
  -6  -3   5         70.61         68.62         3.90 o                         
  -5  -3   5        117.95        124.52         4.61 o                         
  -4  -3   5         20.79         19.90         1.48 o                         
  -3  -3   5         76.52         80.97         2.29 o                         
  -2  -3   5         85.47         82.22         3.11 o                         
  -1  -3   5        268.24        261.13         5.05 o                         
   0  -3   5        701.92        723.45         7.69 o                         
   1  -3   5        700.70        703.37        14.02 o                         
   2  -3   5          0.58          2.59         0.84 o                         
   3  -3   5        361.98        353.31         2.85 o                         
   4  -3   5         34.61         31.98         1.54 o                         
   5  -3   5        194.59        192.00         6.67 o                         
   6  -3   5         78.71         88.17         3.70 o                         
   7  -3   5          7.52         13.86         2.50 o                         
   8  -3   5         26.80         16.83         2.07 o                         
  -7  -2   5          1.93          2.76         2.13 o                         
  -6  -2   5          3.30         -0.77         2.17 o                         
  -5  -2   5        430.35        458.35         8.04 o                         
  -4  -2   5          2.33          4.82         3.15 o                         
  -3  -2   5        128.44        126.50         3.70 o                         
  -2  -2   5        200.63        189.92         2.43 o                         
  -1  -2   5        538.98        565.34         6.64 o                         
   0  -2   5          0.92          3.20         1.44 o                         
   1  -2   5          8.47         10.61         1.01 o                         
   2  -2   5         15.06         19.86         1.00 o                         
   3  -2   5        230.77        206.46         2.29 o                         
   4  -2   5          8.58          9.88         1.38 o                         
   5  -2   5        313.69        309.70         3.86 o                         
   6  -2   5        300.58        306.98         4.16 o                         
   7  -2   5          4.82          7.65         1.87 o                         
   8  -2   5         14.66         15.91         2.38 o                         
   9  -2   5         30.04         23.10         2.61 o                         
  -7  -1   5          4.35          3.34         2.26 o                         
  -6  -1   5          5.64          5.15         1.82 o                         
  -5  -1   5        113.11        107.93         4.24 o                         
  -4  -1   5        127.61        122.99         2.65 o                         
  -3  -1   5          0.52          3.58         1.41 o                         
  -2  -1   5       1196.37       1183.31        14.05 o                         
  -1  -1   5         22.65         19.66         1.63 o                         
   0  -1   5        681.96        691.68         3.36 o                         
   1  -1   5        278.99        293.47         2.11 o                         
   2  -1   5        614.17        566.50         3.14 o                         
   3  -1   5         27.41         25.98         1.16 o                         
   4  -1   5        716.34        703.87        20.22 o                         
   5  -1   5        113.78        120.64         2.44 o                         
   6  -1   5          0.25          1.23         1.21 o                         
   7  -1   5          0.79         -0.46         1.92 o                         
   8  -1   5          0.16          9.15         1.90 o                         
   9  -1   5          7.99          4.00         1.99 o                         
  -7   0   5          2.17          3.99         2.55 o                         
  -6   0   5        120.11        127.12         3.38 o                         
  -5   0   5         51.80         45.96         6.41 o                         
  -4   0   5        139.37        147.84         4.31 o                         
  -3   0   5        185.65        190.91         5.41 o                         
  -2   0   5       1012.64        980.74         5.09 o                         
  -1   0   5         11.64         11.71         0.98 o                         
   0   0   5         32.40         38.63         1.07 o                         
   1   0   5       1449.46       1484.21         4.76 o                         
   2   0   5         12.42         13.90         1.08 o                         
   3   0   5        320.16        302.48         2.37 o                         
   4   0   5         21.00         31.95         1.38 o                         
   5   0   5        143.05        146.93         2.57 o                         
   6   0   5        573.36        591.17        12.66 o                         
   7   0   5         33.63         41.75         2.99 o                         
   8   0   5         39.24         36.22         3.56 o                         
   9   0   5         25.58         40.16         9.87 o                         
  -7   1   5          8.97         12.10         3.07 o                         
  -6   1   5         10.45          6.95         1.59 o                         
  -5   1   5         52.18         56.40         3.55 o                         
  -4   1   5         91.53         87.91         2.57 o                         
  -3   1   5          5.73          4.69         1.14 o                         
  -2   1   5       1233.17       1215.21        22.46 o                         
  -1   1   5        511.46        505.71         3.71 o                         
   0   1   5         31.00         30.68         1.12 o                         
   1   1   5        426.35        397.06         3.04 o                         
   2   1   5         75.12         65.96         2.69 o                         
   3   1   5         62.29         69.37         1.42 o                         
   4   1   5        224.57        228.35         2.68 o                         
   5   1   5        272.64        270.21         3.20 o                         
   6   1   5        236.58        236.64         3.37 o                         
   7   1   5         62.48         58.64         2.19 o                         
   8   1   5        108.45        105.00         4.75 o                         
   9   1   5          9.16         17.86         3.21 o                         
  -7   2   5         33.49         21.99         4.81 o                         
  -6   2   5         21.92         32.00         2.25 o                         
  -5   2   5         24.64         32.40         2.05 o                         
  -4   2   5          6.65          7.26         1.35 o                         
  -3   2   5        194.78        195.70         3.47 o                         
  -2   2   5          1.14          1.71         0.73 o                         
  -1   2   5         12.80         10.21         1.31 o                         
   0   2   5          0.45         -0.27         1.08 o                         
   1   2   5        327.78        326.90         3.61 o                         
   2   2   5          6.88          5.39         1.21 o                         
   3   2   5        991.07        965.87        21.54 o                         
   4   2   5          0.64          2.74         0.73 o                         
   5   2   5        582.04        604.68        15.18 o                         
   6   2   5        205.21        197.55         4.94 o                         
   7   2   5         16.42         15.17         2.94 o                         
   8   2   5         14.98         13.06         2.96 o                         
   9   2   5          0.83          1.69         3.16 o                         
  -7   3   5          4.04         10.76         5.09 o                         
  -6   3   5          1.04         -1.88         1.88 o                         
  -5   3   5          1.61          6.13         2.20 o                         
  -4   3   5        206.74        192.62         2.81 o                         
  -3   3   5          0.82          0.86         0.65 o                         
  -2   3   5        103.16        102.57         1.39 o                         
  -1   3   5         20.07         19.79         1.32 o                         
   0   3   5          2.05          3.53         1.50 o                         
   1   3   5         56.53         52.41         1.52 o                         
   2   3   5        218.67        226.55         2.98 o                         
   3   3   5         77.03         87.91         3.92 o                         
   4   3   5         43.09         36.64         2.31 o                         
   5   3   5          3.22          2.17         1.88 o                         
   6   3   5         30.51         26.49         2.74 o                         
   7   3   5        343.86        333.85         6.84 o                         
   8   3   5         66.92         78.65         4.02 o                         
   9   3   5          5.41         -0.52         3.13 o                         
  -7   4   5          0.00          8.99         2.58 o                         
  -6   4   5         19.49         11.30         2.12 o                         
  -5   4   5          0.60         -1.07         4.05 o                         
  -4   4   5         47.23         38.60         2.00 o                         
  -3   4   5          1.37          2.94         1.25 o                         
  -2   4   5          0.17         -1.19         1.19 o                         
  -1   4   5        126.69        132.14         2.66 o                         
   0   4   5        220.92        263.36         3.40 o                         
   1   4   5        351.70        364.87         3.19 o                         
   2   4   5         57.19         52.96         0.86 o                         
   3   4   5        577.75        592.24         3.97 o                         
   4   4   5          0.33          2.35         1.05 o                         
   5   4   5        511.98        512.94         7.19 o                         
   6   4   5        368.78        353.97         6.61 o                         
   7   4   5         26.87         25.30         3.10 o                         
   8   4   5          4.24          3.48         2.68 o                         
   9   4   5          1.27          6.36         3.15 o                         
  -5   5   5         31.88         33.78         2.44 o                         
  -4   5   5         11.89         17.38         2.00 o                         
  -3   5   5        296.12        281.62         5.29 o                         
  -2   5   5        371.82        373.72         8.43 o                         
  -1   5   5        350.24        354.52         8.49 o                         
   0   5   5         23.46         25.06         1.63 o                         
   1   5   5         57.75         60.20         1.95 o                         
   2   5   5          0.09          0.21         1.63 o                         
   3   5   5         17.58         18.95         1.29 o                         
   4   5   5         33.50         35.09         1.71 o                         
   5   5   5        106.91         91.10         2.50 o                         
   6   5   5          6.61          5.39         2.30 o                         
   7   5   5        230.49        220.11         5.91 o                         
   8   5   5         40.63         42.58         3.81 o                         
   9   5   5         30.79         39.25         4.06 o                         
  -6   6   5         12.49          9.59         2.29 o                         
  -5   6   5          8.41         18.48         2.05 o                         
  -4   6   5         75.21         68.99         2.32 o                         
  -3   6   5        105.42         97.14         4.10 o                         
  -2   6   5          0.14         -0.28         2.37 o                         
  -1   6   5        224.02        206.69         5.09 o                         
   0   6   5         88.83         88.41         3.40 o                         
   1   6   5         38.15         39.24         2.57 o                         
   2   6   5         63.16         58.04         3.00 o                         
   3   6   5        639.51        626.76         7.96 o                         
   4   6   5        114.01        112.56         2.67 o                         
   5   6   5        262.91        265.51         5.67 o                         
   6   6   5        375.11        355.15        19.34 o                         
   7   6   5         67.58         60.62         2.53 o                         
   8   6   5          5.61          4.83         4.97 o                         
   9   6   5          3.83          1.87         2.17 o                         
  -5   7   5         12.37         20.65         3.39 o                         
  -4   7   5        126.39        115.66         4.87 o                         
  -3   7   5         32.55         33.92         3.14 o                         
  -2   7   5        328.88        325.41         6.68 o                         
  -1   7   5        312.69        302.74         6.34 o                         
   0   7   5          8.26          4.80         2.24 o                         
   1   7   5        149.51        125.73         4.15 o                         
   2   7   5        191.06        184.65         4.80 o                         
   3   7   5        174.35        161.59         4.67 o                         
   4   7   5        632.56        640.92        14.94 o                         
   5   7   5          7.90         12.47         2.75 o                         
   6   7   5         34.20         28.26         4.59 o                         
   7   7   5         44.00         39.08         2.28 o                         
   8   7   5          7.15         13.36         3.55 o                         
  -4   8   5          0.82         -3.20         3.20 o                         
  -3   8   5          2.90          7.41         2.77 o                         
  -2   8   5         51.90         59.57         3.72 o                         
  -1   8   5          3.22          3.68         2.65 o                         
   0   8   5        161.56        147.45         4.79 o                         
   1   8   5         30.01         22.76         2.88 o                         
   2   8   5         26.48         30.99         2.91 o                         
   3   8   5        888.36        905.74        10.53 o                         
   4   8   5         15.61         16.46         2.62 o                         
   5   8   5        130.78        143.64         3.47 o                         
   6   8   5         20.93         19.92         5.40 o                         
   7   8   5         12.59          4.06         1.63 o                         
   8   8   5          4.91         14.74         9.99 o                         
  -4   9   5         53.15         61.69         4.73 o                         
  -3   9   5          7.81         16.71         3.35 o                         
  -2   9   5        136.24        127.52         5.20 o                         
  -1   9   5         60.88         65.69         3.99 o                         
   0   9   5        150.65        131.65         4.82 o                         
   1   9   5          2.61          1.94         2.46 o                         
   2   9   5          1.34          3.45         2.45 o                         
   3   9   5         21.22         29.85         3.13 o                         
   4   9   5         33.72         32.27         3.28 o                         
   5   9   5          3.18          4.18         2.39 o                         
   6   9   5         40.25         42.78         6.27 o                         
   7   9   5         37.52         44.95         2.67 o                         
  -3  10   5          9.51          5.61         3.03 o                         
  -2  10   5          0.07         -3.21         3.21 o                         
  -1  10   5         26.10         37.86         3.68 o                         
   0  10   5         33.80         20.91         3.26 o                         
   1  10   5          4.96          2.63         2.73 o                         
   2  10   5         37.16         41.86         3.59 o                         
   3  10   5         33.21         38.86         3.38 o                         
   4  10   5          4.33          5.37         2.55 o                         
   5  10   5         53.52         53.48         3.81 o                         
   6  10   5          0.79          0.89         2.82 o                         
   7  10   5          0.99         21.65         4.16 o                         
  -2  11   5         67.89         88.56         5.03 o                         
  -1  11   5          3.03         -3.30         3.30 o                         
   0  11   5          0.12          0.81         3.21 o                         
   1  11   5          9.27          2.34         3.09 o                         
   2  11   5         11.00         10.90         3.48 o                         
   3  11   5          1.33          4.63         3.08 o                         
   4  11   5         15.90         20.18         3.52 o                         
   6  11   5         58.06         67.29         4.25 o                         
   0  12   5         39.53         66.06         4.91 o                         
   1  12   5          7.48         -2.78         2.78 o                         
   2  12   5          3.31         16.74         3.82 o                         
   3  12   5         72.42         94.35         5.23 o                         
   4  12   5         15.24         19.50         3.64 o                         
   0 -11   6          5.91         -2.61         2.61 o                         
  -3 -10   6         59.66         64.46         4.60 o                         
  -2 -10   6          0.35          5.91         2.56 o                         
  -1 -10   6          5.52         14.72         3.27 o                         
   0 -10   6          8.58         15.14         2.77 o                         
   1 -10   6          0.12          5.86         2.57 o                         
   2 -10   6          4.26          2.25         2.43 o                         
   3 -10   6         20.40         31.50         2.78 o                         
  -4  -9   6          1.01         14.83         3.09 o                         
  -3  -9   6          8.62         29.69         2.89 o                         
  -2  -9   6         38.42         45.88         3.93 o                         
  -1  -9   6          0.00         -0.29         2.13 o                         
   0  -9   6         20.45         20.29         2.66 o                         
   1  -9   6         14.28         15.00         2.22 o                         
   2  -9   6          0.13          7.68         2.42 o                         
   3  -9   6        199.00        188.37         5.99 o                         
   4  -9   6         15.01         10.68         4.26 o                         
  -5  -8   6         12.42         23.10        11.01 o                         
  -4  -8   6         23.55         29.07         3.94 o                         
  -3  -8   6         29.01         19.33         2.61 o                         
  -2  -8   6          0.89         -0.22         1.98 o                         
  -1  -8   6          7.10          7.40         2.23 o                         
   0  -8   6          7.77          8.93         2.09 o                         
   1  -8   6          1.36          0.08         1.84 o                         
   2  -8   6         46.26         47.82         3.33 o                         
   3  -8   6         26.04         18.39         2.47 o                         
   4  -8   6         28.17         26.38         2.08 o                         
   5  -8   6         27.35         36.42         5.90 o                         
  -6  -7   6          2.62         17.68         2.03 o                         
  -5  -7   6          2.87         -1.35         2.67 o                         
  -4  -7   6          2.56          3.40         5.98 o                         
  -3  -7   6         37.62         44.83         3.28 o                         
  -2  -7   6          0.13          6.37         2.11 o                         
  -1  -7   6          1.23          2.37         1.90 o                         
   0  -7   6        314.24        307.78         6.83 o                         
   1  -7   6          2.75          4.47         1.54 o                         
   2  -7   6         23.91         25.21         2.77 o                         
   3  -7   6         93.21         86.79         2.60 o                         
   4  -7   6          0.06          6.83         2.74 o                         
   5  -7   6          0.37          5.44         3.27 o                         
   6  -7   6          0.33         -2.23         2.24 o                         
  -6  -6   6          6.46         14.76         2.72 o                         
  -5  -6   6         13.16          5.58         1.50 o                         
  -4  -6   6         10.15         22.32         4.74 o                         
  -3  -6   6         13.37         19.56         2.32 o                         
  -2  -6   6         66.31         58.64         3.41 o                         
  -1  -6   6         26.08         23.29         2.72 o                         
   0  -6   6         11.28          9.43         2.23 o                         
   1  -6   6          0.61          2.31         1.47 o                         
   2  -6   6          2.43          4.62         1.09 o                         
   3  -6   6          0.05         -3.15         3.15 o                         
   4  -6   6        147.67        148.16         3.74 o                         
   5  -6   6        109.12        102.61         4.91 o                         
   6  -6   6          0.00         -1.79         1.79 o                         
   7  -6   6          4.24         27.30         2.67 o                         
  -6  -5   6          4.68         18.21         3.07 o                         
  -5  -5   6          8.92         16.34         7.26 o                         
  -4  -5   6        117.30        118.33         7.82 o                         
  -3  -5   6         66.30         67.14         3.41 o                         
  -2  -5   6         64.95         70.39         3.48 o                         
  -1  -5   6          0.15         -1.60         1.88 o                         
   0  -5   6        206.72        212.55         5.26 o                         
   1  -5   6          0.28          0.34         1.74 o                         
   2  -5   6         34.98         37.72         1.68 o                         
   3  -5   6        108.57        104.73         2.06 o                         
   4  -5   6        152.97        151.78         2.58 o                         
   5  -5   6          7.27          6.09         2.50 o                         
   6  -5   6         20.35         14.32         2.40 o                         
   7  -5   6          1.02          2.84         2.25 o                         
  -7  -4   6         11.21          9.48         2.98 o                         
  -6  -4   6        219.93        235.13         6.96 o                         
  -5  -4   6        155.51        161.23         3.63 o                         
  -4  -4   6         80.91         83.09         4.19 o                         
  -3  -4   6          2.13          0.80         1.58 o                         
  -2  -4   6          3.18          1.22         1.94 o                         
  -1  -4   6         11.79         13.20         2.23 o                         
   0  -4   6         22.03         15.86         2.31 o                         
   1  -4   6          6.16          1.97         1.68 o                         
   2  -4   6         20.30         17.95         1.30 o                         
   3  -4   6          1.84          0.73         1.76 o                         
   4  -4   6        506.08        479.22         7.55 o                         
   5  -4   6         88.63         85.83         4.99 o                         
   6  -4   6          0.06         -1.85         1.85 o                         
   7  -4   6         37.01         38.47         3.02 o                         
   8  -4   6         10.51         17.29         2.24 o                         
  -7  -3   6         29.20         22.61         3.11 o                         
  -6  -3   6         11.04          6.66         2.50 o                         
  -5  -3   6          2.25          2.42         2.09 o                         
  -4  -3   6         35.62         34.26         6.57 o                         
  -3  -3   6         84.05         87.87         3.60 o                         
  -2  -3   6         81.93         75.44         3.32 o                         
  -1  -3   6         15.40         16.61         1.97 o                         
   0  -3   6         75.13         80.57         3.22 o                         
   1  -3   6        495.86        461.60         6.48 o                         
   2  -3   6          2.65          2.97         1.11 o                         
   3  -3   6        989.71       1015.95        11.04 o                         
   4  -3   6         10.81         12.77         2.15 o                         
   5  -3   6          2.40          2.75         1.17 o                         
   6  -3   6         72.25         73.12         3.55 o                         
   7  -3   6         10.36          9.04         2.17 o                         
   8  -3   6          0.68         -1.97         1.97 o                         
  -7  -2   6         26.88         34.85         3.53 o                         
  -6  -2   6         13.35         11.66         2.47 o                         
  -5  -2   6         11.30         13.81         2.42 o                         
  -4  -2   6        275.86        259.07         4.80 o                         
  -3  -2   6         75.67         63.35         3.04 o                         
  -2  -2   6          7.53         10.99         1.94 o                         
  -1  -2   6         44.10         38.36         2.30 o                         
   0  -2   6       1714.61       1666.41        11.79 o                         
   1  -2   6       4572.27       4485.74        35.46 o                         
   2  -2   6         12.90         13.12         1.00 o                         
   3  -2   6        204.77        206.35         4.93 o                         
   4  -2   6        281.33        277.44         3.20 o                         
   5  -2   6        108.84        102.68         3.25 o                         
   6  -2   6          1.46          2.36         2.16 o                         
   7  -2   6        100.52        124.13        12.32 o                         
   8  -2   6          2.17         -1.91         1.91 o                         
   9  -2   6         14.20         28.70         2.82 o                         
  -7  -1   6          1.32          6.81         2.48 o                         
  -6  -1   6          2.00         -1.53         1.53 o                         
  -5  -1   6          5.36         11.71         2.36 o                         
  -4  -1   6        136.19        122.97         5.17 o                         
  -3  -1   6        699.49        704.76         8.24 o                         
  -2  -1   6          2.30          2.27         1.45 o                         
  -1  -1   6         86.26        102.30         3.15 o                         
   0  -1   6       1918.91       1950.23        56.09 o                         
   1  -1   6         77.39         83.70         1.39 o                         
   2  -1   6        439.90        414.47         4.13 o                         
   3  -1   6        189.43        176.77         3.31 o                         
   4  -1   6          0.69          0.71         0.98 o                         
   5  -1   6         10.10         10.72         1.31 o                         
   6  -1   6        170.59        163.18         3.15 o                         
   7  -1   6          8.58          8.64         1.54 o                         
   8  -1   6          0.75          1.27         3.09 o                         
   9  -1   6         70.75         72.51         3.48 o                         
  -7   0   6         25.45         23.69         2.99 o                         
  -6   0   6          1.07         12.06         3.87 o                         
  -5   0   6         68.51         71.14         2.64 o                         
  -4   0   6        258.19        255.54         5.79 o                         
  -3   0   6         84.70         94.94         7.95 o                         
  -2   0   6        212.08        216.24         5.26 o                         
  -1   0   6         94.91         88.74         2.68 o                         
   0   0   6         55.45         47.62         1.73 o                         
   1   0   6        338.70        335.67         2.55 o                         
   2   0   6         53.37         55.81         1.26 o                         
   3   0   6        189.10        212.44         2.17 o                         
   4   0   6        802.35        766.67        22.02 o                         
   5   0   6         12.10         10.97         1.22 o                         
   6   0   6         93.83        104.17         2.51 o                         
   7   0   6         83.51         77.03         4.97 o                         
   8   0   6         50.23         46.66         3.53 o                         
   9   0   6         14.04          8.57         3.47 o                         
  -7   1   6         32.35         51.64        12.67 o                         
  -6   1   6          3.75         -2.61         9.73 o                         
  -5   1   6         31.24         24.99         3.70 o                         
  -4   1   6        117.30        119.35         3.05 o                         
  -3   1   6        257.28        249.72         2.69 o                         
  -2   1   6        328.64        338.92         5.03 o                         
  -1   1   6        172.87        166.41         6.12 o                         
   0   1   6         30.98         22.56         1.12 o                         
   1   1   6         45.62         39.41         1.37 o                         
   2   1   6        704.20        714.64         4.59 o                         
   3   1   6         12.40         12.73         0.94 o                         
   4   1   6        100.05        106.62         1.97 o                         
   5   1   6         89.38         98.49         3.07 o                         
   6   1   6        594.10        607.82         8.22 o                         
   7   1   6         25.43         26.65         2.93 o                         
   8   1   6         68.90         68.44         4.14 o                         
   9   1   6         21.12         27.49         3.68 o                         
  -7   2   6         13.50          8.78         6.88 o                         
  -6   2   6         47.34         43.59         8.74 o                         
  -5   2   6         15.54         21.59         6.39 o                         
  -4   2   6        145.94        140.68         3.28 o                         
  -3   2   6         27.69         30.62         1.09 o                         
  -2   2   6         48.33         51.70         1.62 o                         
  -1   2   6         65.45         66.64         1.73 o                         
   0   2   6        161.52        160.66         3.24 o                         
   1   2   6         41.97         37.09         1.88 o                         
   2   2   6         21.74         21.14         1.10 o                         
   3   2   6        872.41        833.76        32.87 o                         
   4   2   6         36.89         30.03         2.20 o                         
   5   2   6         57.82         49.66         2.89 o                         
   6   2   6          0.60          2.40         2.17 o                         
   7   2   6         33.82         31.99         3.01 o                         
   8   2   6         29.82         25.24         3.21 o                         
   9   2   6          0.59         -2.79         2.79 o                         
  -6   3   6         39.29         33.43         6.80 o                         
  -5   3   6          3.81          3.98         4.14 o                         
  -4   3   6         27.79         31.64         2.00 o                         
  -3   3   6        269.96        273.16         3.23 o                         
  -2   3   6        119.16        113.20         1.69 o                         
  -1   3   6          1.58          2.97         1.19 o                         
   0   3   6         84.40         94.28         4.46 o                         
   1   3   6        744.99        790.67        20.11 o                         
   2   3   6         11.19         12.39         0.64 o                         
   3   3   6         23.58         25.76         2.02 o                         
   4   3   6         35.66         36.05         2.40 o                         
   5   3   6         28.48         27.08         2.44 o                         
   6   3   6         89.03         84.30         3.74 o                         
   7   3   6          0.39          2.64         2.66 o                         
   8   3   6        217.81        220.15         6.19 o                         
   9   3   6         24.14         30.14         3.82 o                         
  -6   4   6          3.97          6.71         3.10 o                         
  -5   4   6         31.87         23.77         3.53 o                         
  -4   4   6         19.80         21.99         2.07 o                         
  -3   4   6          3.86          5.33         2.11 o                         
  -2   4   6        330.12        334.47         4.80 o                         
  -1   4   6          0.22         -0.33         1.20 o                         
   0   4   6        379.63        389.01         4.31 o                         
   1   4   6        411.34        377.89         4.06 o                         
   2   4   6        218.68        217.67         3.70 o                         
   3   4   6        179.48        179.55         2.67 o                         
   4   4   6        658.87        664.42         5.35 o                         
   5   4   6         47.85         43.93         2.91 o                         
   6   4   6         45.20         36.36         3.01 o                         
   7   4   6          8.98          5.72         2.65 o                         
   8   4   6          9.35          6.48         2.78 o                         
   9   4   6          2.83         13.04         3.27 o                         
  -6   5   6         35.89         51.86         3.00 o                         
  -5   5   6         10.85         11.31         3.01 o                         
  -4   5   6         22.12         19.94         2.10 o                         
  -3   5   6        569.52        584.19         6.52 o                         
  -2   5   6        171.92        166.27         3.57 o                         
  -1   5   6         16.30         12.73         1.93 o                         
   0   5   6          0.55         -3.35         3.35 o                         
   1   5   6         16.67         17.25         3.09 o                         
   2   5   6         32.65         32.42         2.58 o                         
   3   5   6          4.25          4.12         1.12 o                         
   4   5   6         75.42         76.52         2.25 o                         
   5   5   6        367.28        352.74         9.07 o                         
   6   5   6         77.14         71.36         3.79 o                         
   7   5   6         24.68         32.95         3.41 o                         
   8   5   6         33.61         62.15         4.40 o                         
   9   5   6         26.91         15.23         3.51 o                         
  -5   6   6         20.52         24.53         3.26 o                         
  -4   6   6         36.37         34.10         3.15 o                         
  -3   6   6         37.70         35.39         3.17 o                         
  -2   6   6          0.02          0.08         2.22 o                         
  -1   6   6        436.93        430.69        12.13 o                         
   0   6   6        225.82        208.29         5.06 o                         
   1   6   6        337.06        349.21         6.16 o                         
   2   6   6         56.99         62.28         3.17 o                         
   3   6   6        728.23        711.24         8.82 o                         
   4   6   6        237.30        234.49        10.08 o                         
   5   6   6        313.13        283.94         5.13 o                         
   6   6   6        148.51        141.37         3.37 o                         
   7   6   6         38.20         25.94         2.44 o                         
   8   6   6          0.05         -2.30         2.30 o                         
   9   6   6          2.47         -1.56         1.84 o                         
  -5   7   6          4.52         -2.84         2.84 o                         
  -4   7   6        102.93        113.15         5.06 o                         
  -3   7   6         21.24         25.35         3.24 o                         
  -2   7   6         15.20         13.70         2.53 o                         
  -1   7   6          0.31          3.14         2.35 o                         
   0   7   6          7.94          5.24         2.26 o                         
   1   7   6          8.43          8.96         2.46 o                         
   2   7   6          0.12          6.22         2.55 o                         
   3   7   6          2.55          3.18         2.47 o                         
   4   7   6        662.31        646.05         9.09 o                         
   5   7   6         22.70         27.16         4.80 o                         
   6   7   6         66.31         60.61         2.52 o                         
   7   7   6          0.12          6.81         2.21 o                         
   8   7   6         57.60         73.02         5.50 o                         
  -4   8   6         12.10         16.10         3.37 o                         
  -3   8   6         27.21         30.51         3.59 o                         
  -2   8   6         19.58         11.93         2.77 o                         
  -1   8   6         18.02         22.62         2.97 o                         
   0   8   6         36.06         26.81         2.89 o                         
   1   8   6        104.00        105.74         4.28 o                         
   2   8   6         57.45         58.92         3.60 o                         
   3   8   6        568.32        558.07         8.79 o                         
   4   8   6         34.83         43.90         3.47 o                         
   5   8   6          0.88          1.82         2.58 o                         
   6   8   6          4.98          3.55         1.86 o                         
   7   8   6          0.03         -5.44         6.32 o                         
   8   8   6          1.71         -4.89         6.87 o                         
  -3   9   6         77.62         78.64         4.61 o                         
  -2   9   6          1.13          0.74         2.94 o                         
  -1   9   6          8.60          7.99         2.91 o                         
   0   9   6         11.85          2.49         2.62 o                         
   1   9   6         64.19         53.30         3.84 o                         
   2   9   6         34.92         35.79         3.33 o                         
   3   9   6         52.83         48.78         3.77 o                         
   4   9   6          3.08          8.46         2.78 o                         
   5   9   6         45.45         49.26         3.66 o                         
   6   9   6          3.95          0.98         2.53 o                         
   7   9   6          3.15         11.14         4.23 o                         
  -2  10   6         30.61         43.14         4.14 o                         
  -1  10   6          0.32         -2.96         2.96 o                         
   0  10   6         29.99         28.19         3.58 o                         
   1  10   6         77.70         80.53         4.58 o                         
   2  10   6         23.57         28.55         3.26 o                         
   3  10   6         22.57         32.51         3.59 o                         
   4  10   6         14.56         19.47         3.35 o                         
   6  10   6          2.77          8.23         3.45 o                         
  -1  11   6          5.74          0.19         3.19 o                         
   0  11   6          0.10          6.34         3.00 o                         
   1  11   6          6.48         -3.55         3.55 o                         
   2  11   6         21.67         33.34         3.78 o                         
   3  11   6         17.66         29.92         4.17 o                         
   4  11   6         12.44         12.59         3.71 o                         
   5  11   6         12.30          2.18         3.64 o                         
   2  12   6          0.46         15.30         4.19 o                         
   3  12   6         11.83         36.87         4.17 o                         
  -2 -10   7          6.96         18.52         2.84 o                         
  -1 -10   7          9.96         16.16         2.80 o                         
   0 -10   7          1.88          8.78         2.46 o                         
   1 -10   7          1.12          5.28         2.80 o                         
   2 -10   7          0.04         27.31         2.93 o                         
  -3  -9   7          0.08          4.26         2.92 o                         
  -2  -9   7         48.08         51.68         3.97 o                         
  -1  -9   7         34.37         29.06         3.19 o                         
   0  -9   7          4.76         -2.41         2.41 o                         
   1  -9   7         25.93         23.40         2.61 o                         
   2  -9   7          7.42         12.81         2.62 o                         
   3  -9   7         26.22         15.91         2.19 o                         
   4  -9   7         32.93         38.13         3.34 o                         
  -4  -8   7          0.15         -0.82         9.24 o                         
  -3  -8   7          4.12          4.01         2.45 o                         
  -2  -8   7         12.94         22.03         2.98 o                         
  -1  -8   7          0.68          1.78         2.06 o                         
   0  -8   7          5.42         10.38         2.41 o                         
   1  -8   7         35.08         35.85         3.06 o                         
   2  -8   7         15.41         22.67         2.61 o                         
   3  -8   7        122.32        115.23         3.12 o                         
   4  -8   7         10.90         17.68         7.34 o                         
  -5  -7   7         13.89          5.12         3.75 o                         
  -4  -7   7          0.23          9.31         2.28 o                         
  -3  -7   7         10.58         15.70         2.48 o                         
  -2  -7   7         32.50         41.55         3.40 o                         
  -1  -7   7         20.67         20.71         2.51 o                         
   0  -7   7         47.42         44.18         3.25 o                         
   1  -7   7          5.35          6.01         1.70 o                         
   2  -7   7         11.05          8.04         1.92 o                         
   3  -7   7          7.44         12.02         1.42 o                         
   4  -7   7          9.39         12.01         9.04 o                         
   5  -7   7          7.98          9.19         9.93 o                         
   6  -7   7         11.95         10.01        11.76 o                         
  -5  -6   7         31.00         33.22         3.76 o                         
  -4  -6   7          4.54         13.13         2.10 o                         
  -3  -6   7          9.64          3.98         1.88 o                         
  -2  -6   7         11.87         14.90         2.29 o                         
  -1  -6   7          0.76          0.62         1.93 o                         
   0  -6   7          2.26         -0.78         2.00 o                         
   1  -6   7          8.62          6.62         1.57 o                         
   2  -6   7          1.14         -2.07         2.07 o                         
   3  -6   7         20.52         15.87         1.94 o                         
   4  -6   7          0.07          1.18         1.23 o                         
   5  -6   7         34.60         21.72         6.58 o                         
   6  -6   7         54.63         59.42         5.13 o                         
   7  -6   7          3.95          4.83         2.63 o                         
  -6  -5   7          0.41         12.37         3.04 o                         
  -5  -5   7         41.74         52.05         8.16 o                         
  -4  -5   7          3.47         -1.84         1.84 o                         
  -3  -5   7         19.61         19.93         2.48 o                         
  -2  -5   7         22.41         18.86         2.30 o                         
  -1  -5   7         39.08         43.04         3.16 o                         
   0  -5   7         28.35         30.48         2.72 o                         
   1  -5   7        146.04        145.32         4.62 o                         
   2  -5   7         11.90          8.21         2.13 o                         
   3  -5   7         19.38         17.47         2.33 o                         
   4  -5   7          7.35          6.65         1.81 o                         
   5  -5   7          0.54         -0.93         1.31 o                         
   6  -5   7         76.35         97.15         4.29 o                         
   7  -5   7          2.48          6.56         2.33 o                         
  -6  -4   7         41.99         46.92         3.84 o                         
  -5  -4   7          1.65         -2.94         2.94 o                         
  -4  -4   7         12.76         10.55         3.86 o                         
  -3  -4   7          1.46         -0.06         1.64 o                         
  -2  -4   7          4.50          4.60         1.89 o                         
  -1  -4   7          3.70          1.14         2.11 o                         
   0  -4   7        410.52        427.57         7.35 o                         
   1  -4   7        114.41        114.73         4.00 o                         
   2  -4   7        133.29        131.15         2.84 o                         
   3  -4   7        113.22        106.42         2.15 o                         
   4  -4   7          0.32         -0.66         1.28 o                         
   5  -4   7         25.50         22.26         2.26 o                         
   6  -4   7         95.01        116.20         4.27 o                         
   7  -4   7          0.15          4.27         2.16 o                         
   8  -4   7         10.90         35.32         3.06 o                         
  -6  -3   7         22.92         23.25         2.92 o                         
  -5  -3   7         23.50         22.44         2.94 o                         
  -4  -3   7          8.42         12.31         3.20 o                         
  -3  -3   7         17.34         18.46         2.39 o                         
  -2  -3   7        111.12        112.19         3.95 o                         
  -1  -3   7        152.05        166.05         4.70 o                         
   0  -3   7         37.51         36.39         2.62 o                         
   1  -3   7        152.68        145.35         4.21 o                         
   2  -3   7        170.48        167.06         7.07 o                         
   3  -3   7         18.10         21.97         1.41 o                         
   4  -3   7         73.36         73.43         2.34 o                         
   5  -3   7          4.37          0.56         1.19 o                         
   6  -3   7         19.52         16.03         2.35 o                         
   7  -3   7         65.67         70.14         3.52 o                         
   8  -3   7          0.74          7.93         2.13 o                         
  -6  -2   7         11.44          6.90         2.26 o                         
  -5  -2   7         19.78         20.20         2.79 o                         
  -4  -2   7          7.37          8.24         1.42 o                         
  -3  -2   7         18.62         19.83         2.32 o                         
  -2  -2   7          4.83          3.73         1.76 o                         
  -1  -2   7        191.18        186.61         4.67 o                         
   0  -2   7        186.67        173.80         4.54 o                         
   1  -2   7        403.66        395.09         6.28 o                         
   2  -2   7        202.80        204.53         4.97 o                         
   3  -2   7        261.40        261.92         2.70 o                         
   4  -2   7          0.43         -0.78         0.78 o                         
   5  -2   7         54.88         53.22         7.79 o                         
   6  -2   7         22.14         22.79         1.71 o                         
   7  -2   7         29.92         25.70         1.89 o                         
   8  -2   7         14.79         15.36         2.23 o                         
  -6  -1   7          6.96          3.01         1.57 o                         
  -5  -1   7          2.75          5.38         2.23 o                         
  -4  -1   7         75.51         79.37         2.54 o                         
  -3  -1   7          0.23          0.93         1.62 o                         
  -2  -1   7        253.46        234.81         5.12 o                         
  -1  -1   7        311.04        323.00         5.76 o                         
   0  -1   7        162.38        172.58         4.23 o                         
   1  -1   7         75.97         73.24         3.16 o                         
   2  -1   7        103.37        108.87         2.36 o                         
   3  -1   7         41.49         41.35         1.29 o                         
   4  -1   7          0.33          0.31         0.91 o                         
   5  -1   7         28.66         27.84         1.48 o                         
   6  -1   7         51.85         53.54         3.56 o                         
   7  -1   7         90.64        103.83         2.86 o                         
   8  -1   7          0.00         -0.81         2.77 o                         
   9  -1   7         29.79         27.50         3.77 o                         
  -6   0   7         36.12         45.27         6.98 o                         
  -5   0   7         11.87         14.41         2.97 o                         
  -4   0   7          3.19         -0.18         1.92 o                         
  -3   0   7         20.28         22.86         2.08 o                         
  -2   0   7        181.53        194.72         4.51 o                         
  -1   0   7        154.85        158.97         4.08 o                         
   0   0   7          0.22         -1.68         3.07 o                         
   1   0   7          9.35          5.52         0.96 o                         
   2   0   7        299.07        278.48         5.78 o                         
   3   0   7          2.49          1.12         0.64 o                         
   4   0   7          1.61          1.56         0.76 o                         
   5   0   7         10.38         10.50         0.91 o                         
   6   0   7         33.74         35.61         1.76 o                         
   7   0   7         54.09         48.27         3.28 o                         
   8   0   7        147.15        160.72         5.47 o                         
   9   0   7          6.24         11.32         3.62 o                         
  -6   1   7         25.82         25.47        10.40 o                         
  -5   1   7         91.42        100.67         5.35 o                         
  -4   1   7         37.81         31.98         2.04 o                         
  -3   1   7         32.35         40.47         1.77 o                         
  -2   1   7         83.31         92.13         3.15 o                         
  -1   1   7        282.27        287.29         3.28 o                         
   0   1   7         40.42         43.82         2.18 o                         
   1   1   7          0.55          0.25         1.14 o                         
   2   1   7          7.98          8.50         0.86 o                         
   3   1   7         29.84         32.08         1.20 o                         
   4   1   7         72.64         66.17         2.76 o                         
   5   1   7         65.44         63.92         3.05 o                         
   6   1   7         73.56         67.51         3.47 o                         
   7   1   7         31.45         35.30         3.27 o                         
   8   1   7          3.11         -2.86         2.86 o                         
   9   1   7         29.00         30.90         3.84 o                         
  -6   2   7         88.64         82.98         4.57 o                         
  -5   2   7          0.16         -1.46         6.20 o                         
  -4   2   7         10.81         13.89         2.76 o                         
  -3   2   7          0.94          0.35         0.96 o                         
  -2   2   7          6.86          4.47         0.99 o                         
  -1   2   7        311.24        288.65         3.56 o                         
   0   2   7        140.57        139.03         2.49 o                         
   1   2   7          6.90          8.73         1.49 o                         
   2   2   7        174.97        165.97         5.91 o                         
   3   2   7         31.90         29.76         2.69 o                         
   4   2   7         78.26         78.96         3.06 o                         
   5   2   7        140.74        148.17         4.24 o                         
   6   2   7          9.06          3.98         2.20 o                         
   7   2   7         28.17         24.33         3.02 o                         
   8   2   7         10.71         16.23         3.17 o                         
   9   2   7          2.66         -3.45         3.45 o                         
  -6   3   7         40.26         33.29         3.94 o                         
  -5   3   7         62.08         72.12         4.50 o                         
  -4   3   7         17.35         16.56         1.43 o                         
  -3   3   7         69.99         82.09         2.35 o                         
  -2   3   7        125.92        126.25         1.92 o                         
  -1   3   7          7.24          7.49         1.04 o                         
   0   3   7          0.17          1.26         1.07 o                         
   1   3   7          9.26          9.36         1.66 o                         
   2   3   7          1.61          2.02         1.11 o                         
   3   3   7          1.76          3.79         0.86 o                         
   4   3   7        251.45        239.42         4.96 o                         
   5   3   7          3.90          4.62         2.08 o                         
   6   3   7         35.99         36.78         3.03 o                         
   7   3   7         92.40         97.06         4.29 o                         
   8   3   7          1.42         -2.56         2.56 o                         
   9   3   7         70.62         95.90         5.14 o                         
  -6   4   7          1.85         -3.67         3.67 o                         
  -5   4   7          0.49          0.51         2.56 o                         
  -4   4   7          3.43         -0.22         2.61 o                         
  -3   4   7         21.58         22.14         2.02 o                         
  -2   4   7         99.32         87.76         2.08 o                         
  -1   4   7        200.44        196.90         3.50 o                         
   0   4   7        208.01        212.78         3.44 o                         
   1   4   7        157.48        165.19         3.51 o                         
   2   4   7        160.97        167.31         4.90 o                         
   3   4   7         81.67         82.57         2.62 o                         
   4   4   7          6.41          4.14         2.34 o                         
   5   4   7        148.52        144.05         4.47 o                         
   6   4   7          9.28          8.34         2.40 o                         
   7   4   7          0.00          1.19         2.49 o                         
   8   4   7          0.36          4.44         3.04 o                         
   9   4   7          0.15         -2.36         3.07 o                         
  -5   5   7        125.71        122.45         7.40 o                         
  -4   5   7          2.82          0.09         1.89 o                         
  -3   5   7          4.39          5.61         4.86 o                         
  -2   5   7        265.25        247.07         7.99 o                         
  -1   5   7        192.98        202.62         3.83 o                         
   0   5   7          3.50          5.28         2.22 o                         
   1   5   7         80.96         82.36         4.49 o                         
   2   5   7          2.98          1.32         1.13 o                         
   3   5   7         83.19         84.06         3.60 o                         
   4   5   7         53.94         50.37         1.91 o                         
   5   5   7         47.91         48.85         2.04 o                         
   6   5   7        104.77        103.69         2.82 o                         
   7   5   7        112.77        115.12         4.87 o                         
   8   5   7          0.74         -0.70         3.03 o                         
   9   5   7         60.41         55.21         4.18 o                         
  -5   6   7         28.04         16.55         3.51 o                         
  -4   6   7          2.92          6.46         2.64 o                         
  -3   6   7         55.09         61.10         2.94 o                         
  -2   6   7          4.59          1.58         2.51 o                         
  -1   6   7         68.85         71.92         3.98 o                         
   0   6   7         83.92         87.28         2.76 o                         
   1   6   7         63.13         68.51         2.40 o                         
   2   6   7        206.75        202.80         5.18 o                         
   3   6   7         38.76         40.62         3.07 o                         
   4   6   7         98.81        101.83         2.68 o                         
   5   6   7         18.44         20.04         3.81 o                         
   6   6   7         38.12         33.44         2.62 o                         
   7   6   7         18.98          9.69         2.56 o                         
   8   6   7          0.08          6.22         3.27 o                         
  -4   7   7         12.99         25.17         3.38 o                         
  -3   7   7         10.40          6.08         2.58 o                         
  -2   7   7         45.59         48.22         3.66 o                         
  -1   7   7          0.59          2.16         2.51 o                         
   0   7   7         78.46         68.05         3.71 o                         
   1   7   7          0.83         -1.72         2.31 o                         
   2   7   7        264.43        245.04         5.90 o                         
   3   7   7          7.65          5.97         2.58 o                         
   4   7   7          5.12          7.88         2.87 o                         
   5   7   7        100.01         96.42         4.53 o                         
   6   7   7        174.87        163.32         4.08 o                         
   7   7   7         99.51         98.14         3.29 o                         
   8   7   7         13.33         24.37         5.65 o                         
  -4   8   7         12.13         21.01         3.50 o                         
  -3   8   7          3.40          0.29         2.53 o                         
  -2   8   7         14.84         19.01         3.12 o                         
  -1   8   7         81.19         93.99         4.50 o                         
   0   8   7         62.97         67.94         3.91 o                         
   1   8   7         54.12         41.77         3.42 o                         
   2   8   7        273.99        264.89         6.44 o                         
   3   8   7          5.04          4.54         2.87 o                         
   4   8   7         12.20         15.46         3.17 o                         
   5   8   7          3.46         -0.27         2.81 o                         
   6   8   7          3.41          2.46         4.58 o                         
   7   8   7          0.01         -0.53         3.48 o                         
   8   8   7         10.38          2.33         3.30 o                         
  -3   9   7          2.33          0.61         3.23 o                         
  -2   9   7         11.47         21.94         3.93 o                         
  -1   9   7         20.78         20.50         3.13 o                         
   0   9   7          0.45          2.65         2.50 o                         
   1   9   7         44.36         35.65         3.58 o                         
   2   9   7          0.66          6.02         2.91 o                         
   3   9   7         33.57         33.82         3.53 o                         
   4   9   7        110.46        122.56         5.17 o                         
   5   9   7          5.33          0.34         2.76 o                         
   6   9   7         31.32         36.15         3.65 o                         
   7   9   7         38.27         52.60         3.03 o                         
  -2  10   7         15.11         24.18         3.95 o                         
  -1  10   7          6.73         -1.95         2.95 o                         
   0  10   7         24.83         36.01         4.02 o                         
   1  10   7         97.07         90.22         4.70 o                         
   2  10   7         32.49         45.21         3.74 o                         
   3  10   7         11.25         18.97         3.73 o                         
   4  10   7          0.03          0.69         3.04 o                         
   5  10   7          9.08          0.80         2.97 o                         
   6  10   7          1.84          8.12         3.05 o                         
   0  11   7          4.57         11.98         4.02 o                         
   1  11   7          3.99         -1.93         3.55 o                         
   2  11   7         11.63         24.68         4.09 o                         
   3  11   7         12.22         21.90         3.68 o                         
   4  11   7         25.20         28.96         4.15 o                         
   5  11   7          5.80         -3.65         3.65 o                         
  -2  -9   8          1.29          3.56         2.66 o                         
  -1  -9   8          3.17          5.83         2.67 o                         
   0  -9   8         11.81         10.31         2.58 o                         
   1  -9   8          2.83          1.49         2.71 o                         
   3  -9   8         20.50          8.63         2.90 o                         
  -3  -8   8          2.95         22.96         2.85 o                         
  -2  -8   8          3.25         12.46         2.94 o                         
  -1  -8   8          0.91          9.05         2.40 o                         
   0  -8   8          0.01         -0.57         2.30 o                         
   1  -8   8          0.17          2.24         2.19 o                         
   2  -8   8          1.92          2.28         2.11 o                         
   3  -8   8         12.43         18.34         2.96 o                         
   4  -8   8         14.62         23.92         5.19 o                         
  -4  -7   8         24.31         52.70         3.69 o                         
  -3  -7   8          6.86         12.65         2.74 o                         
  -2  -7   8         17.01         12.07         2.55 o                         
  -1  -7   8          0.24          0.52         2.11 o                         
   0  -7   8         10.55          8.41         2.13 o                         
   1  -7   8          4.52          6.98         1.85 o                         
   2  -7   8         28.06         23.96         2.56 o                         
   3  -7   8          0.03          4.66         7.10 o                         
   4  -7   8          4.46          5.69         3.53 o                         
  -5  -6   8         19.38         24.70         6.45 o                         
  -4  -6   8          0.26          2.53         2.58 o                         
  -3  -6   8          3.56          2.50         2.19 o                         
  -2  -6   8         43.78         43.81         3.39 o                         
  -1  -6   8          0.16          0.89         1.82 o                         
   0  -6   8         13.64         15.63         2.28 o                         
   1  -6   8          2.86          7.07         1.94 o                         
   2  -6   8          3.21          5.95         1.79 o                         
   3  -6   8          5.68         11.81         2.51 o                         
   4  -6   8         57.97         47.22         8.07 o                         
   5  -6   8          5.57          6.63         5.21 o                         
   6  -6   8          7.57         19.31        12.42 o                         
  -5  -5   8          1.78          0.05         1.67 o                         
  -4  -5   8          5.86          9.79         2.26 o                         
  -3  -5   8         38.18         44.41         2.85 o                         
  -2  -5   8          0.70          1.13         1.79 o                         
  -1  -5   8         42.50         41.81         3.29 o                         
   0  -5   8          0.07          1.04         2.14 o                         
   1  -5   8          1.61          1.90         2.18 o                         
   2  -5   8          6.36          3.30         1.82 o                         
   3  -5   8          6.21          6.18         3.45 o                         
   4  -5   8          4.40         -1.60         2.82 o                         
   5  -5   8         25.76         23.77         1.78 o                         
   6  -5   8         35.76         40.94         2.36 o                         
   7  -5   8          6.19         -2.92         2.92 o                         
  -5  -4   8         59.69         58.25         3.99 o                         
  -4  -4   8          3.84          4.42         2.11 o                         
  -3  -4   8         26.89         28.78         2.63 o                         
  -2  -4   8          0.22         -1.51         1.88 o                         
  -1  -4   8          0.00         -2.17         2.17 o                         
   0  -4   8          3.23          1.71         2.12 o                         
   1  -4   8        211.13        208.99         5.51 o                         
   2  -4   8         87.03         81.68         2.51 o                         
   3  -4   8          3.87          6.07         1.74 o                         
   4  -4   8        141.52        146.69        10.59 o                         
   5  -4   8         90.19         83.40         3.94 o                         
   6  -4   8          0.02          6.79         1.87 o                         
   7  -4   8         34.91         38.08         3.09 o                         
  -6  -3   8          0.05          6.84         2.71 o                         
  -5  -3   8         64.84         65.30         3.92 o                         
  -4  -3   8         34.13         42.54         3.24 o                         
  -3  -3   8         44.97         40.82         2.98 o                         
  -2  -3   8          0.59         -1.91         1.91 o                         
  -1  -3   8          0.03          1.90         2.09 o                         
   0  -3   8         79.88         69.09         3.51 o                         
   1  -3   8          0.08         -1.89         1.89 o                         
   2  -3   8         38.06         41.68         4.69 o                         
   3  -3   8         16.85         15.65         2.00 o                         
   4  -3   8         91.41         88.86         3.77 o                         
   5  -3   8        103.10        102.50         5.13 o                         
   6  -3   8         13.74         14.60         2.98 o                         
   7  -3   8         15.65         18.93         2.42 o                         
   8  -3   8         10.82         24.17         2.58 o                         
  -6  -2   8          1.50          1.42         2.34 o                         
  -5  -2   8          1.92         -1.10         2.09 o                         
  -4  -2   8          8.34          8.43         1.81 o                         
  -3  -2   8         20.30         20.60         2.29 o                         
  -2  -2   8         82.87         99.07         3.90 o                         
  -1  -2   8        165.41        152.07         4.55 o                         
   0  -2   8          7.56          7.21         2.02 o                         
   1  -2   8          1.65          1.89         2.00 o                         
   2  -2   8         74.78         74.66         2.26 o                         
   3  -2   8         68.61         68.83         2.25 o                         
   4  -2   8        433.48        430.82         4.21 o                         
   5  -2   8         17.35         12.29         3.12 o                         
   6  -2   8          8.30          8.16         2.58 o                         
   7  -2   8         10.06         20.81         6.03 o                         
   8  -2   8          0.57         -2.92         2.92 o                         
  -6  -1   8          5.93         -1.81         1.81 o                         
  -5  -1   8          5.21          7.99         2.36 o                         
  -4  -1   8          6.64          9.57         1.48 o                         
  -3  -1   8        129.43        125.43         4.19 o                         
  -2  -1   8         56.12         54.03         3.05 o                         
  -1  -1   8        208.36        216.58         5.08 o                         
   0  -1   8         26.93         20.47         2.23 o                         
   1  -1   8          9.15         11.57         2.09 o                         
   2  -1   8          8.22         14.26         1.49 o                         
   3  -1   8          2.40          2.54         0.93 o                         
   4  -1   8        116.44        113.33         1.83 o                         
   5  -1   8         35.93         32.95         3.59 o                         
   6  -1   8         86.38         84.58         2.52 o                         
   7  -1   8         47.46         49.36         3.46 o                         
   8  -1   8          6.72         13.40         3.02 o                         
  -6   0   8          0.01         11.43        12.61 o                         
  -5   0   8          3.42          3.70         1.80 o                         
  -4   0   8         41.31         28.65         2.83 o                         
  -3   0   8         33.54         33.59         2.44 o                         
  -2   0   8         59.75         67.11         3.02 o                         
  -1   0   8         23.40         20.78         2.17 o                         
   0   0   8         55.40         57.17         2.92 o                         
   1   0   8        229.95        236.61         5.18 o                         
   2   0   8          9.45         11.12         0.96 o                         
   3   0   8         83.03         79.94         1.73 o                         
   4   0   8        168.90        166.55         3.91 o                         
   5   0   8         78.67         69.99         2.15 o                         
   6   0   8        129.18        142.17         4.52 o                         
   7   0   8         25.14         24.15         3.13 o                         
   8   0   8         30.77         28.15         3.25 o                         
   9   0   8          2.54         14.58         3.74 o                         
  -6   1   8          0.43         -1.01         8.62 o                         
  -5   1   8         17.14         23.61         9.28 o                         
  -4   1   8         59.56         60.27         2.64 o                         
  -3   1   8         89.40         90.06         3.18 o                         
  -2   1   8         19.58         28.53         2.37 o                         
  -1   1   8         53.71         52.07         2.82 o                         
   0   1   8         30.39         30.03         2.34 o                         
   1   1   8          4.77          5.39         1.07 o                         
   2   1   8         24.99         29.73         1.30 o                         
   3   1   8         95.42         97.20         2.12 o                         
   4   1   8        112.35        111.76         2.12 o                         
   5   1   8        162.38        157.44         3.02 o                         
   6   1   8         32.44         30.67         2.86 o                         
   7   1   8          0.48          1.03         2.49 o                         
   8   1   8         20.70         30.37         3.63 o                         
   9   1   8          0.55         -1.74         2.85 o                         
  -6   2   8          0.26          6.90         2.34 o                         
  -5   2   8          5.15         -1.71         1.71 o                         
  -4   2   8          3.12          9.41         1.61 o                         
  -3   2   8         51.09         46.08         3.47 o                         
  -2   2   8         73.17         72.77         2.99 o                         
  -1   2   8         14.30         12.32         1.31 o                         
   0   2   8         34.33         37.38         1.65 o                         
   1   2   8         66.81         60.97         3.12 o                         
   2   2   8         85.21         93.18         3.08 o                         
   3   2   8        137.22        150.61         2.70 o                         
   4   2   8        118.29        127.28         2.71 o                         
   5   2   8          0.02         -0.01         1.98 o                         
   6   2   8          0.02         -1.22         2.20 o                         
   7   2   8         44.71         37.17         3.41 o                         
   8   2   8          0.25          2.14         2.43 o                         
   9   2   8          4.37         -0.22         2.97 o                         
  -5   3   8          7.12         13.17         3.05 o                         
  -4   3   8          2.89         -2.77         2.77 o                         
  -3   3   8         52.48         50.32         3.75 o                         
  -2   3   8         22.67         25.14         1.41 o                         
  -1   3   8         17.39         17.22         2.37 o                         
   0   3   8        121.67        120.77         3.57 o                         
   1   3   8         45.33         44.93         2.46 o                         
   2   3   8         22.08         19.03         2.13 o                         
   3   3   8         39.84         39.04         2.03 o                         
   4   3   8         96.64         98.06         4.29 o                         
   5   3   8        192.86        185.95         4.98 o                         
   6   3   8         11.12          7.58         2.51 o                         
   7   3   8         27.42         30.76         3.26 o                         
   8   3   8         38.35         39.98         3.89 o                         
   9   3   8          0.28          9.07         3.64 o                         
  -5   4   8          1.52         -2.89         2.89 o                         
  -4   4   8         59.40         69.32         4.74 o                         
  -3   4   8          6.91          3.88         1.66 o                         
  -2   4   8        251.57        241.80         4.57 o                         
  -1   4   8         61.80         51.22         1.73 o                         
   0   4   8         68.31         80.61         2.48 o                         
   1   4   8         18.49         26.77         1.74 o                         
   2   4   8          3.70          6.22         2.21 o                         
   3   4   8         16.45         19.88         2.42 o                         
   4   4   8         13.93         15.56         2.50 o                         
   5   4   8         61.45         55.15         3.35 o                         
   6   4   8         48.96         41.33         3.19 o                         
   7   4   8          4.24          9.77         2.83 o                         
   8   4   8          2.84          7.15         2.93 o                         
   9   4   8         28.20         22.61         3.86 o                         
  -5   5   8          5.20          5.58         3.67 o                         
  -4   5   8          6.30          0.63        12.20 o                         
  -3   5   8        201.35        198.05         4.37 o                         
  -2   5   8         13.84         18.56         7.35 o                         
  -1   5   8         33.76         29.68         2.04 o                         
   0   5   8         13.93         17.64         2.41 o                         
   1   5   8          0.12          1.35         1.25 o                         
   2   5   8          2.75          3.87         2.12 o                         
   3   5   8         38.08         36.12         2.99 o                         
   4   5   8         12.72          7.91         2.46 o                         
   5   5   8        158.85        154.06         4.88 o                         
   6   5   8         19.39         18.84         3.07 o                         
   7   5   8        216.71        223.23         6.38 o                         
   8   5   8         25.76         22.87         3.60 o                         
  -4   6   8          1.89         12.61         5.31 o                         
  -3   6   8         81.87         80.02         3.23 o                         
  -2   6   8         89.25         84.41         5.85 o                         
  -1   6   8          4.11         -5.39         6.07 o                         
   0   6   8         88.12         87.86         7.59 o                         
   1   6   8         71.67         64.74         2.46 o                         
   2   6   8          6.89         10.64         2.46 o                         
   3   6   8        296.59        291.83         6.37 o                         
   4   6   8         62.49         57.25         3.68 o                         
   5   6   8         56.64         64.48         3.89 o                         
   6   6   8          2.30          2.27         2.59 o                         
   7   6   8          1.02         -0.74         2.08 o                         
   8   6   8          3.11         12.00         3.74 o                         
  -4   7   8          3.17         -3.03         3.41 o                         
  -3   7   8         20.24         14.02         3.30 o                         
  -2   7   8          3.06          9.22         3.01 o                         
  -1   7   8         37.81         40.22         3.42 o                         
   0   7   8          2.98          8.79         2.70 o                         
   1   7   8         20.43         15.03         2.54 o                         
   2   7   8          3.53          4.25         2.37 o                         
   3   7   8        126.40        134.52         4.89 o                         
   4   7   8        230.05        248.26         6.46 o                         
   5   7   8        170.45        181.51         5.72 o                         
   6   7   8          0.76         -3.22         3.22 o                         
   7   7   8         50.98         43.55         3.07 o                         
   8   7   8         16.98         34.23         9.04 o                         
  -3   8   8         33.81         37.10         3.74 o                         
  -2   8   8         16.08         27.32         3.53 o                         
  -1   8   8          1.79         -1.68         2.77 o                         
   0   8   8        180.37        192.41         5.89 o                         
   1   8   8          9.61          3.71         2.51 o                         
   2   8   8         10.98         14.74         3.13 o                         
   3   8   8         25.47         22.75         3.47 o                         
   4   8   8         18.37         24.21         3.33 o                         
   5   8   8         15.61         10.92         3.15 o                         
   6   8   8         16.47         14.21         3.48 o                         
   7   8   8          1.49          6.79         3.55 o                         
  -2   9   8          1.65          6.54         3.21 o                         
   0   9   8          0.76          9.20         3.34 o                         
   1   9   8          0.05         -2.60         2.73 o                         
   2   9   8         15.43         17.15         3.09 o                         
   3   9   8          2.25         -1.49         2.97 o                         
   4   9   8         83.24         94.71         4.90 o                         
   5   9   8         85.81         94.16         4.96 o                         
   6   9   8          0.21          4.11         3.43 o                         
  -1  10   8          7.77          7.04         3.83 o                         
   0  10   8          7.28          9.52         3.19 o                         
   1  10   8          0.19         -3.33         3.33 o                         
   2  10   8          0.32          2.94         3.26 o                         
   3  10   8          0.86          3.54         3.32 o                         
   4  10   8          3.02          6.15         3.34 o                         
   2  11   8         20.78         30.75         4.38 o                         
   3  11   8         20.54         25.04         4.48 o                         
  -2  -8   9         10.29         23.41         3.26 o                         
  -1  -8   9          1.38         -1.76         2.42 o                         
   0  -8   9         24.01         15.93         2.79 o                         
   1  -8   9         21.50         15.22         2.55 o                         
   2  -8   9          2.83          2.22         2.38 o                         
   3  -8   9         10.52         26.03         3.04 o                         
  -3  -7   9          0.31         -2.84         2.84 o                         
  -2  -7   9         20.36         15.07         2.51 o                         
  -1  -7   9          5.27          2.44         2.29 o                         
   0  -7   9          3.67          8.79         2.19 o                         
   1  -7   9          4.95          3.83         2.12 o                         
   2  -7   9          0.56          2.14         2.19 o                         
   3  -7   9          0.26          8.20         2.23 o                         
   4  -7   9         15.72         20.70         8.07 o                         
   5  -7   9          1.12         -3.03         5.10 o                         
  -4  -6   9         23.68          8.13         2.97 o                         
  -3  -6   9         33.14         33.34         3.07 o                         
  -2  -6   9          4.75         -2.34         2.34 o                         
  -1  -6   9          0.77         -2.16         2.16 o                         
   0  -6   9         27.19         30.23         3.09 o                         
   1  -6   9         30.00         30.87         3.06 o                         
   2  -6   9         11.45         15.71         2.43 o                         
   3  -6   9         15.69         14.29         3.10 o                         
   4  -6   9          3.92         13.16         2.02 o                         
   5  -6   9         13.73         11.67        11.36 o                         
   6  -6   9          0.91         13.20         4.36 o                         
  -4  -5   9          2.19          4.79         2.65 o                         
  -3  -5   9          2.52         -2.05         2.14 o                         
  -2  -5   9          1.09         -0.08         1.98 o                         
  -1  -5   9          0.04          6.69         2.36 o                         
   0  -5   9          0.16         -0.84         2.41 o                         
   1  -5   9         18.34         14.58         2.31 o                         
   2  -5   9          4.13          0.69         2.00 o                         
   3  -5   9          1.07         -3.41         4.35 o                         
   4  -5   9         22.15         16.76         1.70 o                         
   5  -5   9          7.24         14.58         2.10 o                         
   6  -5   9         17.66         20.95         1.85 o                         
  -5  -4   9          7.31         -2.75         2.75 o                         
  -4  -4   9          5.26         -2.28         2.28 o                         
  -3  -4   9          1.15          8.12         2.30 o                         
  -2  -4   9          0.00          1.81         1.74 o                         
  -1  -4   9          1.29         -2.17         2.17 o                         
   0  -4   9          5.49          3.32         1.85 o                         
   1  -4   9         13.01         13.72         2.56 o                         
   2  -4   9         39.78         39.11         3.25 o                         
   3  -4   9        185.26        184.03         3.71 o                         
   4  -4   9         77.48         79.02         2.69 o                         
   5  -4   9         16.00         27.80         1.83 o                         
   6  -4   9          0.14          4.20         2.08 o                         
   7  -4   9          5.36          2.27         9.06 o                         
  -5  -3   9          2.55         -2.60         2.60 o                         
  -4  -3   9         43.83         47.71         2.50 o                         
  -3  -3   9          0.54         -1.42         1.96 o                         
  -2  -3   9         31.82         28.56         2.68 o                         
  -1  -3   9         10.92         13.27         2.47 o                         
   0  -3   9        191.33        162.32         5.15 o                         
   1  -3   9        316.66        301.76         6.58 o                         
   2  -3   9        251.32        243.01         5.85 o                         
   3  -3   9         22.56         24.77         4.59 o                         
   4  -3   9          0.31         -1.01         1.01 o                         
   5  -3   9          1.60          4.98         1.33 o                         
   6  -3   9         23.58         29.54         5.88 o                         
   7  -3   9         17.35         13.80         2.56 o                         
  -5  -2   9          0.29         -2.35         2.35 o                         
  -4  -2   9          6.25         10.43         4.13 o                         
  -3  -2   9          8.00          7.36         1.93 o                         
  -2  -2   9         57.38         59.42         3.27 o                         
  -1  -2   9         17.32          9.90         2.08 o                         
   0  -2   9        230.39        237.64         5.94 o                         
   1  -2   9        112.90        121.05         4.30 o                         
   2  -2   9        321.93        324.71         6.52 o                         
   3  -2   9         26.01         20.95         1.69 o                         
   4  -2   9         13.43         16.72         1.66 o                         
   5  -2   9         32.46         30.24         1.89 o                         
   6  -2   9         15.75         16.87         1.67 o                         
   7  -2   9          0.69         -1.32         2.29 o                         
  -5  -1   9          9.07         15.41         2.83 o                         
  -4  -1   9          6.52         12.16         2.53 o                         
  -3  -1   9        109.43        119.61         4.27 o                         
  -2  -1   9          9.50          4.96         1.64 o                         
  -1  -1   9          1.92          6.15         1.94 o                         
   0  -1   9          4.99          4.90         2.03 o                         
   1  -1   9          4.66          2.78         1.98 o                         
   2  -1   9         88.24         97.69         3.95 o                         
   3  -1   9        109.45        119.45         2.91 o                         
   4  -1   9         70.00         72.11         2.71 o                         
   5  -1   9          9.37         11.12         4.24 o                         
   6  -1   9         58.54         61.57         3.40 o                         
   7  -1   9          8.52          5.72         2.65 o                         
   8  -1   9         15.49         20.18         3.26 o                         
  -5   0   9          2.83          6.03         5.68 o                         
  -4   0   9          8.18          5.24         1.97 o                         
  -3   0   9          1.38         -1.64         1.64 o                         
  -2   0   9          0.59          0.83         1.78 o                         
  -1   0   9        100.05        105.00         4.00 o                         
   0   0   9          7.79         11.38         2.17 o                         
   1   0   9         48.02         50.07         3.05 o                         
   2   0   9        448.46        427.18         7.29 o                         
   3   0   9         17.11         15.08         2.10 o                         
   4   0   9          4.67          4.35         1.03 o                         
   5   0   9         54.22         56.72         1.78 o                         
   6   0   9        123.64        132.41         4.54 o                         
   7   0   9         74.29         87.99         4.26 o                         
   8   0   9          8.73          1.96         2.95 o                         
  -5   1   9         17.34         23.75         2.23 o                         
  -4   1   9         11.82         10.60         1.77 o                         
  -3   1   9         16.00         16.73         1.49 o                         
  -2   1   9         14.03          8.56         1.72 o                         
  -1   1   9          1.76          5.04         1.69 o                         
   0   1   9         20.70         13.29         2.12 o                         
   1   1   9          7.66          6.78         2.03 o                         
   2   1   9         28.57         27.27         2.91 o                         
   3   1   9        301.42        308.35         4.50 o                         
   4   1   9          0.73          2.37         1.11 o                         
   5   1   9          1.24          1.92         1.06 o                         
   6   1   9         16.78         17.60         2.63 o                         
   7   1   9         20.40         21.71         3.26 o                         
   8   1   9          0.22          5.74         3.04 o                         
  -5   2   9         19.40          9.61         2.48 o                         
  -4   2   9          0.00          6.70         1.72 o                         
  -3   2   9          5.15          5.86         2.78 o                         
  -2   2   9          3.15          3.03         1.56 o                         
  -1   2   9         56.13         65.90         3.05 o                         
   0   2   9         41.66         36.41         2.64 o                         
   1   2   9        169.36        175.18         3.08 o                         
   2   2   9          6.47          6.42         1.36 o                         
   3   2   9         46.26         41.54         2.15 o                         
   4   2   9         25.40         28.81         2.31 o                         
   5   2   9          0.54         -1.23         1.23 o                         
   6   2   9          5.39          2.34         2.52 o                         
   7   2   9          3.14          2.55         2.76 o                         
   8   2   9         21.32         17.06         3.10 o                         
  -5   3   9         31.40         32.28         4.15 o                         
  -4   3   9          6.03         -2.48         2.48 o                         
  -3   3   9         21.82         32.13         3.75 o                         
  -2   3   9          1.78          4.66         3.79 o                         
  -1   3   9        148.90        146.05         3.34 o                         
   0   3   9         43.09         42.10         2.03 o                         
   1   3   9        108.43        111.41         3.61 o                         
   2   3   9          2.98          4.19         1.97 o                         
   3   3   9        172.30        180.42         3.87 o                         
   4   3   9        136.94        143.59        10.72 o                         
   5   3   9          2.19          4.28         1.41 o                         
   6   3   9         36.62         42.93         3.27 o                         
   7   3   9          0.00         -2.12         2.39 o                         
   8   3   9         10.27         11.71         2.89 o                         
  -4   4   9          8.13         17.46         3.20 o                         
  -3   4   9         54.46         49.92         3.97 o                         
  -2   4   9        232.40        234.96         4.31 o                         
  -1   4   9         25.52         29.96         2.85 o                         
   0   4   9         23.50         25.11         5.09 o                         
   1   4   9          0.66          3.52         2.51 o                         
   2   4   9         99.26         98.18         2.69 o                         
   3   4   9          9.18          7.16         2.31 o                         
   4   4   9         14.52         14.08         2.64 o                         
   5   4   9         28.85         25.36         3.04 o                         
   6   4   9          0.54         -2.67         2.67 o                         
   7   4   9          4.65          6.44         2.88 o                         
   8   4   9          1.09         10.31         3.46 o                         
  -4   5   9         40.34         19.95         3.60 o                         
  -3   5   9         55.82         62.36         2.97 o                         
  -2   5   9          5.43         15.77         6.56 o                         
  -1   5   9         63.31         59.37         2.45 o                         
   0   5   9        179.13        171.52         5.81 o                         
   1   5   9         12.49         15.61         1.72 o                         
   2   5   9         20.53         25.13         2.94 o                         
   3   5   9        329.29        350.55         6.86 o                         
   4   5   9         11.77          8.04         2.55 o                         
   5   5   9          2.79          0.85         2.40 o                         
   6   5   9        157.12        155.70         5.36 o                         
   7   5   9         40.47         33.10         3.90 o                         
   8   5   9          5.43          5.93         3.28 o                         
  -3   6   9          0.30          1.06         3.29 o                         
  -2   6   9         20.23         15.83         9.65 o                         
  -1   6   9          5.81          4.32         1.82 o                         
   0   6   9          1.03         -4.37         4.37 o                         
   1   6   9          6.92          2.87         8.34 o                         
   2   6   9         51.04         63.16         3.78 o                         
   3   6   9          0.55          0.79         2.37 o                         
   4   6   9        100.64         85.54         4.43 o                         
   5   6   9         47.28         51.12         3.78 o                         
   6   6   9          0.84          0.29         2.85 o                         
   7   6   9          3.52         -3.20         3.20 o                         
   8   6   9          8.92         11.17         3.36 o                         
  -3   7   9          1.92         14.80         3.78 o                         
  -2   7   9          0.02          4.74         8.01 o                         
  -1   7   9          1.06          1.74         2.41 o                         
   0   7   9         10.28         19.25         6.18 o                         
   1   7   9          4.49         12.18         6.35 o                         
   2   7   9          3.11          4.57         2.51 o                         
   3   7   9        274.80        278.33         6.77 o                         
   4   7   9         42.61         38.97         3.72 o                         
   5   7   9         47.93         57.30         4.14 o                         
   6   7   9          5.55          1.28         3.04 o                         
   7   7   9          1.98          3.96         3.01 o                         
  -2   8   9         15.35          6.72         2.91 o                         
  -1   8   9          3.16          1.78         3.04 o                         
   0   8   9          5.79          3.14         2.90 o                         
   1   8   9          5.92          3.32         2.49 o                         
   2   8   9          3.10          0.18         2.93 o                         
   3   8   9         38.20         27.62         3.38 o                         
   4   8   9         31.23         34.87         3.95 o                         
   5   8   9          0.40         -2.11         3.27 o                         
   6   8   9         10.55          9.12         3.16 o                         
   7   8   9          1.15         11.68         3.55 o                         
  -1   9   9          1.34          8.50         3.01 o                         
   0   9   9         12.37          7.94         3.36 o                         
   1   9   9          2.10          4.86         2.83 o                         
   2   9   9         11.27         12.72         3.29 o                         
   3   9   9         31.75         27.56         3.44 o                         
   4   9   9          0.78         11.08         3.63 o                         
   5   9   9         22.94         13.66         3.34 o                         
   6   9   9          1.50          5.92         3.64 o                         
   1  10   9          0.57          2.91         3.88 o                         
   2  10   9          7.57          6.58         3.53 o                         
   3  10   9          3.45          4.29         3.39 o                         
   4  10   9          9.27         21.03         3.83 o                         
   1  -8  10          0.52         -2.87         2.87 o                         
  -1  -7  10          0.67         -2.82         2.82 o                         
   0  -7  10          0.06          1.96         2.41 o                         
   1  -7  10          5.67          7.63         2.42 o                         
   2  -7  10          0.51         -2.42         2.42 o                         
   3  -7  10          0.04          4.38         2.24 o                         
   4  -7  10          3.71         -2.51         2.51 o                         
  -3  -6  10          0.47          9.65         2.96 o                         
  -2  -6  10          5.75         -0.28         2.40 o                         
  -1  -6  10          1.75         -2.43         2.43 o                         
   0  -6  10          0.16          3.37         2.21 o                         
   1  -6  10         41.98         34.93         3.34 o                         
   2  -6  10          0.54          5.30         2.48 o                         
   3  -6  10         12.12         12.37         2.16 o                         
   4  -6  10          0.33          0.95         8.10 o                         
   5  -6  10          0.78         13.37         7.09 o                         
  -2  -5  10          0.03          2.12         2.39 o                         
  -1  -5  10          0.42          5.33         2.28 o                         
   0  -5  10         10.60          4.22         2.41 o                         
   1  -5  10         55.60         41.61         3.65 o                         
   2  -5  10          0.08         -1.91         1.91 o                         
   3  -5  10          0.03         -1.92         1.92 o                         
   4  -5  10         10.11         23.95        10.51 o                         
   5  -5  10          2.51         25.36         2.78 o                         
   6  -5  10          0.32          7.65         2.59 o                         
  -4  -4  10          2.17         -2.95         2.95 o                         
  -3  -4  10         10.04         26.16         2.70 o                         
  -2  -4  10         13.94         17.11         2.60 o                         
  -1  -4  10          4.26         -1.91         1.91 o                         
   0  -4  10         46.59         48.87         3.70 o                         
   1  -4  10         21.23         26.60         2.98 o                         
   2  -4  10          0.59          5.10         2.10 o                         
   3  -4  10         44.60         41.86         3.97 o                         
   4  -4  10          1.19          7.03         3.35 o                         
   5  -4  10          0.01          0.10         7.99 o                         
   6  -4  10          0.09          0.30         6.76 o                         
  -4  -3  10          0.52         10.74         1.82 o                         
  -3  -3  10          0.49         -2.19         2.19 o                         
  -2  -3  10          6.00          1.33         2.11 o                         
  -1  -3  10          0.26          3.62         2.24 o                         
   0  -3  10          0.74          1.71         2.03 o                         
   1  -3  10         97.25         94.38         4.37 o                         
   2  -3  10          1.34          0.84         1.61 o                         
   3  -3  10          0.71          1.18         1.26 o                         
   4  -3  10         29.70         36.35         2.93 o                         
   5  -3  10         10.07         19.23         4.85 o                         
   6  -3  10          0.04         -2.36         2.36 o                         
   7  -3  10          1.88         -2.52         2.52 o                         
  -4  -2  10          6.36         10.91         4.35 o                         
  -3  -2  10          7.62          5.61         2.10 o                         
  -2  -2  10         30.96         41.78         3.01 o                         
  -1  -2  10          0.29         -1.07         2.03 o                         
   0  -2  10        114.71        121.43         4.66 o                         
   1  -2  10          0.20          3.70         2.36 o                         
   2  -2  10          5.69         10.69         2.24 o                         
   3  -2  10         26.04         25.03         1.83 o                         
   4  -2  10         26.42         27.52         1.46 o                         
   5  -2  10          0.22          5.84         1.98 o                         
   6  -2  10          9.84         -0.49         2.09 o                         
   7  -2  10          0.15         -2.21         2.50 o                         
  -4  -1  10          1.00          6.40         2.69 o                         
  -3  -1  10          0.17          3.66         2.05 o                         
  -2  -1  10         20.64         20.98         2.38 o                         
  -1  -1  10          4.21          5.24         1.96 o                         
   0  -1  10         29.59         32.94         2.95 o                         
   1  -1  10          0.03         -1.56         1.56 o                         
   2  -1  10          0.81          4.17         2.07 o                         
   3  -1  10         47.43         48.39         2.41 o                         
   4  -1  10         17.65         20.87         4.66 o                         
   5  -1  10         17.78         21.46         1.73 o                         
   6  -1  10          2.07         -2.10         2.10 o                         
   7  -1  10          0.04         -2.80         2.80 o                         
  -4   0  10          0.00         -0.26         2.34 o                         
  -3   0  10         16.74          7.46         1.92 o                         
  -2   0  10          3.03          6.79         1.89 o                         
  -1   0  10          0.16         -1.65         1.65 o                         
   0   0  10         66.62         73.41         3.58 o                         
   1   0  10          0.47          2.70         1.92 o                         
   2   0  10          0.92         -1.95         1.95 o                         
   3   0  10         31.84         28.95         4.78 o                         
   4   0  10          4.54          0.62         2.56 o                         
   5   0  10          2.22          3.82         2.91 o                         
   6   0  10         20.13         16.47         1.88 o                         
   7   0  10          7.64         11.78         2.96 o                         
   8   0  10         11.98          4.01         3.23 o                         
  -4   1  10          1.37         -1.80         1.80 o                         
  -3   1  10          5.40         11.31         1.38 o                         
  -2   1  10          0.68         -1.73         1.73 o                         
  -1   1  10          0.66          3.78         1.92 o                         
   0   1  10         14.92         11.55         2.07 o                         
   1   1  10         14.56         16.41         2.34 o                         
   2   1  10         26.51         25.79         2.58 o                         
   3   1  10          3.83          3.51         1.83 o                         
   4   1  10          2.48         -0.07         1.68 o                         
   5   1  10        115.56        121.03         6.11 o                         
   6   1  10          0.11         -1.24         3.48 o                         
   7   1  10         25.97         21.47         2.98 o                         
   8   1  10          9.15         21.98         3.73 o                         
  -4   2  10          6.26         12.98         3.15 o                         
  -3   2  10         22.57         28.21         5.11 o                         
  -2   2  10          2.92          8.44         1.84 o                         
  -1   2  10         45.15         38.40         2.57 o                         
   0   2  10         53.13         55.64         3.13 o                         
   1   2  10         18.03         18.70         2.46 o                         
   2   2  10          4.98          8.13         1.81 o                         
   3   2  10          1.32         -0.16         1.23 o                         
   4   2  10          0.27          3.28         1.48 o                         
   5   2  10         36.97         39.86         1.61 o                         
   6   2  10          5.83          7.61         2.60 o                         
   7   2  10          6.13          7.51         2.77 o                         
   8   2  10          7.12          4.74         3.46 o                         
  -4   3  10          5.47         -2.94         2.94 o                         
  -3   3  10          0.22         11.24         3.05 o                         
  -2   3  10         20.50         16.87         4.27 o                         
  -1   3  10         36.46         38.50         2.39 o                         
   0   3  10         18.55         23.52         2.21 o                         
   1   3  10        181.88        195.82         5.39 o                         
   2   3  10         32.82         36.43         3.84 o                         
   3   3  10          0.02         -2.42         2.42 o                         
   4   3  10         30.32         29.22         2.13 o                         
   5   3  10        113.18        118.95         5.01 o                         
   6   3  10          0.25         -0.52         1.58 o                         
   7   3  10          4.37          2.15         2.96 o                         
   8   3  10          0.84         -0.24         3.13 o                         
  -3   4  10         13.22          6.15         3.29 o                         
  -2   4  10         40.11         35.20         5.29 o                         
  -1   4  10         49.71         47.76         3.85 o                         
   0   4  10         57.75         69.23         2.13 o                         
   1   4  10         91.14         91.65         3.81 o                         
   2   4  10          0.15          0.03         2.10 o                         
   3   4  10          0.52         -0.68         2.33 o                         
   4   4  10          3.49          7.94         2.46 o                         
   5   4  10         40.17         48.98         3.38 o                         
   6   4  10          7.75          0.28         2.70 o                         
   7   4  10          2.37          7.45         3.10 o                         
   8   4  10          4.79         21.38         3.95 o                         
  -3   5  10          0.03         16.94         3.19 o                         
  -2   5  10         15.47         33.91         4.02 o                         
  -1   5  10          9.36         18.39         1.78 o                         
   0   5  10          1.92         -4.44         5.23 o                         
   1   5  10         88.60         90.12         2.94 o                         
   2   5  10         34.23         31.30         3.05 o                         
   3   5  10          9.82         14.30         2.77 o                         
   4   5  10         46.10         50.77         3.71 o                         
   6   5  10          0.30          5.67         2.92 o                         
   7   5  10          3.00         -1.61         3.31 o                         
  -2   6  10         39.09         21.39         4.28 o                         
  -1   6  10          0.28          4.73         2.57 o                         
   0   6  10          0.29         -4.57         4.66 o                         
   1   6  10         27.56         27.24         2.19 o                         
   2   6  10         65.68         71.68         4.14 o                         
   3   6  10         45.64         51.72         4.08 o                         
   4   6  10          1.98         -0.65         2.78 o                         
   5   6  10         44.53         50.39         3.93 o                         
   6   6  10         31.86         35.49         3.55 o                         
  -2   7  10         13.51         18.19         9.97 o                         
  -1   7  10         11.82         22.85         2.37 o                         
   0   7  10          2.24         -1.85         6.40 o                         
   1   7  10         52.78         60.84         4.13 o                         
   2   7  10         28.71         28.83         3.30 o                         
   3   7  10          9.18          7.08         2.99 o                         
   4   7  10          2.35          2.90         2.53 o                         
   5   7  10          1.26          8.36         2.86 o                         
   7   7  10         16.14         14.15         3.75 o                         
  -1   8  10          0.32         11.33         3.49 o                         
   0   8  10         11.68          5.41         2.81 o                         
   1   8  10         34.31         44.74         4.15 o                         
   2   8  10          6.82         12.00         2.99 o                         
   3   8  10          0.02         -2.90         2.90 o                         
   4   8  10         13.71         21.19         3.65 o                         
   5   8  10          0.92          2.30         2.99 o                         
   6   8  10          9.67          1.64         3.70 o                         
   1   9  10         42.98         52.26         4.37 o                         
   2   9  10          0.27          5.27         3.45 o                         
   4   9  10         12.53         23.10         4.28 o                         
  -1  -6  11         11.94          0.70         3.03 o                         
   0  -6  11          0.31          1.21         2.70 o                         
   1  -6  11          0.29          4.67         2.67 o                         
   2  -6  11          9.05         15.75         2.48 o                         
   3  -6  11          3.18         13.17         2.71 o                         
  -2  -5  11         10.96         17.24         2.92 o                         
  -1  -5  11          2.53          7.41         2.40 o                         
   0  -5  11          0.02          0.73         2.32 o                         
   1  -5  11         10.05          0.12         2.66 o                         
   2  -5  11         58.54         48.11         3.86 o                         
   3  -5  11          0.04         -2.52         2.52 o                         
   4  -5  11          7.04          5.85         3.19 o                         
   5  -5  11          1.91         22.17         2.04 o                         
  -2  -4  11         14.56         15.14         2.68 o                         
  -1  -4  11          0.30         -2.44         2.44 o                         
   0  -4  11          6.09          5.03         2.33 o                         
   1  -4  11         10.95         14.02         2.73 o                         
   2  -4  11         13.24         14.18         2.53 o                         
   3  -4  11          1.66         10.95         2.23 o                         
   4  -4  11          4.53         21.43         4.05 o                         
   5  -4  11          0.01          3.12         2.72 o                         
  -3  -3  11          0.48         -2.94         2.94 o                         
  -2  -3  11          0.49         -2.35         2.35 o                         
  -1  -3  11         51.18         63.66         4.01 o                         
   0  -3  11         18.95         16.23         2.38 o                         
   1  -3  11          5.42          0.10         2.28 o                         
   2  -3  11          3.04         -2.11         2.11 o                         
   3  -3  11         12.44          5.51         1.94 o                         
   4  -3  11         21.60         30.22         2.85 o                         
   5  -3  11         12.48          6.59         2.25 o                         
   6  -3  11          9.94          9.79         2.44 o                         
  -3  -2  11          9.75          3.38         2.71 o                         
  -2  -2  11          0.85         15.57         2.33 o                         
  -1  -2  11         34.94         33.59         2.93 o                         
   0  -2  11          3.17         -1.88         1.88 o                         
   1  -2  11          2.16          3.54         2.30 o                         
   2  -2  11          2.15          2.93         2.11 o                         
   3  -2  11          4.38          3.72         2.16 o                         
   4  -2  11          1.76          4.51         1.38 o                         
   5  -2  11         11.25          2.28         2.17 o                         
   6  -2  11          0.51          7.44         2.46 o                         
  -3  -1  11          0.01         13.70         2.53 o                         
  -2  -1  11          3.15         -2.05         2.05 o                         
  -1  -1  11          6.38          6.64         1.81 o                         
   0  -1  11          1.10          3.91         1.83 o                         
   1  -1  11          2.97          4.33         1.99 o                         
   2  -1  11          6.42          7.54         2.23 o                         
   3  -1  11         22.63         18.29         2.24 o                         
   4  -1  11          6.30          9.59         2.30 o                         
   5  -1  11          1.50         -0.80         4.25 o                         
   6  -1  11         67.36         90.24         4.42 o                         
   7  -1  11          8.03         -2.83         2.83 o                         
  -2   0  11         14.88         20.83         2.58 o                         
  -1   0  11          3.66          5.61         1.97 o                         
   0   0  11          1.28          0.62         1.91 o                         
   1   0  11         23.83         25.53         2.66 o                         
   2   0  11          3.46          3.63         2.08 o                         
   3   0  11          1.36         -1.07         1.73 o                         
   4   0  11         23.70         26.39         2.76 o                         
   5   0  11          1.57         -2.68         2.68 o                         
   6   0  11          1.00          9.48         2.32 o                         
  -3   1  11          1.63          3.54         2.25 o                         
  -2   1  11          3.01          4.09         2.11 o                         
  -1   1  11         16.22         18.59         2.30 o                         
   0   1  11          2.33          1.87         1.91 o                         
   1   1  11          5.97          1.30         1.84 o                         
   2   1  11          7.80          6.04         2.17 o                         
   3   1  11        113.36        107.32         4.37 o                         
   4   1  11         14.90         18.15         1.65 o                         
   5   1  11         28.07         31.22         1.91 o                         
   6   1  11         11.54         16.56         1.98 o                         
   7   1  11          1.51         -2.51         2.51 o                         
  -3   2  11          0.90          3.94         2.45 o                         
  -2   2  11          0.70          0.07         2.04 o                         
  -1   2  11          0.04          1.90         1.83 o                         
   0   2  11          9.85          4.31         1.74 o                         
   1   2  11         64.91         65.26         3.52 o                         
   2   2  11         20.98         19.00         2.52 o                         
   3   2  11          7.62          8.88         2.16 o                         
   4   2  11         23.87         31.49         1.75 o                         
   5   2  11          2.02          1.72         1.52 o                         
   6   2  11         14.39         24.02         1.45 o                         
   7   2  11         18.15         21.28         2.38 o                         
  -3   3  11         13.01         18.56         3.50 o                         
  -2   3  11         10.78         23.06         1.78 o                         
  -1   3  11          1.50         -5.16         5.66 o                         
   0   3  11         20.44         30.86         2.42 o                         
   1   3  11         14.10         16.76         2.40 o                         
   2   3  11         40.63         47.69         3.38 o                         
   3   3  11         32.80         34.35         3.14 o                         
   4   3  11          3.69         -0.06         1.54 o                         
   5   3  11          1.32          0.91         1.48 o                         
   6   3  11         58.28         57.21         2.49 o                         
   7   3  11          0.34         -4.18         4.18 o                         
  -2   4  11         13.26         -1.73         2.45 o                         
  -1   4  11         10.01         17.62         3.14 o                         
   0   4  11         20.35         28.85         4.25 o                         
   1   4  11         13.91         27.59         1.91 o                         
   2   4  11         25.77         27.84         1.99 o                         
   3   4  11          1.88         -2.16         2.16 o                         
   4   4  11         12.01          9.91         2.53 o                         
   5   4  11         12.42          9.73         3.15 o                         
   6   4  11          0.72         -2.68         2.68 o                         
   7   4  11         54.58         72.65         4.60 o                         
  -2   5  11          6.39         19.77         3.34 o                         
  -1   5  11         25.48         24.80         1.76 o                         
   0   5  11         24.00         28.73        11.91 o                         
   1   5  11          0.00         -4.62        10.21 o                         
   2   5  11         10.14          7.42         2.66 o                         
   3   5  11        128.56        130.04         5.02 o                         
   4   5  11         10.46         16.73         3.46 o                         
   5   5  11         19.05         12.17         2.72 o                         
   6   5  11         12.41         23.60         3.92 o                         
  -1   6  11         45.49         47.32         5.78 o                         
   0   6  11          0.18          0.70         4.02 o                         
   1   6  11          0.19          2.36         2.83 o                         
   2   6  11         23.04         18.93         3.20 o                         
   3   6  11         12.10         20.22         3.38 o                         
   4   6  11         94.09         95.26         4.90 o                         
   5   6  11         23.11         26.66         3.63 o                         
   6   6  11         12.10         14.30         3.86 o                         
   0   7  11         39.50         31.37         6.62 o                         
   1   7  11         24.08         26.99         3.65 o                         
   2   7  11          4.53          3.06         3.23 o                         
   3   7  11         19.66         23.36         3.86 o                         
   4   7  11          3.74         -1.38         3.57 o                         
   5   7  11          0.02         10.53         3.27 o                         
   6   7  11          0.09         -2.98         2.98 o                         
   1   8  11          0.13          3.22         3.47 o                         
   2   8  11          2.39          6.11         3.45 o                         
   3   8  11          4.21          0.74         3.01 o                         
   4   8  11         17.64         16.04         3.42 o                         
   1  -5  12          0.06         -2.67         2.67 o                         
   2  -5  12          4.35         -2.48         2.48 o                         
   0  -4  12         28.51         22.25         3.53 o                         
   1  -4  12         19.99         14.93         2.83 o                         
   2  -4  12         55.97         63.42         4.38 o                         
   3  -4  12          5.64         12.49         2.50 o                         
   4  -4  12          2.69         17.42         2.64 o                         
  -1  -3  12         16.41         25.68         2.78 o                         
   0  -3  12         22.69         23.29         2.94 o                         
   1  -3  12         42.55         41.81         3.60 o                         
   2  -3  12         23.78         16.77         2.74 o                         
   3  -3  12          2.91          0.78         2.46 o                         
   4  -3  12          6.03         -1.20         1.90 o                         
   5  -3  12          1.20          7.74         2.60 o                         
  -2  -2  12          4.96         17.04         2.85 o                         
  -1  -2  12          1.20          2.77         2.18 o                         
   0  -2  12         10.81         -2.19         2.19 o                         
   1  -2  12          2.02          2.67         2.13 o                         
   2  -2  12          8.47         11.07         2.53 o                         
   3  -2  12          0.20          5.56         2.34 o                         
   4  -2  12          0.05         -1.21         3.27 o                         
   5  -2  12          0.32          5.86         2.49 o                         
  -2  -1  12          1.14          6.04         2.70 o                         
  -1  -1  12          4.36          1.43         2.18 o                         
   0  -1  12         11.99         21.96         2.14 o                         
   1  -1  12          7.01         13.05         2.49 o                         
   2  -1  12         27.40         23.79         2.66 o                         
   3  -1  12         13.10          7.73         2.00 o                         
   4  -1  12          3.87          2.26         3.34 o                         
   5  -1  12          8.91          6.61         6.05 o                         
   6  -1  12         47.80         54.30         3.66 o                         
  -2   0  12          0.53         -2.60         2.60 o                         
  -1   0  12          0.15          7.90         2.29 o                         
   0   0  12          7.40          4.72         2.03 o                         
   1   0  12          1.20          0.33         2.03 o                         
   2   0  12          0.61          4.32         2.16 o                         
   3   0  12          3.27          9.42         2.02 o                         
   4   0  12         17.78         15.86         1.71 o                         
   5   0  12          0.05          0.05         2.66 o                         
   6   0  12          0.21         -2.61         2.61 o                         
  -2   1  12          0.11         24.52         3.21 o                         
  -1   1  12          5.49         -2.31         2.31 o                         
   0   1  12          0.20          4.49         1.96 o                         
   1   1  12         25.95         24.69         2.57 o                         
   2   1  12          3.55          1.47         2.01 o                         
   3   1  12          2.75         -1.20         1.97 o                         
   4   1  12          1.64          1.00         2.57 o                         
   5   1  12          7.70         11.95         3.57 o                         
   6   1  12          4.65          0.52         2.55 o                         
  -2   2  12          0.66         -3.17         3.17 o                         
  -1   2  12         17.23         30.85         2.38 o                         
   0   2  12         61.27         65.49         3.62 o                         
   1   2  12          8.15          1.12         1.89 o                         
   2   2  12          0.70          3.34         1.89 o                         
   3   2  12          2.27          1.69         1.82 o                         
   4   2  12          0.65         -3.71         3.71 o                         
   5   2  12         11.63         16.76         4.48 o                         
   6   2  12          1.98         -2.54         2.54 o                         
  -1   3  12         12.41          8.23         4.25 o                         
   0   3  12          2.05          0.61         1.67 o                         
   1   3  12         15.75         17.85         2.46 o                         
   2   3  12         17.99         12.38         2.16 o                         
   3   3  12          6.38         17.14         2.44 o                         
   4   3  12          6.46         12.39         2.31 o                         
   5   3  12          1.72          9.98         2.19 o                         
   6   3  12          0.02         13.10         4.08 o                         
  -1   4  12         45.67         39.77         2.53 o                         
   0   4  12          6.03         22.35        14.88 o                         
   1   4  12         17.85         22.04         2.47 o                         
   2   4  12          8.53         14.60         2.76 o                         
   3   4  12         14.82         18.00         2.90 o                         
   4   4  12         17.36         11.57         2.43 o                         
   5   4  12          7.84         12.15         3.20 o                         
   6   4  12         37.33         31.66         7.38 o                         
   0   5  12         14.10         12.30         7.66 o                         
   1   5  12         18.27         32.29         2.99 o                         
   2   5  12         18.76          9.96         2.93 o                         
   3   5  12         15.30          7.90         2.91 o                         
   4   5  12          0.77          9.21         3.02 o                         
   5   5  12         45.79         34.32         3.83 o                         
   6   5  12          1.34          5.40         3.48 o                         
   0   6  12          0.95         24.13         2.09 o                         
   1   6  12          4.94         11.57         2.15 o                         
   2   6  12          4.93         -2.99         2.99 o                         
   3   6  12         40.30         46.64         4.19 o                         
   4   6  12         72.69         90.91         4.98 o                         
   5   6  12          9.27          2.36         3.37 o                         
   3   7  12          3.57          9.23         3.56 o                         
   4   7  12         21.05         11.34         3.07 o                         
   2  -3  13          5.56          4.02         2.57 o                         
   1  -2  13          3.63         -2.61         2.61 o                         
   2  -2  13          0.70          1.02         2.27 o                         
   3  -2  13          6.07          9.25         2.51 o                         
   4  -2  13          0.00          6.89         2.66 o                         
   0  -1  13          5.79         14.20         2.61 o                         
   1  -1  13          2.30          4.28         2.42 o                         
   2  -1  13          0.33          5.13         2.19 o                         
   3  -1  13          1.29         -2.18         2.18 o                         
   4  -1  13          0.02         -0.52         2.37 o                         
   0   0  13          1.56          2.38         2.41 o                         
   1   0  13          0.03         -2.45         2.45 o                         
   2   0  13          0.41         -2.31         2.31 o                         
   3   0  13          0.95         10.02         2.12 o                         
   4   0  13          0.75          5.51         2.15 o                         
   5   0  13          4.59          7.83         2.96 o                         
   0   1  13          3.98          0.13         2.29 o                         
   1   1  13          0.50         13.84         2.33 o                         
   2   1  13          0.32          2.99         2.00 o                         
   3   1  13          0.90          0.06         2.29 o                         
   4   1  13          0.05         -2.38         2.38 o                         
   5   1  13          0.22         -4.90         5.84 o                         
   0   2  13          5.39         17.30         2.50 o                         
   1   2  13          4.45         -0.34         2.29 o                         
   2   2  13          5.13          2.35         2.06 o                         
   3   2  13          2.81          0.58         2.03 o                         
   4   2  13          2.16          4.91         2.08 o                         
   5   2  13          1.23          3.31         3.87 o                         
   0   3  13          8.37         -2.55         2.55 o                         
   1   3  13          0.01         -2.40         2.40 o                         
   2   3  13         16.95         28.35         2.38 o                         
   3   3  13          2.99          5.26         2.06 o                         
   4   3  13          0.05          4.30         2.39 o                         
   5   3  13          0.17          0.99         2.13 o                         
   1   4  13          0.63          1.78         2.14 o                         
   2   4  13          5.90         12.71         2.41 o                         
   3   4  13         18.92         21.70         2.48 o                         
   4   4  13          0.70         13.38         2.46 o                         
   2   5  13          0.30         13.52         2.21 o                         
   3   5  13         35.12         42.25         3.54 o                         
                                                                                
