# Supplementary material for: Crystal structures of three ortho-substituted N-acyl­hydrazone derivatives
Source: Acta Crystallogr E Crystallogr Commun. 2017 Nov 28;73(Pt 12):1946–51. doi: 10.1107/S2056989017016814 (PMC5730258; doi:10.1107/S2056989017016814)
Supplement: Supplementary file 3 [file e-73-01946-IIsup3.hkl]

data_II                                                                         
_shelx_title ' GSH27M IN P-1'                                                   
_shelx_refln_list_code          4                                               
_shelx_F_calc_maximum      173.72                                               
_exptl_crystal_F_000       364.00                                               
_reflns_d_resolution_high  0.8350                                               
                                                                                
loop_                                                                           
 _space_group_symop_operation_xyz                                               
 'x, y, z'                                                                      
 '-x, -y, -z'                                                                   
                                                                                
_cell_length_a     7.9840                                                       
_cell_length_b    10.3200                                                       
_cell_length_c    11.0810                                                       
_cell_angle_alpha  85.170                                                       
_cell_angle_beta   74.890                                                       
_cell_angle_gamma  81.140                                                       
                                                                                
_shelx_F_squared_multiplier     1.000                                           
                                                                                
loop_                                                                           
 _refln_index_h                                                                 
 _refln_index_k                                                                 
 _refln_index_l                                                                 
 _refln_F_squared_calc                                                          
 _refln_F_squared_meas                                                          
 _refln_F_squared_sigma                                                         
 _refln_observed_status                                                         
   1   0   0       1617.69       1621.04         5.45 o                         
   2   0   0        155.13        159.98         3.44 o                         
   3   0   0          1.29          0.14         1.08 o                         
   4   0   0          0.51          0.39         1.10 o                         
   5   0   0         78.68         71.94         3.86 o                         
   6   0   0         13.91         10.04         3.94 o                         
   7   0   0          0.08         -1.83         4.12 o                         
   8   0   0         44.13         44.03         4.83 o                         
   9   0   0          1.25         10.07         4.65 o                         
  -9   1   0          0.39          8.43         4.63 o                         
  -8   1   0         39.79         47.49         4.65 o                         
  -7   1   0         12.15         24.09         4.29 o                         
  -6   1   0        217.36        217.75         5.68 o                         
  -5   1   0        265.64        281.95         3.46 o                         
  -4   1   0        520.62        520.94        10.84 o                         
  -3   1   0       1051.55       1196.66         3.95 o                         
  -2   1   0          2.13          1.43         0.88 o                         
  -1   1   0       5623.62       5937.30        35.27 o                         
   1   1   0       1198.04       1217.00         6.05 o                         
   2   1   0        164.79        171.30         3.44 o                         
   3   1   0         14.85          8.92         0.91 o                         
   4   1   0         61.34         57.63         2.37 o                         
   5   1   0         90.72        102.63         4.08 o                         
   6   1   0         21.78         24.23         4.01 o                         
   7   1   0          2.18          3.63         4.12 o                         
   8   1   0         64.81         74.25         5.12 o                         
   9   1   0         29.38         48.83         5.26 o                         
  -8   2   0         79.88         98.67         5.41 o                         
  -7   2   0         67.36         74.45         4.76 o                         
  -6   2   0         10.63         11.08         2.76 o                         
  -5   2   0         76.63         73.93         1.69 o                         
  -4   2   0         53.13         63.26         2.38 o                         
  -3   2   0        906.26        911.89         7.53 o                         
  -2   2   0         27.22         30.21         0.98 o                         
  -1   2   0       3318.15       3304.06        34.01 o                         
   0   2   0       1009.41       1316.51         5.21 o                         
   1   2   0        714.87        745.37         4.11 o                         
   2   2   0        213.38        239.71         2.39 o                         
   3   2   0         55.19         69.33         1.64 o                         
   4   2   0        374.37        389.47        10.82 o                         
   5   2   0          6.52          7.80         3.02 o                         
   6   2   0        484.61        502.68         7.22 o                         
   7   2   0        672.07        696.66         9.12 o                         
   8   2   0         13.53         22.11         4.55 o                         
   9   2   0          3.49         -2.62         4.45 o                         
  -8   3   0         36.91         47.91         4.78 o                         
  -7   3   0         39.30         48.35         9.44 o                         
  -6   3   0        102.25         73.80         6.86 o                         
  -5   3   0        120.53        116.50         4.35 o                         
  -4   3   0        111.26        116.02         2.44 o                         
  -3   3   0        404.84        436.32         8.49 o                         
  -2   3   0        144.04        156.56         2.29 o                         
  -1   3   0        189.84        178.66         1.54 o                         
   0   3   0        694.40        769.26        10.97 o                         
   1   3   0        172.97        161.48         1.59 o                         
   2   3   0        337.24        340.32         4.39 o                         
   3   3   0        473.85        434.88         1.93 o                         
   4   3   0        796.77        877.10         5.34 o                         
   5   3   0        171.44        182.03         4.47 o                         
   6   3   0        131.23        130.93         4.73 o                         
   7   3   0         71.15         81.33         4.98 o                         
   8   3   0         22.94         26.09         4.42 o                         
   9   3   0          7.25         10.60         4.06 o                         
  -8   4   0         19.53         24.31         7.29 o                         
  -7   4   0        122.03        114.30         4.27 o                         
  -6   4   0          5.98          7.10         3.59 o                         
  -5   4   0         85.27         93.94         4.66 o                         
  -4   4   0         40.47         45.51         1.72 o                         
  -3   4   0        170.07        184.89         2.23 o                         
  -2   4   0          7.29         13.42         0.77 o                         
  -1   4   0          3.60          1.69         1.20 o                         
   0   4   0       1011.34       1176.94         6.99 o                         
   1   4   0         23.76         34.34         2.37 o                         
   2   4   0          2.21          3.36         0.89 o                         
   3   4   0       1047.67       1103.64         3.80 o                         
   4   4   0          1.71          2.34         1.14 o                         
   5   4   0         12.84         14.39         1.81 o                         
   6   4   0         24.77         25.10         3.59 o                         
   7   4   0        181.87        189.31         5.75 o                         
   8   4   0         41.02         48.42         4.51 o                         
  -7   5   0         56.27         48.29         4.13 o                         
  -6   5   0          2.57          5.06         2.80 o                         
  -5   5   0         51.51         44.60         2.19 o                         
  -4   5   0        130.99        114.52         3.35 o                         
  -3   5   0          4.88          5.36         1.43 o                         
  -2   5   0         14.80         10.37         1.31 o                         
  -1   5   0         18.22         17.33         1.17 o                         
   0   5   0        242.51        356.93         4.86 o                         
   1   5   0       2532.56       2666.06        11.35 o                         
   2   5   0         47.61         36.65         1.38 o                         
   3   5   0         38.46         42.64         1.14 o                         
   4   5   0          9.01          5.40         1.61 o                         
   5   5   0          2.10          0.15         2.36 o                         
   6   5   0         10.32          0.31         5.50 o                         
   7   5   0        102.89         70.16         4.31 o                         
  -7   6   0          9.91          0.32         4.81 o                         
  -6   6   0          0.02         10.42         4.82 o                         
  -5   6   0         13.28         12.95         3.64 o                         
  -4   6   0          0.63          1.53         2.27 o                         
  -3   6   0        206.55        200.37         5.08 o                         
  -2   6   0         75.70         79.12         3.92 o                         
  -1   6   0         41.81         60.03         3.82 o                         
   0   6   0        834.95       1004.77         8.20 o                         
   1   6   0        420.10        437.22         5.48 o                         
   2   6   0          3.71          3.69         2.60 o                         
   3   6   0         27.12         21.94         1.88 o                         
   4   6   0         21.77         25.07         1.76 o                         
   5   6   0         14.09         17.58         1.94 o                         
   6   6   0          3.22          5.36         2.03 o                         
   7   6   0        107.24        117.57         4.66 o                         
   8   6   0         26.32         35.69         4.20 o                         
  -6   7   0         14.69         22.66         2.94 o                         
  -5   7   0          5.45          2.72         3.94 o                         
  -4   7   0        134.18        136.75         4.98 o                         
  -3   7   0        352.02        341.86         6.78 o                         
  -2   7   0        100.56        104.21         4.69 o                         
  -1   7   0          1.40          5.49         3.54 o                         
   0   7   0        311.55        347.38         5.90 o                         
   1   7   0        258.75        278.07         5.21 o                         
   2   7   0         25.67         25.66         3.09 o                         
   3   7   0        338.49        335.39         4.00 o                         
   4   7   0        155.43        145.76         3.33 o                         
   5   7   0          0.09          1.24         2.63 o                         
   6   7   0         17.64         14.56         5.04 o                         
   7   7   0          0.16          4.34         4.04 o                         
  -6   8   0         59.92         70.60         6.52 o                         
  -5   8   0         31.04         35.96         4.64 o                         
  -4   8   0          2.02          2.59         3.87 o                         
  -3   8   0         13.36          4.68         4.21 o                         
  -2   8   0         17.04         23.84         4.47 o                         
  -1   8   0        117.25        143.12         5.18 o                         
   0   8   0         96.50        107.12         4.68 o                         
   1   8   0         39.78         37.46         3.67 o                         
   2   8   0         36.19         39.95         3.54 o                         
   3   8   0          8.22          7.27         1.91 o                         
   4   8   0        353.12        323.17         4.41 o                         
   5   8   0         57.94         45.93         3.74 o                         
   6   8   0         34.55         32.76         3.04 o                         
   7   8   0         54.08         60.43         3.49 o                         
  -5   9   0          6.14          3.93         4.15 o                         
  -4   9   0          1.20         -2.29         4.27 o                         
  -3   9   0          2.63          1.25         4.28 o                         
  -2   9   0         46.53         42.14         4.70 o                         
  -1   9   0         33.75         35.76         4.78 o                         
   0   9   0        129.73        142.87         5.32 o                         
   1   9   0         57.43         54.91         4.38 o                         
   2   9   0          7.86          0.35         3.53 o                         
   3   9   0        449.35        436.45         6.30 o                         
   4   9   0         42.21         40.41         6.04 o                         
   5   9   0          2.68         -1.19         5.50 o                         
   6   9   0          0.05         -2.83         2.83 o                         
   7   9   0          7.06         11.30         4.52 o                         
  -4  10   0         15.34         20.41         5.05 o                         
  -3  10   0          0.26         -0.14         4.36 o                         
  -2  10   0          5.37          4.10         4.58 o                         
  -1  10   0         29.58         29.27         4.91 o                         
   0  10   0         24.27         30.66         4.61 o                         
   1  10   0         86.66         93.07         4.91 o                         
   2  10   0         89.73         98.22         4.78 o                         
   3  10   0          0.97         -1.00         2.68 o                         
   4  10   0          5.71          2.99         2.76 o                         
   5  10   0          6.30         -2.30         2.88 o                         
   6  10   0          2.97         -4.17         4.17 o                         
  -2  11   0          0.05          0.30         4.60 o                         
  -1  11   0          0.07          1.03         4.22 o                         
   0  11   0        120.13        119.83         6.07 o                         
   1  11   0          3.69          6.87         4.06 o                         
   2  11   0         11.48         14.38         4.13 o                         
   3  11   0          2.94         -2.84         2.84 o                         
   4  11   0          0.56         -4.41         4.41 o                         
   5  11   0          1.06          1.96         4.54 o                         
   0  12   0         25.09         27.28         4.89 o                         
   1  12   0         16.90         12.03         4.45 o                         
   2  12   0          1.70          3.16         4.08 o                         
   3  12   0          0.01          8.24         4.54 o                         
  -1 -12   1          0.15         -2.12         4.26 o                         
   0 -12   1          0.15         -3.23         4.85 o                         
  -4 -11   1          4.71         -2.82         2.82 o                         
  -3 -11   1          2.66          0.94         2.81 o                         
  -2 -11   1         40.82         33.50         4.65 o                         
  -1 -11   1          5.85         13.58         4.25 o                         
   0 -11   1         13.59         12.27         4.73 o                         
   1 -11   1          2.41          2.95         4.43 o                         
   2 -11   1          0.64          2.30         4.20 o                         
  -6 -10   1          0.71         13.25         4.08 o                         
  -5 -10   1          9.36          0.74         2.90 o                         
  -4 -10   1          0.05         -1.34         4.16 o                         
  -3 -10   1          2.06         -0.75         2.73 o                         
  -2 -10   1        146.59        149.80         5.58 o                         
  -1 -10   1          0.10          0.43         3.93 o                         
   0 -10   1         65.67         67.08         4.75 o                         
   1 -10   1         11.52         21.38         4.61 o                         
   2 -10   1         23.51         18.84         4.30 o                         
   3 -10   1         15.07          7.13         4.49 o                         
   4 -10   1          0.31         -4.26         4.26 o                         
  -6  -9   1          0.31          7.92         4.23 o                         
  -5  -9   1         40.47         32.62         3.08 o                         
  -4  -9   1        126.91        131.92         4.18 o                         
  -3  -9   1        624.21        639.73         7.68 o                         
  -2  -9   1          2.92          4.83         3.56 o                         
  -1  -9   1         28.71         30.89         4.21 o                         
   0  -9   1         19.91         15.69         4.29 o                         
   1  -9   1          6.24          3.69         4.07 o                         
   2  -9   1         90.09         96.15         5.19 o                         
   3  -9   1         39.18         51.97         4.64 o                         
   4  -9   1          7.53          1.03         4.23 o                         
   5  -9   1         48.77         46.02         4.81 o                         
  -7  -8   1         18.10         34.12         4.76 o                         
  -6  -8   1          2.32          2.01         4.24 o                         
  -5  -8   1         68.07         65.40         5.31 o                         
  -4  -8   1          3.71          5.65         2.62 o                         
  -3  -8   1         46.93         53.37         2.40 o                         
  -2  -8   1        367.86        372.22         6.21 o                         
  -1  -8   1         70.63         70.96         4.08 o                         
   0  -8   1          0.00         16.25         3.73 o                         
   1  -8   1         48.43         38.77         4.29 o                         
   2  -8   1        148.92        155.83         5.60 o                         
   3  -8   1          2.46          1.13         4.30 o                         
   4  -8   1          9.32          2.35         4.39 o                         
   5  -8   1         59.47         56.60         4.93 o                         
   6  -8   1          3.86          4.03         3.07 o                         
  -7  -7   1          0.06         -1.28         4.53 o                         
  -6  -7   1         83.53         73.37         7.17 o                         
  -5  -7   1         21.88         18.56         2.69 o                         
  -4  -7   1         14.01         13.30         2.46 o                         
  -3  -7   1        139.70        136.51         2.49 o                         
  -2  -7   1        265.84        255.94         5.15 o                         
  -1  -7   1          1.72          0.03         3.30 o                         
   0  -7   1         10.54          9.17         3.28 o                         
   1  -7   1          6.01          8.43         3.66 o                         
   2  -7   1         24.61         28.95         4.09 o                         
   3  -7   1        540.72        563.79         7.93 o                         
   4  -7   1        314.48        303.35         6.67 o                         
   5  -7   1         23.68         22.17         4.14 o                         
   6  -7   1          0.20         14.53         4.90 o                         
  -7  -6   1         26.17         27.68         4.89 o                         
  -6  -6   1         51.71         50.06         2.94 o                         
  -5  -6   1         53.72         57.05         4.13 o                         
  -4  -6   1          8.93          7.72         1.65 o                         
  -3  -6   1         29.25         28.57         2.25 o                         
  -2  -6   1        121.28        107.09         2.80 o                         
  -1  -6   1        101.75         96.37         3.86 o                         
   0  -6   1        520.68        564.23         6.45 o                         
   1  -6   1        191.94        222.49         4.94 o                         
   2  -6   1        222.88        237.21         5.15 o                         
   3  -6   1         18.55         21.15         3.50 o                         
   4  -6   1          0.21          2.76         3.25 o                         
   5  -6   1        110.31        113.60         4.45 o                         
   6  -6   1         24.95         31.81         5.09 o                         
   7  -6   1         19.81         25.30         5.20 o                         
  -8  -5   1          0.00          6.53         3.81 o                         
  -7  -5   1          1.87          5.06         3.44 o                         
  -6  -5   1        144.30        146.34         3.52 o                         
  -5  -5   1         75.60         79.13         2.54 o                         
  -4  -5   1        107.86        102.78         3.32 o                         
  -3  -5   1        167.78        155.70         1.55 o                         
  -2  -5   1         18.08         15.06         1.49 o                         
  -1  -5   1          4.23          1.50         1.46 o                         
   0  -5   1         19.89         22.09         2.85 o                         
   1  -5   1         21.14         18.85         3.13 o                         
   2  -5   1         44.41         42.37        10.16 o                         
   3  -5   1         58.32         61.14         2.03 o                         
   4  -5   1         19.93         22.06         2.11 o                         
   5  -5   1        136.70        122.80         3.10 o                         
   6  -5   1         12.58         13.68         2.85 o                         
   7  -5   1          6.63         10.36         7.99 o                         
  -8  -4   1          0.01          7.68         4.13 o                         
  -7  -4   1         83.28         94.51         4.86 o                         
  -6  -4   1         90.82         91.48         3.22 o                         
  -5  -4   1         28.30         30.18         2.61 o                         
  -4  -4   1        118.64        117.32         1.96 o                         
  -3  -4   1         86.68        109.25         1.40 o                         
  -2  -4   1        553.09        512.72         6.19 o                         
  -1  -4   1         14.29         13.25         1.52 o                         
   0  -4   1          1.38          1.50         1.02 o                         
   1  -4   1         95.23         57.78        53.01 o                         
   2  -4   1         23.75         31.74         1.50 o                         
   3  -4   1          8.84          9.76         1.28 o                         
   4  -4   1          4.23          4.49         1.13 o                         
   5  -4   1         90.29         81.05         2.29 o                         
   6  -4   1        117.13        113.27         3.59 o                         
   7  -4   1          0.03          2.38         8.12 o                         
   8  -4   1         16.20         13.95         6.86 o                         
  -8  -3   1         12.26         11.61         4.32 o                         
  -7  -3   1         17.72         19.03         4.22 o                         
  -6  -3   1         93.90        103.67         4.53 o                         
  -5  -3   1         71.39         64.06         2.64 o                         
  -4  -3   1         86.37         94.68         1.54 o                         
  -3  -3   1         60.77         61.37         1.16 o                         
  -2  -3   1        187.35        170.97         1.59 o                         
  -1  -3   1        172.87        155.61         2.90 o                         
   0  -3   1         34.58         30.83         2.33 o                         
   1  -3   1        386.29        416.09         2.49 o                         
   2  -3   1          0.96          4.79         1.31 o                         
   3  -3   1       1471.58       1576.75         7.20 o                         
   4  -3   1         31.30         29.05         1.16 o                         
   5  -3   1        408.13        394.36         3.74 o                         
   6  -3   1         15.23         25.41         2.83 o                         
   7  -3   1         74.17         67.25         5.16 o                         
   8  -3   1          4.70         10.42         4.20 o                         
  -9  -2   1         48.05         63.76         5.07 o                         
  -8  -2   1          3.49          4.97         4.22 o                         
  -7  -2   1          2.49          5.67         3.95 o                         
  -6  -2   1        122.23        116.20         4.79 o                         
  -5  -2   1         17.28          8.92         3.31 o                         
  -4  -2   1         36.82         28.02         1.29 o                         
  -3  -2   1          0.04          0.58         1.03 o                         
  -2  -2   1       1547.21       1445.09         5.07 o                         
  -1  -2   1       6685.57       6650.40       116.56 o                         
   0  -2   1       5603.86       6179.37        45.08 o                         
   1  -2   1       1295.07       1260.66        23.94 o                         
   2  -2   1         10.02         11.63         0.65 o                         
   3  -2   1        241.27        242.17         2.31 o                         
   4  -2   1        177.15        195.06         1.60 o                         
   5  -2   1        401.41        394.88         6.64 o                         
   6  -2   1        114.87        116.51         3.45 o                         
   7  -2   1         40.26         45.19         4.45 o                         
   8  -2   1          0.04          8.37         4.40 o                         
  -9  -1   1         50.93         56.68         5.52 o                         
  -8  -1   1          0.71          4.47         4.01 o                         
  -7  -1   1         65.88         63.22         4.74 o                         
  -6  -1   1         30.59         31.64         4.19 o                         
  -5  -1   1          2.35          1.04         3.37 o                         
  -4  -1   1         22.04         26.30         2.10 o                         
  -3  -1   1          3.10          2.92         1.11 o                         
  -2  -1   1        310.01        317.24         8.70 o                         
  -1  -1   1        758.25        854.28         3.75 o                         
   0  -1   1        108.81         60.30         1.73 o                         
   1  -1   1       3440.33       3347.77        25.74 o                         
   2  -1   1        118.53         98.77         1.29 o                         
   3  -1   1       2028.26       2142.41        10.23 o                         
   4  -1   1         16.05         13.58         1.16 o                         
   5  -1   1        359.56        351.76         7.03 o                         
   6  -1   1        407.92        415.68         6.92 o                         
   7  -1   1          0.16          2.93         4.01 o                         
   8  -1   1          6.26          8.77         4.40 o                         
   9  -1   1          0.21          8.10         4.53 o                         
  -8   0   1          8.30         18.47         4.39 o                         
  -7   0   1          0.29          1.85         3.89 o                         
  -6   0   1          0.18         -0.74         3.88 o                         
  -5   0   1         22.82         20.76         1.76 o                         
  -4   0   1        238.11        219.14         2.61 o                         
  -3   0   1         82.58         71.33         1.72 o                         
  -2   0   1       3023.50       2926.24         8.09 o                         
  -1   0   1          1.75          5.15         0.95 o                         
   1   0   1        134.04        151.20         3.89 o                         
   2   0   1       1541.37       1481.39         4.57 o                         
   3   0   1        366.58        318.01         4.33 o                         
   4   0   1          6.22          6.85         1.06 o                         
   5   0   1        187.92        184.94         4.59 o                         
   6   0   1        988.30       1005.28         9.65 o                         
   7   0   1          1.74         -0.35         4.27 o                         
   8   0   1          2.34          4.16         4.24 o                         
   9   0   1          1.46          3.45         4.25 o                         
  -8   1   1          1.22          7.70         4.32 o                         
  -7   1   1         11.99         17.93         4.32 o                         
  -6   1   1          1.03          5.17         3.90 o                         
  -5   1   1        224.04        210.27         7.07 o                         
  -4   1   1        119.37        118.59         2.43 o                         
  -3   1   1        578.97        586.48         4.13 o                         
  -2   1   1       5073.89       5307.02        33.26 o                         
  -1   1   1         18.31         17.10         1.76 o                         
   1   1   1       3499.94       3259.20        50.06 o                         
   2   1   1        657.59        569.47         2.42 o                         
   3   1   1        148.27        144.02         2.47 o                         
   4   1   1         10.73          9.82         1.92 o                         
   5   1   1        177.06        204.06         4.70 o                         
   6   1   1        252.41        273.98         6.02 o                         
   7   1   1          2.94          5.73         4.24 o                         
   8   1   1          9.56          9.63         4.33 o                         
   9   1   1         11.65         -4.53         4.53 o                         
  -8   2   1          3.11          8.80         4.42 o                         
  -7   2   1         37.39         43.13         4.61 o                         
  -6   2   1         24.53         21.80         2.89 o                         
  -5   2   1        140.81        119.62         3.20 o                         
  -4   2   1          0.00          0.83         2.07 o                         
  -3   2   1       1853.39       2069.12        11.30 o                         
  -2   2   1       1339.68       1320.23         6.86 o                         
  -1   2   1        454.26        455.27         8.14 o                         
   0   2   1         70.14         76.14         2.22 o                         
   1   2   1        202.99        181.20         4.52 o                         
   2   2   1        411.25        407.84         3.00 o                         
   3   2   1        218.58        202.71         2.26 o                         
   4   2   1         79.18         71.34         1.61 o                         
   5   2   1        100.68         89.60         3.95 o                         
   6   2   1        253.07        252.59         5.80 o                         
   7   2   1        159.24        165.59         5.94 o                         
   8   2   1         27.27         30.86         4.37 o                         
  -8   3   1         24.63         24.36         4.80 o                         
  -7   3   1         77.30         72.68         6.83 o                         
  -6   3   1        101.51         81.98         3.39 o                         
  -5   3   1          0.02         -1.89         1.89 o                         
  -4   3   1         81.11         81.83         4.41 o                         
  -3   3   1        304.11        275.86         3.01 o                         
  -2   3   1       1558.58       1673.65        39.81 o                         
  -1   3   1        246.09        286.23         3.64 o                         
   0   3   1        763.54        757.53        13.29 o                         
   1   3   1          1.18          1.22         0.94 o                         
   2   3   1         26.46         48.77         1.02 o                         
   3   3   1        813.36        778.22         4.09 o                         
   4   3   1        174.02        173.96         2.54 o                         
   5   3   1        139.21        126.69         3.99 o                         
   6   3   1          1.11         -0.10         3.36 o                         
   7   3   1          1.57         -3.86         3.86 o                         
   9   3   1         14.93         -2.69         4.17 o                         
  -8   4   1         18.73         27.91         4.57 o                         
  -7   4   1         53.40         45.80         3.25 o                         
  -6   4   1          0.86          2.97         2.75 o                         
  -5   4   1         13.80         12.48         2.07 o                         
  -4   4   1          0.17          0.02         1.65 o                         
  -3   4   1        123.22        131.41         2.09 o                         
  -2   4   1       1754.19       1828.72        10.69 o                         
  -1   4   1         46.93         41.87         2.79 o                         
   0   4   1         31.02         32.78         2.34 o                         
   1   4   1         91.78         59.28         1.20 o                         
   2   4   1          9.33         15.47         0.85 o                         
   3   4   1        567.71        608.73         4.17 o                         
   4   4   1          0.00          1.56         1.38 o                         
   5   4   1          4.16          3.81         2.11 o                         
   6   4   1         26.01         20.97         3.46 o                         
   7   4   1         26.19         16.41         3.98 o                         
   8   4   1          6.60         10.05         3.96 o                         
   9   4   1          3.09         12.70         4.20 o                         
  -7   5   1         37.33         46.77         3.25 o                         
  -6   5   1          3.75          5.64         3.00 o                         
  -5   5   1         12.67         14.16         3.01 o                         
  -4   5   1         47.86         49.28         2.01 o                         
  -3   5   1          0.04          1.07         1.57 o                         
  -2   5   1          3.40          1.89         1.95 o                         
  -1   5   1        624.36        678.56        22.99 o                         
   0   5   1        180.49        190.85        37.40 o                         
   1   5   1        100.67        107.17         2.16 o                         
   2   5   1         13.78         17.99         1.16 o                         
   3   5   1        293.64        297.60         1.89 o                         
   4   5   1          2.96          2.44         1.60 o                         
   5   5   1         53.48         56.44         2.10 o                         
   6   5   1         83.61         89.52         3.02 o                         
   7   5   1         16.34         15.72         3.76 o                         
   8   5   1          2.16          4.76         3.74 o                         
   9   5   1          2.78         -3.25         4.14 o                         
  -7   6   1          4.38          8.09         4.71 o                         
  -6   6   1         34.69         33.94         4.73 o                         
  -5   6   1         29.04         28.61         4.21 o                         
  -4   6   1         12.17          8.41         1.74 o                         
  -3   6   1         67.76         60.29         8.12 o                         
  -2   6   1         14.94         13.91         2.50 o                         
  -1   6   1        627.29        688.51         7.39 o                         
   0   6   1          1.37          6.35         1.17 o                         
   1   6   1         87.55         97.27         1.82 o                         
   2   6   1         32.72         29.99         1.22 o                         
   3   6   1        137.87        125.13         1.75 o                         
   4   6   1         11.14          9.37         1.63 o                         
   5   6   1        122.86        127.70         2.58 o                         
   6   6   1        125.99        115.64         4.25 o                         
   7   6   1         29.42         23.83         4.02 o                         
   8   6   1          7.66         -1.03         3.91 o                         
  -6   7   1         59.53         53.45        10.58 o                         
  -5   7   1          4.89          1.59         3.81 o                         
  -4   7   1        116.47        121.42         3.78 o                         
  -3   7   1        186.96        175.76         6.81 o                         
  -2   7   1        913.99        943.21         9.55 o                         
  -1   7   1        132.91        123.51         4.62 o                         
   0   7   1         15.18         17.62         3.33 o                         
   1   7   1          4.02          8.43         3.07 o                         
   2   7   1         88.27         80.83         2.58 o                         
   3   7   1          0.89          1.83         1.62 o                         
   4   7   1         73.91         72.99         2.92 o                         
   5   7   1         42.81         37.27         2.86 o                         
   6   7   1         76.91         75.64         3.33 o                         
   7   7   1         31.85         29.38         4.59 o                         
  -5   8   1          4.41         -1.83         4.30 o                         
  -4   8   1         37.91         31.77         4.44 o                         
  -3   8   1         20.26         17.91         4.26 o                         
  -2   8   1        253.96        249.80         6.42 o                         
  -1   8   1        141.87        147.22         5.40 o                         
   0   8   1         10.68          4.44         3.70 o                         
   1   8   1         61.53         59.28         4.23 o                         
   2   8   1         54.42         57.88         2.40 o                         
   3   8   1         18.74         14.42         1.91 o                         
   4   8   1          5.93         10.27         2.74 o                         
   5   8   1         29.77         22.94         6.13 o                         
   6   8   1         96.93         88.53         3.57 o                         
   7   8   1          0.16         -2.57         4.28 o                         
  -5   9   1         15.75         16.54         4.68 o                         
  -4   9   1          1.07          0.04         4.15 o                         
  -3   9   1         31.22         27.43         4.37 o                         
  -2   9   1         17.97         18.65         4.31 o                         
  -1   9   1        240.30        240.24         6.54 o                         
   0   9   1         10.61         10.76         4.00 o                         
   1   9   1        165.72        175.08         5.51 o                         
   2   9   1         10.97         10.83         3.31 o                         
   3   9   1          1.36          1.54         4.04 o                         
   4   9   1        109.19        113.14         3.41 o                         
   5   9   1        170.19        148.39         3.83 o                         
   6   9   1         18.23         22.82         3.01 o                         
   7   9   1          0.99         -0.04         4.27 o                         
  -4  10   1          0.23          4.51         4.29 o                         
  -3  10   1         18.37         21.17         4.54 o                         
  -2  10   1         24.53         26.20         4.54 o                         
  -1  10   1        123.32        107.99         5.90 o                         
   0  10   1         46.87         46.26         4.92 o                         
   1  10   1        155.89        173.58         5.98 o                         
   2  10   1          9.51          8.35         3.48 o                         
   3  10   1          0.05          2.56         2.67 o                         
   4  10   1         43.05         44.46         4.90 o                         
   5  10   1         24.48         28.44         7.26 o                         
   6  10   1         12.34         13.50         2.88 o                         
  -2  11   1         16.39         18.70         4.71 o                         
  -1  11   1          0.05          3.71         4.82 o                         
   0  11   1          5.18          2.08         4.58 o                         
   1  11   1         13.61         18.14         3.96 o                         
   2  11   1         11.34         15.66         3.88 o                         
   3  11   1         11.32         15.40         4.55 o                         
   4  11   1          0.04         -3.31         5.29 o                         
   5  11   1          0.63          3.19         4.60 o                         
   0  12   1         10.00         14.27         4.54 o                         
   1  12   1          0.04          3.81         4.31 o                         
   2  12   1          5.15          4.90         3.95 o                         
   3  12   1          1.36          9.22         4.74 o                         
  -1 -12   2          0.13         -0.09         4.84 o                         
  -4 -11   2         40.77         63.33        18.13 o                         
  -3 -11   2          4.42          3.31         3.63 o                         
  -2 -11   2         14.58         21.25         4.45 o                         
  -1 -11   2         13.88         -1.57         4.24 o                         
   0 -11   2          8.76          8.28         4.49 o                         
   1 -11   2        119.62        113.29         5.92 o                         
   2 -11   2          0.83          0.13         4.46 o                         
  -5 -10   2          8.01          2.29         4.09 o                         
  -4 -10   2        109.69        122.56         5.96 o                         
  -3 -10   2          5.27          3.52         4.24 o                         
  -2 -10   2         16.91         14.08         4.32 o                         
  -1 -10   2          1.86         -4.46         4.46 o                         
   0 -10   2         72.08         68.88         5.28 o                         
   1 -10   2        131.43        132.64         5.92 o                         
   2 -10   2          9.32         14.68         4.50 o                         
   3 -10   2          4.94          2.30         4.37 o                         
   4 -10   2         12.57          9.80         4.38 o                         
  -6  -9   2         11.92         -4.51         4.51 o                         
  -5  -9   2         19.02         10.70         4.34 o                         
  -4  -9   2         12.72         13.38         2.87 o                         
  -3  -9   2          3.28          3.60         2.54 o                         
  -2  -9   2          8.29         11.72         4.10 o                         
  -1  -9   2         17.04         14.05         3.99 o                         
   0  -9   2        134.55        136.76         5.69 o                         
   1  -9   2         81.15         75.74         4.99 o                         
   2  -9   2          9.91          1.31         4.39 o                         
   3  -9   2        138.07        152.11         5.78 o                         
   4  -9   2         35.15         36.61         4.46 o                         
   5  -9   2         13.62          4.98         3.96 o                         
  -7  -8   2         31.47         37.43         5.00 o                         
  -6  -8   2          0.80         -3.16         4.55 o                         
  -5  -8   2         20.26         21.00         4.42 o                         
  -4  -8   2         16.71         19.45         2.84 o                         
  -3  -8   2         19.18         23.35         2.57 o                         
  -2  -8   2          5.70         11.15         3.56 o                         
  -1  -8   2        119.22        115.54         4.73 o                         
   0  -8   2         20.01         18.42         3.82 o                         
   1  -8   2         95.79         89.83         4.78 o                         
   2  -8   2         58.33         57.28         4.46 o                         
   3  -8   2        295.15        293.04         6.67 o                         
   4  -8   2         28.09         31.16         4.44 o                         
   5  -8   2         24.32         16.11         4.02 o                         
   6  -8   2          7.99          3.59         5.04 o                         
  -7  -7   2         30.98         32.10         5.13 o                         
  -6  -7   2          0.23          9.00         4.71 o                         
  -5  -7   2         14.31         13.00         3.89 o                         
  -4  -7   2        114.81        114.01         6.60 o                         
  -3  -7   2        121.84        119.15         4.09 o                         
  -2  -7   2          1.23         -1.18         3.16 o                         
  -1  -7   2        143.35        140.52         4.67 o                         
   0  -7   2         18.22         16.31         3.72 o                         
   1  -7   2        270.97        296.91         5.84 o                         
   2  -7   2         96.34         99.31         4.55 o                         
   3  -7   2         59.73         54.51         4.30 o                         
   4  -7   2         54.44         54.97         4.52 o                         
   5  -7   2          5.05          1.75         3.81 o                         
   6  -7   2          0.00         12.14         4.83 o                         
  -7  -6   2         20.83         32.27         4.59 o                         
  -6  -6   2          0.26          1.10         3.97 o                         
  -5  -6   2         43.18         32.10         4.49 o                         
  -4  -6   2        114.36        100.60         2.41 o                         
  -3  -6   2        166.68        164.76         2.82 o                         
  -2  -6   2         11.07          7.73         1.73 o                         
  -1  -6   2          0.11         -0.48         2.08 o                         
   0  -6   2        195.18        220.88         4.89 o                         
   1  -6   2        200.00        226.59         4.96 o                         
   2  -6   2          4.17          7.10         3.21 o                         
   3  -6   2          9.33          8.34         3.48 o                         
   4  -6   2         23.33         20.92         3.50 o                         
   5  -6   2          0.13          0.06         3.41 o                         
   6  -6   2         10.91         10.40         4.65 o                         
   7  -6   2          1.12         15.25         5.00 o                         
  -8  -5   2          9.23         22.40         4.16 o                         
  -7  -5   2         31.37         39.73         5.15 o                         
  -6  -5   2          1.47          0.68         2.49 o                         
  -5  -5   2         82.36         81.81         2.38 o                         
  -4  -5   2         29.65         28.21         2.01 o                         
  -3  -5   2        218.01        248.13         3.83 o                         
  -2  -5   2         59.84         59.06         1.69 o                         
  -1  -5   2          4.74         10.30         2.76 o                         
   0  -5   2        101.77        107.06         3.75 o                         
   1  -5   2         39.12         32.70         3.10 o                         
   2  -5   2        571.93        419.73        91.18 o                         
   3  -5   2         28.86         27.20         9.30 o                         
   4  -5   2         24.53         19.40         3.56 o                         
   5  -5   2          0.33          0.42         1.76 o                         
   6  -5   2         12.36         10.02         4.26 o                         
   7  -5   2          2.21          0.32         4.84 o                         
   8  -5   2         68.26         60.38         5.84 o                         
  -8  -4   2         19.40         31.20         4.35 o                         
  -7  -4   2         11.34         20.08         3.87 o                         
  -6  -4   2          1.44          1.79         4.64 o                         
  -5  -4   2         20.99         19.48         2.48 o                         
  -4  -4   2        202.01        187.67         4.07 o                         
  -3  -4   2        150.97        146.13         1.71 o                         
  -2  -4   2        235.96        232.41         4.02 o                         
  -1  -4   2         99.71         86.72         1.46 o                         
   0  -4   2        174.48        151.45         3.74 o                         
   1  -4   2         68.70         70.59         3.08 o                         
   2  -4   2        187.70        174.08         6.36 o                         
   3  -4   2         14.90         11.37         3.46 o                         
   4  -4   2         10.32         10.30         1.48 o                         
   5  -4   2          6.79          8.89         1.92 o                         
   6  -4   2          5.56          9.32         2.76 o                         
   7  -4   2          5.28         -2.45         2.83 o                         
   8  -4   2        111.07         78.04        26.32 o                         
  -8  -3   2         60.32         73.73         5.04 o                         
  -7  -3   2          9.99         14.97         3.76 o                         
  -6  -3   2        218.37        218.00         4.21 o                         
  -5  -3   2          8.73          6.49         2.42 o                         
  -4  -3   2         61.79         50.97         1.71 o                         
  -3  -3   2          2.75          2.64         1.12 o                         
  -2  -3   2        228.96        212.93         3.88 o                         
  -1  -3   2         93.46         95.32         2.76 o                         
   0  -3   2        250.51        237.70         3.57 o                         
   1  -3   2        226.50        234.70         3.71 o                         
   2  -3   2        117.95        116.20         1.21 o                         
   3  -3   2          0.06          2.40         1.05 o                         
   4  -3   2        472.13        469.42         2.79 o                         
   5  -3   2        127.99        128.80         3.57 o                         
   6  -3   2         78.72         78.64         3.48 o                         
   7  -3   2         24.05         26.37         3.03 o                         
   8  -3   2         31.70          0.56         4.01 o                         
  -8  -2   2          0.15         -1.90         4.19 o                         
  -7  -2   2         63.41         62.35         4.84 o                         
  -6  -2   2        260.25        256.62         6.17 o                         
  -5  -2   2          0.01         -0.60         2.30 o                         
  -4  -2   2         13.71         10.83         1.46 o                         
  -3  -2   2         52.88         57.82         2.51 o                         
  -2  -2   2        108.00        108.41         1.56 o                         
  -1  -2   2        419.63        446.51         4.09 o                         
   0  -2   2       2460.85       2740.32         8.76 o                         
   1  -2   2        170.63        151.10         2.85 o                         
   2  -2   2       1051.42       1092.63         2.99 o                         
   3  -2   2        970.43        947.02         4.41 o                         
   4  -2   2        830.63        841.55         4.62 o                         
   5  -2   2         38.66         42.28         1.94 o                         
   6  -2   2        162.33        148.03         3.67 o                         
   7  -2   2         48.23         45.39         4.29 o                         
   8  -2   2         75.54         69.62         4.97 o                         
   9  -2   2         26.92          0.50         4.58 o                         
  -8  -1   2          2.45         14.50         4.31 o                         
  -7  -1   2         13.05         12.09         4.34 o                         
  -6  -1   2        617.41        640.32         8.54 o                         
  -5  -1   2         37.27         33.74         3.74 o                         
  -4  -1   2        144.59        136.34         2.14 o                         
  -3  -1   2        175.68        166.54         3.04 o                         
  -2  -1   2          0.45          1.89         1.41 o                         
  -1  -1   2       1303.16       1270.98         5.72 o                         
   0  -1   2         18.17         18.24         1.97 o                         
   1  -1   2          1.13          2.34         1.76 o                         
   2  -1   2        179.75        190.51         1.25 o                         
   3  -1   2       1059.03       1036.51         5.59 o                         
   4  -1   2        632.71        635.72         8.97 o                         
   5  -1   2         10.37         10.11         2.36 o                         
   6  -1   2         99.47        106.70         4.74 o                         
   7  -1   2         70.73         79.21         4.77 o                         
   8  -1   2         70.26         45.83         4.50 o                         
   9  -1   2         18.82         -2.42         4.50 o                         
  -8   0   2         17.01         22.54         4.62 o                         
  -7   0   2          5.76          2.22         4.09 o                         
  -6   0   2        101.87        100.59         5.12 o                         
  -5   0   2         12.00         13.51         1.88 o                         
  -4   0   2        161.79        155.43         6.08 o                         
  -3   0   2        470.23        459.81         9.94 o                         
  -2   0   2        962.65        985.76         6.31 o                         
  -1   0   2         78.85         93.72         2.49 o                         
   0   0   2       1696.54       1754.52         5.83 o                         
   1   0   2       3054.04       2977.01        30.78 o                         
   2   0   2        128.34        131.45         1.35 o                         
   3   0   2        960.36        982.97         7.43 o                         
   4   0   2         13.64          7.05         0.86 o                         
   5   0   2          0.10          2.82         1.57 o                         
   6   0   2          8.78         12.29         3.96 o                         
   7   0   2        140.25        125.77         5.22 o                         
   9   0   2         53.59         51.98         5.03 o                         
  -8   1   2          6.41          7.75         4.61 o                         
  -7   1   2         24.90         20.49         4.41 o                         
  -6   1   2          2.52          3.64         4.01 o                         
  -5   1   2          0.00          0.11         1.94 o                         
  -4   1   2        653.32        648.18        11.17 o                         
  -3   1   2         13.54         12.35         1.69 o                         
  -2   1   2       1770.73       1720.95         9.31 o                         
  -1   1   2        178.89        188.18         4.24 o                         
   0   1   2         45.84         36.52         1.88 o                         
   1   1   2      10730.44      10306.20        63.94 o                         
   2   1   2        173.81        154.32         4.10 o                         
   3   1   2       1129.44       1163.15         7.34 o                         
   4   1   2        195.57        168.65         2.77 o                         
   5   1   2         20.62         19.33         4.11 o                         
   6   1   2        208.42        187.70         5.26 o                         
   9   1   2         43.46         50.42         5.01 o                         
  -8   2   2          8.46          7.90         4.42 o                         
  -7   2   2         40.81         39.38         4.63 o                         
  -6   2   2          5.46          1.18         3.95 o                         
  -5   2   2          0.01         -1.51         1.72 o                         
  -4   2   2         89.42         93.84         3.61 o                         
  -3   2   2        538.02        582.65         5.47 o                         
  -2   2   2       2054.25       2337.48         9.70 o                         
  -1   2   2       3400.17       3544.79        10.71 o                         
   0   2   2       1920.06       1944.56         9.07 o                         
   1   2   2        109.36        103.84         1.78 o                         
   2   2   2         16.80         20.72         1.29 o                         
   3   2   2         69.76         66.47         2.58 o                         
   4   2   2        288.45        307.39         4.19 o                         
   5   2   2         40.36         32.16         2.37 o                         
   6   2   2        201.22        194.66         5.26 o                         
   7   2   2          0.20         -1.55         4.05 o                         
   8   2   2         61.89         73.37         5.03 o                         
   9   2   2          5.73          8.65         4.29 o                         
  -8   3   2         75.66         81.81         5.52 o                         
  -7   3   2          2.80          2.63         4.26 o                         
  -6   3   2         19.20          8.70         4.61 o                         
  -5   3   2         33.38         39.79         2.79 o                         
  -4   3   2         64.03         56.47         2.59 o                         
  -3   3   2         31.30         47.75         2.90 o                         
  -2   3   2        378.53        416.00         5.06 o                         
  -1   3   2        517.21        561.16        11.54 o                         
   0   3   2        251.10        234.10         7.28 o                         
   1   3   2        686.64        717.08         5.35 o                         
   2   3   2        566.27        548.37         9.35 o                         
   3   3   2        755.42        804.02        20.34 o                         
   4   3   2        283.48        286.31         4.94 o                         
   5   3   2         27.74         29.20         2.38 o                         
   6   3   2         84.20         86.16         4.38 o                         
   7   3   2          8.52         13.87         4.08 o                         
   8   3   2         22.45         27.29         4.32 o                         
   9   3   2         32.70         37.35         4.89 o                         
  -7   4   2          5.22          4.40         2.90 o                         
  -6   4   2          1.00         -2.78         2.88 o                         
  -5   4   2          3.09          1.60         2.31 o                         
  -4   4   2         79.17         80.71         3.86 o                         
  -3   4   2          0.45          3.34         2.84 o                         
  -2   4   2         10.87         19.23         3.28 o                         
  -1   4   2         30.57         37.61         3.18 o                         
   0   4   2        411.05        404.24         4.38 o                         
   1   4   2        544.43        480.93         2.27 o                         
   2   4   2         75.12         63.83         1.27 o                         
   3   4   2         31.72         37.45         1.05 o                         
   4   4   2        280.49        267.47         4.37 o                         
   5   4   2         87.61         77.06         2.44 o                         
   6   4   2         17.47         18.05         3.65 o                         
   7   4   2         91.21         93.90         4.86 o                         
   8   4   2         19.03         33.59         4.49 o                         
   9   4   2         12.04         14.61         4.69 o                         
  -7   5   2         24.31         18.23         7.88 o                         
  -6   5   2          1.19          4.43         2.84 o                         
  -5   5   2          1.08         -0.20         1.75 o                         
  -4   5   2        217.94        232.52         7.02 o                         
  -3   5   2         87.10         84.55         4.06 o                         
  -2   5   2         66.07         59.58         4.27 o                         
  -1   5   2        605.24        629.82         5.70 o                         
   0   5   2        203.72        283.91         6.27 o                         
   1   5   2        871.58        894.34        15.25 o                         
   2   5   2        269.80        321.44         2.85 o                         
   3   5   2         18.32         17.70         1.13 o                         
   4   5   2         33.13         27.43         1.55 o                         
   5   5   2          2.55          3.22         1.90 o                         
   6   5   2          3.94          7.86         3.28 o                         
   7   5   2         20.14         22.80         4.07 o                         
   8   5   2         39.99         40.76         4.58 o                         
   9   5   2         32.37         44.29         5.15 o                         
  -6   6   2          4.68          4.28         2.13 o                         
  -5   6   2          2.07          5.50         2.15 o                         
  -4   6   2         30.05         28.77         2.13 o                         
  -3   6   2       1189.51       1117.50        25.73 o                         
  -2   6   2          1.59          2.32         2.36 o                         
  -1   6   2        158.19        174.15         4.11 o                         
   0   6   2         55.34         39.78        11.65 o                         
   1   6   2        153.03        156.73         5.36 o                         
   2   6   2        475.89        452.37         3.23 o                         
   3   6   2          0.84          2.43         1.14 o                         
   4   6   2        146.88        142.52         2.02 o                         
   5   6   2          5.28          3.29         1.92 o                         
   6   6   2          0.36         -0.83         2.45 o                         
   7   6   2         98.29         94.93         4.55 o                         
   8   6   2         26.51         27.16         4.40 o                         
  -6   7   2          3.58         15.79        12.15 o                         
  -5   7   2          9.35          7.63         3.93 o                         
  -4   7   2        205.57        196.72         3.99 o                         
  -3   7   2          7.22          4.98         3.47 o                         
  -2   7   2         90.91         80.64         3.21 o                         
  -1   7   2         56.27         59.20         2.92 o                         
   0   7   2        115.25        117.46         4.46 o                         
   1   7   2        274.24        282.53         5.09 o                         
   2   7   2        226.63        229.09         4.43 o                         
   3   7   2         29.13         19.29         1.42 o                         
   4   7   2        137.18        132.94         2.57 o                         
   5   7   2          5.46          8.06         5.19 o                         
   6   7   2        134.58        117.39         5.46 o                         
   7   7   2          0.17         -0.98         4.37 o                         
  -5   8   2          5.93          4.42         4.15 o                         
  -4   8   2        129.25        130.51         3.98 o                         
  -3   8   2         73.44         71.91         3.48 o                         
  -2   8   2          4.98          3.18         4.27 o                         
  -1   8   2        257.43        252.81         6.45 o                         
   0   8   2        108.79        114.36         4.73 o                         
   1   8   2          9.60          8.76         3.54 o                         
   2   8   2         30.46         18.44         3.34 o                         
   3   8   2        296.78        262.43        18.26 o                         
   4   8   2        570.59        596.10        10.04 o                         
   5   8   2          3.74          3.73         2.67 o                         
   6   8   2         64.59         57.46         4.89 o                         
   7   8   2         10.25          6.79         4.60 o                         
  -4   9   2         16.53         14.19         4.65 o                         
  -3   9   2         19.03         17.39         4.38 o                         
  -2   9   2          2.25          5.74         4.10 o                         
  -1   9   2         11.91          7.40         4.14 o                         
   0   9   2        136.28        136.07         5.53 o                         
   1   9   2          9.31          0.34         3.67 o                         
   2   9   2         52.06         42.80         4.22 o                         
   3   9   2        220.85        205.00         3.90 o                         
   4   9   2         21.25         20.94         4.59 o                         
   5   9   2          0.02          2.25         3.18 o                         
   6   9   2         10.64          5.57         4.25 o                         
  -3  10   2         26.28         25.13         4.59 o                         
  -2  10   2         13.16          6.66         4.43 o                         
  -1  10   2         42.92         54.28         5.15 o                         
   0  10   2         18.40         19.55         4.62 o                         
   1  10   2          3.54          8.17         3.98 o                         
   2  10   2          6.13          2.07         3.57 o                         
   3  10   2         28.83         31.80         3.05 o                         
   4  10   2         59.97         60.94         5.14 o                         
   5  10   2          5.81          5.73         4.65 o                         
   6  10   2         11.52         10.87         4.54 o                         
  -2  11   2          1.95          2.87         4.81 o                         
  -1  11   2          3.63          7.65         4.39 o                         
   0  11   2          1.04          3.77         4.20 o                         
   1  11   2          0.66          3.34         4.35 o                         
   2  11   2          0.95         -4.03         4.03 o                         
   3  11   2          7.96         12.49         4.74 o                         
   4  11   2          5.30          0.65         4.90 o                         
   5  11   2          1.28          2.10         4.73 o                         
   0  12   2          0.03         -4.83         4.83 o                         
   1  12   2          4.89          4.65         4.43 o                         
   3  12   2          0.01          3.20         4.73 o                         
  -3 -11   3          3.63         22.31         4.21 o                         
  -2 -11   3          7.81          6.64         4.25 o                         
  -1 -11   3         55.66         76.38         5.41 o                         
   0 -11   3          3.64         14.23         4.71 o                         
   1 -11   3          6.01          4.05         4.54 o                         
   2 -11   3         27.11         19.47         5.02 o                         
  -5 -10   3          0.83         -0.80         3.99 o                         
  -4 -10   3         18.19         16.90         4.37 o                         
  -3 -10   3         73.67         85.13         4.90 o                         
  -2 -10   3         39.57         38.31         4.40 o                         
  -1 -10   3         30.84         34.67         4.52 o                         
   0 -10   3          3.09         -1.91         4.25 o                         
   1 -10   3         28.26         34.23         4.81 o                         
   2 -10   3         59.78         57.34         5.27 o                         
   3 -10   3          0.29          1.02         4.39 o                         
   4 -10   3          4.12          6.07         4.33 o                         
  -6  -9   3         30.28         30.56         5.08 o                         
  -5  -9   3         18.67          4.89         4.36 o                         
  -4  -9   3         93.89         99.07         5.57 o                         
  -3  -9   3         67.35         67.58         3.04 o                         
  -2  -9   3         33.23         34.96         4.40 o                         
  -1  -9   3         33.20         36.15         4.42 o                         
   0  -9   3          0.01         -4.32         4.32 o                         
   1  -9   3          8.45          8.55         4.21 o                         
   2  -9   3         32.14         33.39         4.80 o                         
   3  -9   3          0.38          1.21         4.41 o                         
   4  -9   3          8.15          6.33         4.55 o                         
   5  -9   3          0.12         -1.04         4.08 o                         
  -6  -8   3          0.03          5.48         4.37 o                         
  -5  -8   3          1.33          0.34         4.04 o                         
  -4  -8   3          3.21          7.43         4.38 o                         
  -3  -8   3          2.76          2.60         2.45 o                         
  -2  -8   3        237.30        239.29         6.02 o                         
  -1  -8   3        150.21        162.64         5.59 o                         
   0  -8   3          2.27         -4.27         4.27 o                         
   1  -8   3         77.32         89.96         5.08 o                         
   2  -8   3        105.20        105.97         5.30 o                         
   3  -8   3        169.41        166.93         5.97 o                         
   4  -8   3         61.12         62.73         4.84 o                         
   5  -8   3         10.74         16.93         3.85 o                         
   6  -8   3         17.28         24.37         5.17 o                         
  -7  -7   3          0.60          3.94         4.62 o                         
  -6  -7   3         44.03         36.76         5.02 o                         
  -5  -7   3          1.41          4.22         4.11 o                         
  -4  -7   3          7.54          4.26         2.66 o                         
  -3  -7   3        114.59        108.12         2.82 o                         
  -2  -7   3        113.11        129.43         4.53 o                         
  -1  -7   3        206.04        193.31         5.42 o                         
   0  -7   3         25.82         12.38         3.76 o                         
   1  -7   3        138.16        149.00         5.26 o                         
   2  -7   3          1.76          1.34         3.73 o                         
   3  -7   3        124.43        123.63         5.01 o                         
   4  -7   3          9.88          7.00         4.00 o                         
   5  -7   3         34.47         37.89         4.06 o                         
   6  -7   3          2.21         19.84         4.77 o                         
  -7  -6   3          0.26         -0.30         4.17 o                         
  -6  -6   3         25.27         28.72         4.73 o                         
  -5  -6   3          3.22         -1.37         3.83 o                         
  -4  -6   3          6.77          4.79         2.38 o                         
  -3  -6   3        194.33        184.39         3.00 o                         
  -2  -6   3        146.14        142.36         4.22 o                         
  -1  -6   3        548.04        549.58         6.96 o                         
   0  -6   3        344.27        373.81         6.02 o                         
   1  -6   3          0.12          0.89         3.34 o                         
   2  -6   3          0.03          1.61         3.28 o                         
   3  -6   3          0.28          2.16         3.31 o                         
   4  -6   3         48.51         44.59         3.86 o                         
   5  -6   3          1.60          3.33         3.11 o                         
   6  -6   3         38.69         42.97         5.11 o                         
   7  -6   3         34.03         46.21         5.24 o                         
  -7  -5   3          0.53          3.42         2.65 o                         
  -6  -5   3         45.50         45.57         4.30 o                         
  -5  -5   3         27.65         32.20         2.66 o                         
  -4  -5   3          2.12         -0.93         1.66 o                         
  -3  -5   3        331.41        342.56         2.67 o                         
  -2  -5   3          6.50         10.73         2.70 o                         
  -1  -5   3         53.34         54.62         3.48 o                         
   0  -5   3        270.88        277.17         5.09 o                         
   1  -5   3         16.14         13.66         3.12 o                         
   2  -5   3         12.23         11.73         3.21 o                         
   3  -5   3         95.62        105.36         3.99 o                         
   4  -5   3         14.43         15.40         2.21 o                         
   5  -5   3         31.84         31.21         2.72 o                         
   6  -5   3         22.27         26.16         4.73 o                         
   7  -5   3         75.50         65.52         5.43 o                         
   8  -5   3          2.49          3.96         4.88 o                         
  -8  -4   3          0.23          8.40         3.85 o                         
  -7  -4   3          2.79          6.32         2.88 o                         
  -6  -4   3         34.13         33.75         2.94 o                         
  -5  -4   3        168.62        168.54         3.64 o                         
  -4  -4   3        230.07        231.63         2.72 o                         
  -3  -4   3        252.14        261.89         4.21 o                         
  -2  -4   3        224.77        221.60         2.58 o                         
  -1  -4   3        452.41        505.17         5.70 o                         
   0  -4   3         56.74         58.20         3.32 o                         
   1  -4   3         72.75         57.26         3.17 o                         
   2  -4   3          0.53          0.99         0.81 o                         
   3  -4   3         58.07         53.95         1.95 o                         
   4  -4   3         41.69         42.17         1.72 o                         
   5  -4   3         54.70         50.64         1.79 o                         
   6  -4   3        253.38        226.68         5.26 o                         
   7  -4   3         10.75         14.39         6.48 o                         
   8  -4   3          0.67          0.87         3.07 o                         
  -8  -3   3          1.70         13.38         4.20 o                         
  -7  -3   3         92.31         94.30         5.14 o                         
  -6  -3   3        825.21        873.93        14.36 o                         
  -5  -3   3          4.53          2.98         2.45 o                         
  -4  -3   3         37.19         33.87         1.78 o                         
  -3  -3   3         15.91         17.19         1.20 o                         
  -2  -3   3          7.94          5.56         1.35 o                         
  -1  -3   3        915.50        908.89         6.62 o                         
   0  -3   3        227.07        231.26         3.85 o                         
   1  -3   3        577.72        604.65         5.59 o                         
   2  -3   3         20.47         13.42         1.01 o                         
   3  -3   3        119.83        131.21         2.19 o                         
   4  -3   3        423.52        425.84         2.01 o                         
   5  -3   3         62.96         57.63         1.89 o                         
   6  -3   3        151.99        162.21         3.20 o                         
   7  -3   3         28.49         34.33         3.44 o                         
   8  -3   3          1.10          4.84         3.76 o                         
  -8  -2   3         32.19         34.29         4.86 o                         
  -7  -2   3         41.66         40.43         4.52 o                         
  -6  -2   3         17.59         20.45         4.31 o                         
  -5  -2   3         86.84         86.50         3.45 o                         
  -4  -2   3         18.45         18.19         1.66 o                         
  -3  -2   3          3.42          1.26         1.85 o                         
  -2  -2   3        259.23        245.71         2.07 o                         
  -1  -2   3       1011.87       1062.21         6.59 o                         
   0  -2   3       1665.86       1706.04         7.87 o                         
   1  -2   3          0.96          5.77         2.02 o                         
   2  -2   3        528.81        521.52         4.11 o                         
   3  -2   3        877.46        935.60         5.95 o                         
   4  -2   3         16.88         17.53         1.02 o                         
   5  -2   3         70.92         65.51         1.50 o                         
   6  -2   3        547.87        550.15         8.99 o                         
   7  -2   3          0.03          3.69         3.86 o                         
   8  -2   3          0.03          6.55         3.96 o                         
   9  -2   3         28.98         31.71         4.93 o                         
  -8  -1   3         21.18         30.14         5.02 o                         
  -7  -1   3         16.84         13.79         4.43 o                         
  -6  -1   3          6.47          4.51         4.18 o                         
  -5  -1   3        109.20        100.66         5.42 o                         
  -4  -1   3         18.14         18.60         1.69 o                         
  -3  -1   3        107.00         98.87         2.29 o                         
  -2  -1   3         16.60         14.70         2.30 o                         
  -1  -1   3         17.46         14.53         2.31 o                         
   0  -1   3      30178.46      29668.73       116.45 o                         
   1  -1   3      12806.05      12423.99        71.99 o                         
   2  -1   3        501.15        474.85         3.10 o                         
   3  -1   3        183.81        192.57         1.50 o                         
   4  -1   3        366.33        355.29         1.83 o                         
   5  -1   3        139.74        147.54         3.39 o                         
   6  -1   3        173.13        187.47         5.24 o                         
   7  -1   3          2.99          7.13         4.06 o                         
   8  -1   3          8.74         11.89         4.14 o                         
   9  -1   3         12.17          7.03         4.54 o                         
  -8   0   3         24.31         18.86         5.19 o                         
  -7   0   3          0.46          4.99         4.29 o                         
  -6   0   3         12.13         14.14         4.17 o                         
  -5   0   3        188.62        195.11        13.91 o                         
  -4   0   3         11.17         10.62         1.54 o                         
  -3   0   3       1237.53       1244.52         5.32 o                         
  -2   0   3          0.05          1.42         1.46 o                         
  -1   0   3       1944.15       2052.03         8.34 o                         
   0   0   3       1009.80       1028.65         5.70 o                         
   1   0   3        515.39        503.17         3.87 o                         
   2   0   3          9.51         10.46         0.99 o                         
   3   0   3         22.27         22.97         1.03 o                         
   4   0   3         90.43        106.25         1.26 o                         
   5   0   3         61.02         66.52         2.48 o                         
   6   0   3        400.58        446.31         7.66 o                         
   7   0   3         49.64         50.30         4.48 o                         
   8   0   3         24.75         26.83         4.44 o                         
   9   0   3         69.20         78.19         5.53 o                         
  -8   1   3         33.35         35.61         5.26 o                         
  -7   1   3          0.71         -2.58         4.51 o                         
  -6   1   3         18.58         28.18         4.30 o                         
  -5   1   3         19.72         20.76         2.32 o                         
  -4   1   3        254.34        242.17         4.44 o                         
  -3   1   3        154.73        157.36         2.64 o                         
  -2   1   3        345.51        306.32         2.04 o                         
  -1   1   3        772.17        704.16         5.26 o                         
   0   1   3        119.84        114.03         2.74 o                         
   1   1   3       1031.46       1008.22         3.06 o                         
   2   1   3        916.35        881.02         4.92 o                         
   3   1   3          0.95          4.35         1.42 o                         
   4   1   3       1157.40       1260.95         8.43 o                         
   5   1   3         58.53         60.74         2.55 o                         
   6   1   3          6.36         11.61         2.59 o                         
   7   1   3       1015.33       1060.00        10.65 o                         
   8   1   3          0.11         -1.77         4.11 o                         
   9   1   3         15.53         21.24         4.84 o                         
  -8   2   3          6.79          6.17         4.74 o                         
  -7   2   3          1.61          1.81         4.42 o                         
  -6   2   3          4.00          0.92         4.11 o                         
  -5   2   3         99.79         87.45         3.10 o                         
  -4   2   3          9.60          6.19         1.85 o                         
  -3   2   3         16.72         12.04         1.84 o                         
  -2   2   3        792.31        804.56         6.59 o                         
  -1   2   3          2.96          2.46         2.30 o                         
   0   2   3          1.44          3.78         1.03 o                         
   1   2   3       1004.63        939.08         3.21 o                         
   2   2   3         17.88         24.87         0.92 o                         
   3   2   3        259.98        237.00         2.29 o                         
   4   2   3        981.60       1064.47         6.54 o                         
   5   2   3         21.62         30.04         2.51 o                         
   6   2   3        823.86        862.95        18.88 o                         
   7   2   3         88.05         97.92         5.15 o                         
   8   2   3          1.59          1.51         4.30 o                         
   9   2   3          0.01         -4.71         4.71 o                         
  -7   3   3          4.17         -1.25         4.45 o                         
  -6   3   3         87.65         96.18         3.50 o                         
  -5   3   3         46.70         46.71         2.22 o                         
  -4   3   3         92.14         93.13         2.80 o                         
  -3   3   3        107.67        111.09         3.83 o                         
  -2   3   3        238.95        258.51         4.51 o                         
  -1   3   3         22.34         16.92         2.63 o                         
   0   3   3        363.51        399.89         3.31 o                         
   1   3   3        183.70        163.56         1.53 o                         
   2   3   3        174.56        183.51         2.30 o                         
   3   3   3        731.08        683.01        18.27 o                         
   4   3   3         53.65         65.45         1.69 o                         
   5   3   3          8.63          7.92         2.37 o                         
   6   3   3        250.78        274.04         4.25 o                         
   7   3   3        229.48        244.19         6.46 o                         
   8   3   3          0.99         -0.07         4.42 o                         
   9   3   3         16.47         31.57         4.94 o                         
  -7   4   3          0.03         -4.15         4.15 o                         
  -6   4   3         16.93         19.07         7.46 o                         
  -5   4   3         14.80         10.74         2.09 o                         
  -4   4   3          1.93          5.02         4.89 o                         
  -3   4   3        299.17        293.24         3.79 o                         
  -2   4   3        351.19        326.66         8.31 o                         
  -1   4   3        233.94        252.95        15.29 o                         
   0   4   3         63.81         87.55         2.34 o                         
   1   4   3       1609.78       1643.74        28.07 o                         
   2   4   3        464.51        502.31         3.68 o                         
   3   4   3        110.05         92.28         1.94 o                         
   4   4   3          2.45          3.42         1.64 o                         
   5   4   3         19.73         17.94         1.98 o                         
   6   4   3        109.39         97.90         3.37 o                         
   7   4   3         88.34         91.91         4.97 o                         
   8   4   3          5.53          1.87         4.26 o                         
   9   4   3          1.75         -3.32         4.40 o                         
  -7   5   3          2.76          3.62         3.10 o                         
  -6   5   3         19.01         13.37         3.85 o                         
  -5   5   3          9.17         11.30         3.04 o                         
  -4   5   3         22.61         22.99         2.68 o                         
  -3   5   3          0.04          1.47         3.78 o                         
  -2   5   3        774.69        853.04         8.44 o                         
  -1   5   3         31.00         23.08         3.34 o                         
   0   5   3       1359.50       1412.49         9.24 o                         
   1   5   3          8.85          3.68         0.91 o                         
   2   5   3        660.02        617.69         4.48 o                         
   3   5   3        223.70        219.96         3.53 o                         
   4   5   3          0.78          0.69         1.65 o                         
   5   5   3          4.80          3.67         1.91 o                         
   6   5   3         12.96         19.51         2.27 o                         
   7   5   3         96.85        102.26         4.93 o                         
   8   5   3          0.26         -2.01         4.05 o                         
   9   5   3         27.37         29.09         5.08 o                         
  -6   6   3          6.98          3.35         2.23 o                         
  -5   6   3         37.07         43.94         3.77 o                         
  -4   6   3         14.72         15.00         2.30 o                         
  -3   6   3        830.90        847.89        11.47 o                         
  -2   6   3          0.13         -0.43         2.64 o                         
  -1   6   3         94.07         88.81         3.01 o                         
   0   6   3        339.13        343.12         8.13 o                         
   1   6   3          0.35          0.24         1.54 o                         
   2   6   3        137.69        137.71         2.20 o                         
   3   6   3        531.05        526.53         4.04 o                         
   4   6   3          9.00         10.45         2.33 o                         
   5   6   3        139.80        137.81         2.71 o                         
   6   6   3         54.82         58.16         2.51 o                         
   7   6   3          1.39          4.76         3.81 o                         
   8   6   3          7.28          0.58         3.90 o                         
  -6   7   3          0.19          0.67         3.49 o                         
  -5   7   3         84.04        105.03        19.05 o                         
  -4   7   3         29.70         24.44         3.07 o                         
  -3   7   3          0.36          2.13         3.30 o                         
  -2   7   3         24.97         23.05         3.20 o                         
  -1   7   3        504.62        555.71        12.92 o                         
   0   7   3         18.80         20.05         2.60 o                         
   1   7   3         42.10         48.73         3.91 o                         
   2   7   3        261.54        259.13         3.26 o                         
   3   7   3          3.21          3.30         1.32 o                         
   4   7   3         45.04         44.31         2.84 o                         
   5   7   3        327.14        295.57        11.91 o                         
   6   7   3         23.52         18.47         2.34 o                         
   7   7   3         83.22         74.10         3.40 o                         
   8   7   3          0.13          2.16         3.96 o                         
  -5   8   3         39.20         43.78         4.93 o                         
  -4   8   3          2.42          1.41         3.79 o                         
  -3   8   3         12.25         12.87         3.09 o                         
  -2   8   3          0.10         -1.32         2.74 o                         
  -1   8   3        161.58        158.11         3.86 o                         
   0   8   3         62.46         60.81         4.48 o                         
   1   8   3          3.53          3.87         3.46 o                         
   2   8   3         79.82         71.86         3.99 o                         
   3   8   3        245.79        220.11        17.29 o                         
   4   8   3        498.05        462.70         5.15 o                         
   5   8   3         13.11          9.64         2.84 o                         
   6   8   3          7.26         14.81         4.66 o                         
   7   8   3          6.05         -0.42         4.54 o                         
  -4   9   3          0.20         -2.93         3.00 o                         
  -3   9   3         27.40         22.53         3.26 o                         
  -2   9   3         10.38          6.23         4.46 o                         
  -1   9   3         59.13         64.94         5.10 o                         
   0   9   3          8.08         11.70         4.26 o                         
   1   9   3          4.73          1.85         3.67 o                         
   2   9   3        147.66        154.21         4.92 o                         
   3   9   3         96.18         85.24         5.68 o                         
   4   9   3          9.11          5.53         4.53 o                         
   5   9   3          3.30          5.13         2.84 o                         
   6   9   3         26.80         29.56         4.93 o                         
   7   9   3          3.02          1.41         4.75 o                         
  -3  10   3         34.77         38.40         5.30 o                         
  -2  10   3          7.54         13.44         4.70 o                         
  -1  10   3          3.82         11.44         4.49 o                         
   0  10   3         99.31         93.16         5.19 o                         
   1  10   3         17.68         20.90         4.39 o                         
   2  10   3         37.96         30.29         4.32 o                         
   3  10   3         36.77         29.53         4.71 o                         
   4  10   3          3.39          0.83         4.40 o                         
   5  10   3          7.11         14.80         4.60 o                         
   6  10   3          0.13         -4.27         4.70 o                         
  -2  11   3         32.02         38.16         5.27 o                         
  -1  11   3          2.36         -2.56         4.71 o                         
   0  11   3          8.39         15.56         4.57 o                         
   1  11   3          0.01          5.78         4.10 o                         
   2  11   3         25.73         28.93         4.51 o                         
   3  11   3          0.02          1.97         4.51 o                         
   4  11   3          2.29          3.43         4.66 o                         
   1  12   3          0.00         -4.28         4.28 o                         
   2  12   3         13.03         19.80         4.65 o                         
   3  12   3         16.17         17.58         4.93 o                         
  -2 -11   4         17.24         21.15         4.55 o                         
  -1 -11   4         16.83         18.34         4.87 o                         
   0 -11   4          5.04          2.57         4.35 o                         
   1 -11   4          9.85          5.48         4.51 o                         
  -4 -10   4          3.55         17.66         4.95 o                         
  -3 -10   4        216.53        242.61         6.58 o                         
  -2 -10   4         33.43         36.19         4.67 o                         
  -1 -10   4          8.58          9.00         4.73 o                         
   0 -10   4          4.60          3.12         4.55 o                         
   1 -10   4          1.01          1.47         4.54 o                         
   2 -10   4          5.91         -2.20         4.44 o                         
   3 -10   4          3.26         -1.70         4.61 o                         
  -5  -9   4          6.30         13.81         4.75 o                         
  -4  -9   4         23.92         35.99         4.49 o                         
  -3  -9   4          4.39          9.72         3.77 o                         
  -2  -9   4          8.29         11.34         3.91 o                         
  -1  -9   4         45.45         44.53         4.69 o                         
   0  -9   4         31.24         29.51         4.94 o                         
   1  -9   4         33.18         35.67         4.69 o                         
   2  -9   4          4.27         -4.16         4.16 o                         
   3  -9   4         57.98         72.66         5.21 o                         
   4  -9   4          4.27         -2.45         4.24 o                         
   5  -9   4         19.14         12.81         4.53 o                         
  -6  -8   4         10.04          1.66         4.59 o                         
  -5  -8   4          5.06          8.24         4.71 o                         
  -4  -8   4          8.85         14.67         2.76 o                         
  -3  -8   4         29.22         33.70         3.93 o                         
  -2  -8   4          8.40          6.06         4.00 o                         
  -1  -8   4        149.99        131.34         5.43 o                         
   0  -8   4         37.02         35.99         4.46 o                         
   1  -8   4          1.12          6.93         4.08 o                         
   3  -8   4         41.11         35.52         4.60 o                         
   4  -8   4        311.37        318.07         7.19 o                         
   5  -8   4          2.10          6.02         4.10 o                         
   6  -8   4          3.40          9.54         4.93 o                         
  -6  -7   4          0.02         -2.37         4.46 o                         
  -5  -7   4          4.29          0.25         4.21 o                         
  -4  -7   4         13.92         16.95         2.80 o                         
  -3  -7   4         10.76         11.27         3.79 o                         
  -2  -7   4          9.34          8.05         3.92 o                         
  -1  -7   4         25.81         22.76         3.93 o                         
   0  -7   4        279.60        294.97         6.23 o                         
   1  -7   4         54.19         47.90         4.60 o                         
   2  -7   4         65.86         50.13         4.27 o                         
   3  -7   4        192.53        195.43         5.80 o                         
   4  -7   4          9.56         13.43         3.83 o                         
   5  -7   4         31.08         33.89         4.00 o                         
   6  -7   4          0.02         12.02         4.77 o                         
  -7  -6   4          1.34          4.59         4.76 o                         
  -6  -6   4          3.42         -0.43         3.89 o                         
  -5  -6   4         21.91         13.85         4.25 o                         
  -4  -6   4          4.37          8.09         2.59 o                         
  -3  -6   4        119.53        113.80         4.38 o                         
  -2  -6   4         11.56          7.78         3.60 o                         
  -1  -6   4         79.54         83.71         4.20 o                         
   0  -6   4          0.39          0.82         3.54 o                         
   1  -6   4         43.08         41.04         4.03 o                         
   2  -6   4          6.06         -0.40         3.57 o                         
   3  -6   4         86.81         97.08         4.36 o                         
   4  -6   4         39.09         40.55         3.74 o                         
   5  -6   4         31.51         32.28         3.55 o                         
   6  -6   4          7.04         15.65         4.70 o                         
   7  -6   4          3.74          9.26         4.81 o                         
  -7  -5   4         25.74         16.20         4.54 o                         
  -6  -5   4          4.49          1.49         4.27 o                         
  -5  -5   4        145.94        146.43         5.48 o                         
  -4  -5   4          6.89          5.38         2.49 o                         
  -3  -5   4          8.58          4.13         2.98 o                         
  -2  -5   4        136.33        141.16         4.17 o                         
  -1  -5   4         52.20         52.52         3.60 o                         
   0  -5   4         91.56         80.25         4.02 o                         
   1  -5   4          1.71          3.44         3.17 o                         
   2  -5   4         11.83         20.15         3.34 o                         
   3  -5   4          2.40          3.19         2.99 o                         
   4  -5   4         36.78         36.56         3.58 o                         
   5  -5   4         36.11         42.48         2.31 o                         
   6  -5   4          0.03          5.80         4.52 o                         
   7  -5   4         26.63         16.11         4.93 o                         
  -7  -4   4          5.40          3.28         2.96 o                         
  -6  -4   4          0.00          2.84         3.26 o                         
  -5  -4   4        153.66        152.99         3.53 o                         
  -4  -4   4          6.23          3.42         1.81 o                         
  -3  -4   4        204.29        219.24        10.59 o                         
  -2  -4   4         57.39         60.74         1.87 o                         
  -1  -4   4          0.08         -0.27         2.94 o                         
   0  -4   4        378.54        432.88         5.61 o                         
   1  -4   4          2.67          3.37         2.86 o                         
   2  -4   4         97.74         90.23         4.11 o                         
   3  -4   4        190.76        167.24         2.72 o                         
   4  -4   4        190.12        188.26         3.06 o                         
   5  -4   4        146.43        143.75         3.49 o                         
   6  -4   4         65.65         53.89         2.48 o                         
   7  -4   4          0.85         -1.98         3.88 o                         
   8  -4   4         33.06         31.54         5.39 o                         
  -7  -3   4          1.03         -0.75         4.04 o                         
  -6  -3   4         47.77         48.00         3.18 o                         
  -5  -3   4          2.31          2.02         2.98 o                         
  -4  -3   4         30.97         30.05         1.88 o                         
  -3  -3   4        169.72        162.71         2.98 o                         
  -2  -3   4        375.57        349.94         8.62 o                         
  -1  -3   4        274.96        294.47         4.69 o                         
   0  -3   4       3461.00       3625.62        13.32 o                         
   1  -3   4        101.72         87.53         3.40 o                         
   2  -3   4         15.75         18.97         2.78 o                         
   3  -3   4          6.68          4.74         1.17 o                         
   4  -3   4          0.77          0.16         0.94 o                         
   5  -3   4        167.41        172.13         4.17 o                         
   6  -3   4          3.51          1.87         2.16 o                         
   7  -3   4         15.53         17.07         2.94 o                         
   8  -3   4         14.32         17.08         4.61 o                         
  -8  -2   4         37.43         40.45         5.07 o                         
  -7  -2   4          4.69          2.78         4.15 o                         
  -6  -2   4         50.17         41.18         7.06 o                         
  -5  -2   4         38.31         33.31         2.19 o                         
  -4  -2   4         94.16         90.66         3.17 o                         
  -3  -2   4         99.48        102.76         2.59 o                         
  -2  -2   4        128.18        121.83         9.51 o                         
  -1  -2   4          3.98          2.12         2.53 o                         
   0  -2   4        163.46        160.56         3.67 o                         
   1  -2   4        512.13        505.79         5.15 o                         
   2  -2   4         64.69         70.11         2.91 o                         
   3  -2   4         90.62         89.83         1.33 o                         
   4  -2   4        416.56        412.86         3.01 o                         
   5  -2   4        169.68        148.81         2.47 o                         
   6  -2   4          2.10          2.44         1.67 o                         
   7  -2   4        139.05        149.08         5.46 o                         
   8  -2   4          4.45          6.06         4.51 o                         
   9  -2   4          0.28          1.09         4.83 o                         
  -8  -1   4         18.24         28.73         4.84 o                         
  -7  -1   4         18.56         23.37         4.53 o                         
  -6  -1   4          3.42         -0.26         4.06 o                         
  -5  -1   4          6.10          2.40         1.89 o                         
  -4  -1   4          0.21          2.99         1.97 o                         
  -3  -1   4        419.78        393.16         5.49 o                         
  -2  -1   4        598.87        615.98         6.21 o                         
  -1  -1   4        262.17        244.48         4.29 o                         
   0  -1   4        942.19        887.23         6.33 o                         
   1  -1   4        228.69        229.75         3.49 o                         
   2  -1   4          2.24          5.34         1.11 o                         
   3  -1   4        271.03        249.19         1.69 o                         
   4  -1   4        189.36        153.53         2.46 o                         
   5  -1   4         81.92         75.36         1.96 o                         
   6  -1   4         53.28         55.21         2.26 o                         
   7  -1   4        221.42        240.29         6.51 o                         
   8  -1   4         40.62         40.76         4.83 o                         
   9  -1   4          0.03         -3.35         4.82 o                         
  -7   0   4         38.36         47.93         5.12 o                         
  -6   0   4          6.67          9.88         4.35 o                         
  -5   0   4         33.67         30.70         4.34 o                         
  -4   0   4         28.92         26.24         2.09 o                         
  -3   0   4        647.50        661.55         7.93 o                         
  -2   0   4        404.05        409.12        16.06 o                         
  -1   0   4        522.29        522.53         5.26 o                         
   0   0   4          0.20          1.85         2.41 o                         
   1   0   4         57.97         57.60         2.52 o                         
   2   0   4        303.99        293.69         7.60 o                         
   3   0   4        902.83        869.13        10.49 o                         
   4   0   4         76.46         77.86         1.40 o                         
   5   0   4         80.62         86.59         2.16 o                         
   6   0   4          9.18          6.14         2.60 o                         
   7   0   4        125.62        137.39         4.49 o                         
   8   0   4         51.16         47.21         5.06 o                         
   9   0   4          0.88         -0.45         4.65 o                         
  -7   1   4         36.10         38.19         4.99 o                         
  -6   1   4          6.23          5.03         4.25 o                         
  -5   1   4          0.40          1.81         2.34 o                         
  -4   1   4         80.28         89.01         3.54 o                         
  -3   1   4        606.96        622.40        11.22 o                         
  -2   1   4          9.09         16.45         1.20 o                         
  -1   1   4         66.05         72.08         1.39 o                         
   0   1   4         20.21         21.13         2.19 o                         
   1   1   4         24.89         33.87         1.16 o                         
   2   1   4        874.38        935.83        13.98 o                         
   3   1   4          0.94         -0.72         0.77 o                         
   4   1   4         69.68         51.28         7.14 o                         
   5   1   4        158.60        151.90         4.22 o                         
   6   1   4         15.03         13.10         2.62 o                         
   7   1   4        508.64        518.64         6.79 o                         
   8   1   4          3.04         -4.32         4.32 o                         
   9   1   4         26.64         22.68         5.15 o                         
  -7   2   4         57.05         46.81         5.27 o                         
  -6   2   4          4.80          2.94         4.33 o                         
  -5   2   4         45.55         44.10         2.83 o                         
  -4   2   4         79.06         67.35         2.90 o                         
  -3   2   4         44.18         34.63         2.02 o                         
  -2   2   4         99.33        113.39         1.53 o                         
  -1   2   4        284.95        228.74        23.80 o                         
   0   2   4         18.85         23.36         2.23 o                         
   1   2   4         11.14          7.58         1.10 o                         
   2   2   4        223.34        265.18         5.00 o                         
   3   2   4          6.09          5.36         1.03 o                         
   4   2   4        107.44         98.90         2.98 o                         
   5   2   4        347.23        352.22         4.05 o                         
   6   2   4         21.85         20.45         2.92 o                         
   7   2   4         51.21         51.32         3.38 o                         
   8   2   4         11.17         17.33         4.49 o                         
   9   2   4         21.14         29.53         5.01 o                         
  -7   3   4         38.15         37.78         4.98 o                         
  -6   3   4         24.76         15.55         4.54 o                         
  -5   3   4          0.45          1.59         2.10 o                         
  -4   3   4         20.39         16.41         2.25 o                         
  -3   3   4         29.40         32.67         2.11 o                         
  -2   3   4         77.14         76.11         3.50 o                         
  -1   3   4        395.27        394.31         5.30 o                         
   0   3   4        194.09        176.67         3.77 o                         
   1   3   4        144.65        125.35         3.06 o                         
   2   3   4        114.37         95.79         1.91 o                         
   3   3   4          0.27          0.25         1.10 o                         
   4   3   4        532.46        590.20         3.79 o                         
   5   3   4         74.86         72.96         5.30 o                         
   6   3   4         22.53         19.36         2.83 o                         
   7   3   4          0.38          1.54         2.90 o                         
   8   3   4         36.58         39.73         4.74 o                         
   9   3   4          2.17          1.39         4.85 o                         
  -7   4   4         23.11         24.71         4.79 o                         
  -6   4   4          8.01          2.90         4.30 o                         
  -5   4   4          6.35          9.95         2.69 o                         
  -4   4   4         57.78         65.85         4.84 o                         
  -3   4   4         14.18         16.38         3.35 o                         
  -2   4   4        109.87        114.66         2.93 o                         
  -1   4   4         14.34         16.29         2.32 o                         
   0   4   4        105.56        103.58         2.65 o                         
   1   4   4        363.31        408.21         5.80 o                         
   2   4   4          0.00         -0.09         1.14 o                         
   3   4   4          5.20          7.60         2.04 o                         
   4   4   4        641.95        653.65         5.01 o                         
   5   4   4        259.92        253.01         3.09 o                         
   6   4   4         58.18         54.72         3.04 o                         
   7   4   4          8.79         16.78         2.95 o                         
   8   4   4         14.56          7.82         4.28 o                         
   9   4   4          1.72          3.35         4.25 o                         
  -6   5   4          3.43          6.07         4.30 o                         
  -5   5   4          1.16          5.72         2.24 o                         
  -4   5   4         24.10         27.22         3.67 o                         
  -3   5   4         16.30         18.51         4.22 o                         
  -2   5   4         41.48         42.30         2.83 o                         
  -1   5   4          0.01          0.74         2.38 o                         
   0   5   4        564.74        619.23         6.91 o                         
   1   5   4          1.08         -0.42         1.70 o                         
   2   5   4          4.94          6.37         1.52 o                         
   3   5   4         24.01         22.14         1.59 o                         
   4   5   4        439.27        418.63         4.38 o                         
   5   5   4        213.03        212.91         3.03 o                         
   6   5   4         58.68         51.05         3.81 o                         
   7   5   4          4.80          7.71         2.85 o                         
   8   5   4         31.25         30.76         4.47 o                         
   9   5   4          3.24         12.31         4.54 o                         
  -6   6   4          8.20          5.86         3.57 o                         
  -5   6   4         66.87         60.83         2.39 o                         
  -4   6   4         13.50         12.89         4.21 o                         
  -3   6   4          7.45          2.08         4.10 o                         
  -2   6   4        938.45        904.70         9.62 o                         
  -1   6   4        170.52        180.37         5.21 o                         
   0   6   4        469.93        447.81         5.62 o                         
   1   6   4         22.67         15.26         1.88 o                         
   2   6   4          8.33         11.04         1.57 o                         
   3   6   4        189.09        159.68         3.38 o                         
   4   6   4        280.32        278.84         6.28 o                         
   5   6   4         27.75         25.52         3.08 o                         
   6   6   4          7.58         11.40         2.32 o                         
   7   6   4          1.69          2.43         2.84 o                         
   8   6   4         41.25         31.65         4.51 o                         
  -5   7   4         68.27         74.67         4.22 o                         
  -4   7   4          4.04          2.45         2.85 o                         
  -3   7   4         23.24         19.75         3.00 o                         
  -2   7   4        154.01        148.28         4.05 o                         
  -1   7   4          9.49          4.28         2.93 o                         
   0   7   4        162.33        189.98         4.15 o                         
   1   7   4        121.75        115.46        16.67 o                         
   2   7   4          0.03         -1.23         1.62 o                         
   3   7   4         76.80         78.29         2.17 o                         
   4   7   4         19.79         21.74         2.64 o                         
   5   7   4         24.78         20.19         3.03 o                         
   6   7   4         10.59         10.08         3.02 o                         
   7   7   4         53.16         51.31         2.73 o                         
   8   7   4          6.46         16.55         4.14 o                         
  -5   8   4          1.93         23.93        17.59 o                         
  -4   8   4         36.34         43.75         3.42 o                         
  -3   8   4        108.76         98.08         3.73 o                         
  -2   8   4          2.56          0.64         2.93 o                         
  -1   8   4         13.48          7.70         3.09 o                         
   0   8   4        303.98        312.23         4.75 o                         
   1   8   4        165.20        165.60         5.04 o                         
   2   8   4        116.09        102.55         4.24 o                         
   3   8   4          2.42         -0.79         1.86 o                         
   4   8   4         95.56         96.75         3.29 o                         
   5   8   4        192.67        180.25         8.52 o                         
   6   8   4          4.83          6.30         2.89 o                         
   7   8   4         33.30         30.19         5.44 o                         
  -4   9   4         21.46         23.81         3.25 o                         
  -3   9   4         32.57         29.67         6.32 o                         
  -2   9   4          5.91          6.67         3.05 o                         
  -1   9   4          0.03          1.82         3.14 o                         
   0   9   4        200.24        191.44         6.00 o                         
   1   9   4        102.25        103.74         5.28 o                         
   2   9   4         76.51         67.98         4.33 o                         
   3   9   4          0.48         -1.20         2.60 o                         
   4   9   4         16.76         14.31         4.55 o                         
   5   9   4         33.67         42.85         3.15 o                         
   6   9   4          0.04          1.48         3.04 o                         
   7   9   4          0.49          2.83         4.75 o                         
  -3  10   4         10.44         12.06         3.36 o                         
  -2  10   4          1.75         -3.14         4.54 o                         
  -1  10   4         28.27         34.15         5.07 o                         
   0  10   4         25.46         30.22         4.78 o                         
   1  10   4          0.74          3.94         4.18 o                         
   2  10   4          0.12         -2.85         3.56 o                         
   3  10   4          0.57         -1.83         4.40 o                         
   4  10   4         16.25         18.88         4.64 o                         
   5  10   4          5.30          3.69         4.45 o                         
   6  10   4          6.81         -1.78         4.78 o                         
  -1  11   4          0.90          4.32         4.77 o                         
   0  11   4         30.66         30.05         4.67 o                         
   1  11   4          3.08          0.59         4.34 o                         
   2  11   4          0.38          2.05         3.99 o                         
   3  11   4          3.23          1.63         4.57 o                         
   4  11   4          0.14         -2.52         4.88 o                         
   5  11   4         14.30         24.90         4.96 o                         
   2  12   4          2.94          5.33         4.15 o                         
   0 -11   5         12.39          5.20         4.73 o                         
  -3 -10   5         12.76         30.55         4.81 o                         
  -2 -10   5          0.97          2.97         4.36 o                         
  -1 -10   5          5.05         15.29         4.57 o                         
   0 -10   5          5.70          5.71         4.53 o                         
   1 -10   5          2.14          3.17         4.72 o                         
   2 -10   5         13.09         10.80         4.68 o                         
   3 -10   5         34.78         44.93         5.16 o                         
  -4  -9   5          0.04          7.25         4.34 o                         
  -3  -9   5          1.11         -2.41         4.01 o                         
  -2  -9   5          2.37          7.67         4.09 o                         
  -1  -9   5         19.78         21.95         4.53 o                         
   0  -9   5         11.43         11.78         4.23 o                         
   1  -9   5          1.30          3.53         4.53 o                         
   2  -9   5         10.76         10.06         4.50 o                         
   3  -9   5         49.84         46.33         5.32 o                         
   4  -9   5         13.30         17.01         4.80 o                         
  -5  -8   5          1.65          4.17         4.65 o                         
  -4  -8   5          5.00          5.74         4.29 o                         
  -3  -8   5          0.90          0.38         3.62 o                         
  -2  -8   5         20.33         20.32         4.09 o                         
  -1  -8   5         16.69         12.31         4.39 o                         
   0  -8   5         10.39         11.81         4.12 o                         
   1  -8   5          1.71         -0.26         4.04 o                         
   2  -8   5        130.71        145.68         5.72 o                         
   3  -8   5          0.56          1.97         4.38 o                         
   4  -8   5         88.83         89.05         5.32 o                         
   5  -8   5          0.16         -3.64         4.06 o                         
  -6  -7   5          9.38          5.68         4.95 o                         
  -5  -7   5          3.58          9.19         4.22 o                         
  -4  -7   5          0.18          0.29         2.60 o                         
  -3  -7   5          4.95          6.33         3.71 o                         
  -2  -7   5         53.15         50.92         4.41 o                         
  -1  -7   5          0.27         -0.01         4.05 o                         
   0  -7   5          9.37          5.59         4.01 o                         
   1  -7   5          0.71          0.04         4.83 o                         
   2  -7   5         35.82         38.68         4.62 o                         
   3  -7   5          5.83          7.35         3.93 o                         
   4  -7   5         19.65         21.49         4.12 o                         
   5  -7   5         10.52          7.49         3.98 o                         
   6  -7   5         15.27         12.35         5.06 o                         
  -6  -6   5          9.88          6.00         4.59 o                         
  -5  -6   5          4.14          3.33         4.17 o                         
  -4  -6   5         20.39         16.52         2.79 o                         
  -3  -6   5          3.77         -1.40         3.72 o                         
  -2  -6   5        131.85        131.20         5.02 o                         
  -1  -6   5         41.42         44.16         4.09 o                         
   0  -6   5          0.26          0.06         3.85 o                         
   1  -6   5         21.12         22.09         3.91 o                         
   2  -6   5          5.85          4.76         3.67 o                         
   3  -6   5         73.25         75.27         4.34 o                         
   4  -6   5          1.06          2.42         3.45 o                         
   5  -6   5         21.94         25.59         3.78 o                         
   6  -6   5         12.58         19.42         4.84 o                         
   7  -6   5          4.27         -4.85         4.85 o                         
  -7  -5   5          0.24         10.40         4.44 o                         
  -6  -5   5          5.46         -0.38         4.49 o                         
  -5  -5   5         14.25          7.82         4.12 o                         
  -4  -5   5          5.41          6.48         2.74 o                         
  -3  -5   5         35.69         30.65         3.45 o                         
  -2  -5   5        278.69        263.60         5.63 o                         
  -1  -5   5         78.64         80.19         4.15 o                         
   0  -5   5          0.20         -0.28         3.33 o                         
   1  -5   5         10.23          9.94         3.55 o                         
   2  -5   5         30.43         28.95         3.57 o                         
   3  -5   5         73.85         70.88         4.00 o                         
   4  -5   5          0.65         -0.47         3.39 o                         
   5  -5   5          4.60          7.38         2.01 o                         
   6  -5   5         10.21         11.06         3.90 o                         
   7  -5   5          8.02         -4.53         4.53 o                         
  -7  -4   5         22.68         23.37         4.32 o                         
  -6  -4   5         17.40         19.13         3.50 o                         
  -5  -4   5          4.97          6.49         2.68 o                         
  -4  -4   5          0.11         -0.81         2.01 o                         
  -3  -4   5         82.15         75.83         4.14 o                         
  -2  -4   5        193.32        199.07         4.74 o                         
  -1  -4   5          1.90          3.86         3.14 o                         
   0  -4   5        134.31        132.52         4.36 o                         
   1  -4   5          5.94          6.15         3.12 o                         
   2  -4   5         67.18         73.00         3.73 o                         
   3  -4   5         92.65         84.02         3.83 o                         
   4  -4   5         68.60         64.80         6.03 o                         
   5  -4   5         15.02         14.01         1.60 o                         
   6  -4   5        178.63        176.90         4.72 o                         
   7  -4   5          4.79          6.28         2.90 o                         
  -7  -3   5          1.75         -1.62         4.02 o                         
  -6  -3   5          7.77          4.27         2.98 o                         
  -5  -3   5        100.25         98.66         3.36 o                         
  -4  -3   5          2.57          1.94         2.31 o                         
  -3  -3   5        145.39        154.74         4.53 o                         
  -2  -3   5         63.84         56.58         3.72 o                         
  -1  -3   5         29.05         30.16         3.28 o                         
   0  -3   5        684.22        722.25         7.01 o                         
   1  -3   5        335.59        348.09         5.19 o                         
   2  -3   5         58.46         61.79         3.29 o                         
   3  -3   5        431.80        414.67         9.50 o                         
   4  -3   5         13.26         16.01         1.48 o                         
   5  -3   5        147.46        137.63         4.53 o                         
   6  -3   5        186.22        180.10         5.19 o                         
   7  -3   5          4.33          4.36         2.19 o                         
   8  -3   5          3.56          7.90         4.13 o                         
  -7  -2   5          5.50          8.04         4.27 o                         
  -6  -2   5         24.05         30.46         2.96 o                         
  -5  -2   5        247.53        235.52        25.12 o                         
  -4  -2   5         40.65         43.51         2.61 o                         
  -3  -2   5         47.07         45.50         2.48 o                         
  -2  -2   5        272.29        278.33         5.30 o                         
  -1  -2   5        840.49        842.36         7.53 o                         
   0  -2   5          0.81          1.67         2.98 o                         
   1  -2   5          0.79          0.28         2.74 o                         
   2  -2   5          0.33          9.85         2.42 o                         
   3  -2   5        157.05        154.64         3.33 o                         
   4  -2   5         16.22         16.85         1.19 o                         
   5  -2   5        249.74        237.56         4.54 o                         
   6  -2   5        100.15        103.02         2.71 o                         
   7  -2   5          4.10          8.63         2.87 o                         
   8  -2   5          0.44          2.92         4.35 o                         
  -7  -1   5         11.03          6.07         4.49 o                         
  -6  -1   5         17.34         15.77         4.58 o                         
  -5  -1   5        132.39        126.89         6.01 o                         
  -4  -1   5         25.85         24.38         2.27 o                         
  -3  -1   5         17.34         19.60         2.14 o                         
  -2  -1   5        854.31        862.22         7.82 o                         
  -1  -1   5          4.31          5.44         3.20 o                         
   0  -1   5        605.56        620.59         6.25 o                         
   1  -1   5        568.19        429.09        78.09 o                         
   2  -1   5        301.32        250.08         2.46 o                         
   3  -1   5        188.22        157.90         2.11 o                         
   4  -1   5        295.50        317.33         5.41 o                         
   5  -1   5        131.86        140.00         2.80 o                         
   6  -1   5         60.94         56.04         2.28 o                         
   7  -1   5         15.81         13.14         2.67 o                         
   8  -1   5         18.76         14.41         4.44 o                         
   9  -1   5          0.00          4.04         4.57 o                         
  -7   0   5          2.62          9.62         4.59 o                         
  -6   0   5         38.71         47.13         4.82 o                         
  -5   0   5         48.09         38.80         2.70 o                         
  -4   0   5        153.45        149.60         4.16 o                         
  -3   0   5        102.29        103.86         3.11 o                         
  -2   0   5       1136.70       1139.19         8.51 o                         
  -1   0   5          8.74         10.78         2.99 o                         
   0   0   5         13.42         21.78         2.90 o                         
   1   0   5        662.57        740.31         6.17 o                         
   2   0   5         40.41         34.22         1.91 o                         
   3   0   5        112.78        107.43         2.47 o                         
   4   0   5        147.93        150.79         5.00 o                         
   5   0   5         99.81         94.27         2.33 o                         
   6   0   5        240.39        251.75         3.21 o                         
   7   0   5         22.07         16.77         2.86 o                         
   8   0   5          1.91          0.72         2.73 o                         
   9   0   5          0.02          1.18         4.48 o                         
  -7   1   5          0.03         -4.07         4.78 o                         
  -6   1   5         41.52         49.30         4.93 o                         
  -5   1   5         31.05         32.62         3.38 o                         
  -4   1   5          1.70          0.86         1.78 o                         
  -3   1   5          0.03         -0.60         1.77 o                         
  -2   1   5        779.99        782.02         4.40 o                         
  -1   1   5        196.76        180.35        12.78 o                         
   0   1   5         67.86         65.57         1.34 o                         
   1   1   5        119.36        113.70         2.15 o                         
   2   1   5          4.92          4.22         1.70 o                         
   3   1   5          0.11         -0.89         0.96 o                         
   4   1   5         36.64         32.13         1.39 o                         
   5   1   5        391.44        400.21         4.96 o                         
   6   1   5         14.23         12.79         3.64 o                         
   7   1   5         28.34         28.84         3.19 o                         
   8   1   5         32.78         31.77         3.64 o                         
   9   1   5         12.72          4.87         4.86 o                         
  -7   2   5         27.34         16.96         4.86 o                         
  -6   2   5          0.03          2.32         4.45 o                         
  -5   2   5         31.11         36.71         3.68 o                         
  -4   2   5          0.90          0.94         3.16 o                         
  -3   2   5        115.14        114.85         4.23 o                         
  -2   2   5         66.82         46.47         6.36 o                         
  -1   2   5          2.71          1.88         2.84 o                         
   0   2   5         13.52         17.22         1.08 o                         
   1   2   5         61.16         54.61         1.42 o                         
   2   2   5          1.44          0.19         1.00 o                         
   3   2   5        424.34        396.70         6.53 o                         
   4   2   5         35.06         46.50         3.24 o                         
   5   2   5        390.04        416.20         4.43 o                         
   6   2   5         33.31         31.21         2.94 o                         
   7   2   5         32.64         30.41         3.11 o                         
   8   2   5         15.05         10.57         3.07 o                         
   9   2   5          0.16         -4.55         4.55 o                         
  -7   3   5          0.88         -4.69         4.69 o                         
  -6   3   5          8.82          5.49         4.52 o                         
  -5   3   5          0.35         -1.11         3.42 o                         
  -4   3   5         24.86         26.38         3.71 o                         
  -3   3   5          5.30          4.43         3.21 o                         
  -2   3   5          9.23          5.48         3.14 o                         
  -1   3   5          1.00          0.54         2.88 o                         
   0   3   5         15.53         10.98         1.30 o                         
   1   3   5          0.51          2.00         1.07 o                         
   2   3   5        168.67        155.46         2.14 o                         
   3   3   5          2.24          0.44         1.03 o                         
   4   3   5          2.72          2.82         2.24 o                         
   5   3   5         82.91         90.74         2.98 o                         
   6   3   5        142.42        148.39         3.66 o                         
   7   3   5        248.13        259.03         7.17 o                         
   8   3   5          5.46          5.42         3.04 o                         
   9   3   5          1.75          2.64         4.40 o                         
  -6   4   5          4.63          6.86         4.29 o                         
  -5   4   5          0.74          0.06         3.39 o                         
  -4   4   5         80.98         82.30         4.38 o                         
  -3   4   5          0.28         -1.66         3.44 o                         
  -2   4   5         50.82         52.17         3.78 o                         
  -1   4   5        213.76        221.81         4.96 o                         
   0   4   5        414.25        449.12        10.48 o                         
   1   4   5         71.97         83.71         3.57 o                         
   2   4   5         22.78         22.75         1.35 o                         
   3   4   5        183.20        187.54         3.07 o                         
   4   4   5         30.03         30.83         2.55 o                         
   5   4   5        229.55        207.22         3.79 o                         
   6   4   5        161.77        170.12         3.76 o                         
   7   4   5         71.03         68.25         3.45 o                         
   8   4   5         17.73         12.52         3.12 o                         
   9   4   5          0.65          6.99         4.65 o                         
  -6   5   5         12.32         18.37         4.67 o                         
  -5   5   5          1.91          1.95         3.01 o                         
  -4   5   5         36.15         36.16         3.07 o                         
  -3   5   5        291.86        278.77         6.81 o                         
  -2   5   5        247.24        244.57         4.22 o                         
  -1   5   5        202.04        219.53         3.86 o                         
   0   5   5          0.85         -0.46         2.37 o                         
   1   5   5          6.41         10.69         1.39 o                         
   2   5   5          1.64          2.78         1.31 o                         
   3   5   5        127.58        123.49         7.00 o                         
   4   5   5         28.97         25.97         2.62 o                         
   5   5   5        278.10        265.77         4.23 o                         
   6   5   5         63.82         66.18         4.66 o                         
   7   5   5        109.36        100.74         3.75 o                         
   8   5   5          2.17          1.93         3.03 o                         
   9   5   5         11.50         17.87         4.61 o                         
  -5   6   5          1.48          5.46         3.06 o                         
  -4   6   5         90.41         87.92         5.62 o                         
  -3   6   5        120.58        136.68         6.01 o                         
  -2   6   5         42.41         46.78         5.05 o                         
  -1   6   5        225.43        226.63         5.93 o                         
   0   6   5          0.80          0.83         3.60 o                         
   1   6   5          0.02         -0.92         1.98 o                         
   2   6   5         25.12         20.61         1.83 o                         
   3   6   5        188.49        170.24         2.55 o                         
   4   6   5         50.38         48.78         2.88 o                         
   5   6   5         82.06         76.09         3.35 o                         
   6   6   5        208.64        198.52        12.12 o                         
   7   6   5          3.39          5.39         4.57 o                         
   8   6   5          0.18          2.58         3.07 o                         
  -5   7   5          0.57         -1.20         2.98 o                         
  -4   7   5         32.57         32.32         5.12 o                         
  -3   7   5         24.65         22.15         4.51 o                         
  -2   7   5        142.91        154.71         5.45 o                         
  -1   7   5        298.00        293.29         6.74 o                         
   0   7   5          0.05          0.14         4.12 o                         
   1   7   5        119.23         93.02        10.28 o                         
   2   7   5        206.48        197.30         2.75 o                         
   3   7   5         73.89         68.58         2.23 o                         
   4   7   5        423.04        420.30        11.37 o                         
   5   7   5         58.82         67.52         3.27 o                         
   6   7   5         83.75         72.79         3.63 o                         
   7   7   5          0.61          5.37         3.17 o                         
   8   7   5          0.50          8.49         4.63 o                         
  -4   8   5          0.12          0.47         5.12 o                         
  -3   8   5         24.37         25.42         5.25 o                         
  -2   8   5         91.11         96.50         3.97 o                         
  -1   8   5         10.89         11.82         3.03 o                         
   0   8   5         12.34         10.97         3.10 o                         
   1   8   5        105.71         91.16         3.40 o                         
   2   8   5          0.18          3.03         2.56 o                         
   3   8   5        353.73        344.00         4.12 o                         
   4   8   5          0.14          1.06         2.59 o                         
   5   8   5         46.23         53.28         3.19 o                         
   6   8   5         13.49         10.23         4.01 o                         
   7   8   5          0.54          3.67         3.13 o                         
   8   8   5          0.23          3.97         4.79 o                         
  -3   9   5          4.82          7.38         3.28 o                         
  -2   9   5         64.59         68.34         3.78 o                         
  -1   9   5         36.98         33.97         3.43 o                         
   0   9   5         76.64         79.41         5.98 o                         
   1   9   5          0.03         -0.41         4.18 o                         
   2   9   5          1.69          1.84         2.72 o                         
   3   9   5         30.94         31.77         4.61 o                         
   4   9   5         19.41         17.17         2.72 o                         
   5   9   5         12.97         10.00         2.84 o                         
   6   9   5         26.77         38.19         5.35 o                         
   7   9   5          5.51         11.29         4.07 o                         
  -2  10   5          2.49         -0.06         3.27 o                         
  -1  10   5          8.39          9.62         4.68 o                         
   0  10   5          0.00         -3.15         4.34 o                         
   1  10   5          0.02         -3.98         4.21 o                         
   2  10   5          5.78          7.46         2.97 o                         
   3  10   5          5.19          7.80         4.50 o                         
   4  10   5          0.47         -4.35         4.42 o                         
   5  10   5          9.80         12.42         4.58 o                         
   6  10   5          4.55          5.92         3.13 o                         
  -1  11   5          6.95         12.34         4.93 o                         
   0  11   5          0.33         -1.85         4.83 o                         
   1  11   5          3.61          2.85         4.46 o                         
   2  11   5          0.21          5.16         3.14 o                         
   3  11   5          1.51         -1.32         4.53 o                         
   4  11   5          3.12         11.56         4.65 o                         
   5  11   5          0.37          0.74         4.81 o                         
  -2 -10   6          2.45         13.21         4.72 o                         
  -1 -10   6          0.57          7.32         4.79 o                         
   0 -10   6          6.78          7.32         4.55 o                         
   1 -10   6          1.02         -0.41         4.75 o                         
   2 -10   6          1.53         -0.85         4.56 o                         
  -3  -9   6          3.47          7.87         4.42 o                         
  -2  -9   6         23.78         22.10         4.72 o                         
  -1  -9   6          0.13          5.68         4.67 o                         
   0  -9   6         14.43         13.81         4.65 o                         
   1  -9   6          6.05          6.82         4.33 o                         
   2  -9   6          2.08         -0.25         4.43 o                         
   3  -9   6        107.95         99.80         5.61 o                         
   4  -9   6         13.03         15.50         4.66 o                         
  -4  -8   6          3.25         14.39        13.09 o                         
  -3  -8   6         27.21         33.45         4.69 o                         
  -2  -8   6          0.12          0.45         4.08 o                         
  -1  -8   6          1.77          1.85         4.17 o                         
   0  -8   6         13.28         17.15         4.60 o                         
   1  -8   6         14.27         17.46         4.48 o                         
   2  -8   6         29.22         30.52         4.71 o                         
   3  -8   6          6.48         -0.04         4.44 o                         
   4  -8   6         25.99         28.83         4.46 o                         
   5  -8   6         12.22         13.17         4.00 o                         
  -5  -7   6          2.19         -4.45         4.45 o                         
  -4  -7   6          3.23          6.56         3.18 o                         
  -3  -7   6         14.86         22.61         4.33 o                         
  -2  -7   6          0.88         -0.76         4.10 o                         
  -1  -7   6          0.18          3.52         4.03 o                         
   0  -7   6        182.98        177.43         5.78 o                         
   1  -7   6          7.98          6.43         4.03 o                         
   2  -7   6          7.53         11.47         4.07 o                         
   3  -7   6         17.45         20.70         4.20 o                         
   4  -7   6          0.55          0.42         4.34 o                         
   5  -7   6         17.50         14.48         2.90 o                         
   6  -7   6          6.25         13.51         4.74 o                         
  -6  -6   6          6.19          1.23         4.68 o                         
  -5  -6   6          0.65         10.86         4.19 o                         
  -4  -6   6          2.90          4.90         2.87 o                         
  -3  -6   6         20.00         14.70         3.72 o                         
  -2  -6   6         27.72         24.71         4.33 o                         
  -1  -6   6         10.83          6.10         3.87 o                         
   0  -6   6          0.15         -3.92         4.10 o                         
   1  -6   6         10.66         12.29         3.77 o                         
   2  -6   6          0.63         -0.85         3.85 o                         
   3  -6   6          3.50          5.57         3.87 o                         
   4  -6   6        109.80        113.94         5.04 o                         
   5  -6   6         53.44         47.15         5.08 o                         
   6  -6   6          0.02          3.70         3.06 o                         
   7  -6   6          2.26          8.78         4.76 o                         
  -6  -5   6          5.91         12.37         4.56 o                         
  -5  -5   6          0.81          0.76         4.25 o                         
  -4  -5   6        101.82        101.17         7.75 o                         
  -3  -5   6         78.20         77.09         4.54 o                         
  -2  -5   6         17.48         15.61         3.97 o                         
  -1  -5   6         10.64          8.50         3.97 o                         
   0  -5   6        127.96        136.29         5.07 o                         
   1  -5   6          3.36          2.28         3.58 o                         
   2  -5   6          0.83          2.21         3.33 o                         
   3  -5   6         28.01         35.53         3.65 o                         
   4  -5   6        130.41        133.67         4.74 o                         
   5  -5   6         47.66         38.91         4.08 o                         
   6  -5   6         34.22         31.47         5.07 o                         
   7  -5   6         12.15          8.10         4.52 o                         
  -6  -4   6        182.25        208.58         6.05 o                         
  -5  -4   6         89.61         98.18         4.10 o                         
  -4  -4   6         47.19         48.95         3.68 o                         
  -3  -4   6          0.90          2.68         3.69 o                         
  -2  -4   6          0.01         -2.77         3.74 o                         
  -1  -4   6          8.44          9.17         3.60 o                         
   0  -4   6         55.03         54.31         4.11 o                         
   1  -4   6          1.26          0.96         3.31 o                         
   2  -4   6          4.40          4.07         3.20 o                         
   3  -4   6         10.65         12.98         3.23 o                         
   4  -4   6        292.24        297.08         3.93 o                         
   5  -4   6         26.37         24.71         4.52 o                         
   6  -4   6          8.22          0.78         2.96 o                         
   7  -4   6          6.18         -1.37         4.41 o                         
   8  -4   6          3.35         -0.18         4.74 o                         
  -6  -3   6          7.22          4.89         2.89 o                         
  -5  -3   6         12.62         12.19         2.22 o                         
  -4  -3   6         36.52         35.80         2.98 o                         
  -3  -3   6         34.21         35.65         3.92 o                         
  -2  -3   6         23.44         25.20         3.96 o                         
  -1  -3   6         11.94         13.35         3.42 o                         
   0  -3   6          5.00          5.60         3.36 o                         
   1  -3   6        416.08        405.08         6.00 o                         
   2  -3   6         92.15         90.34         3.81 o                         
   3  -3   6        616.36        625.34         4.09 o                         
   4  -3   6          0.78          3.88         1.78 o                         
   5  -3   6         44.34         46.24         4.85 o                         
   6  -3   6         64.34         59.87         2.54 o                         
   7  -3   6         45.29         43.98         4.02 o                         
   8  -3   6          2.03         -1.47         2.83 o                         
  -7  -2   6          7.85          9.81         4.42 o                         
  -6  -2   6          3.93          7.19         2.90 o                         
  -5  -2   6          5.76          6.06         2.61 o                         
  -4  -2   6        162.83        161.92         5.00 o                         
  -3  -2   6        139.95        141.52         3.38 o                         
  -2  -2   6          2.96          1.27         3.52 o                         
  -1  -2   6         76.30         73.76         4.16 o                         
   0  -2   6       1203.96       1221.12         9.23 o                         
   1  -2   6       4021.33       3969.21        15.55 o                         
   2  -2   6         33.24         33.19         1.69 o                         
   3  -2   6        305.11        297.59         2.59 o                         
   4  -2   6        120.78        114.19         1.85 o                         
   5  -2   6         25.26         25.19         2.37 o                         
   6  -2   6          4.40          2.08         2.78 o                         
   7  -2   6         11.45         17.21         3.48 o                         
   8  -2   6          0.16          3.11         4.27 o                         
  -7  -1   6          5.27         -4.46         4.46 o                         
  -6  -1   6         11.03          4.57         4.44 o                         
  -5  -1   6          1.24          0.60         2.42 o                         
  -4  -1   6         95.27         93.56         2.97 o                         
  -3  -1   6        406.64        445.11         5.04 o                         
  -2  -1   6         31.78         28.20         3.58 o                         
  -1  -1   6        145.07        151.22         4.55 o                         
   0  -1   6       1169.36       1216.62         9.23 o                         
   1  -1   6         82.09         83.42         3.60 o                         
   2  -1   6         91.53         80.49         2.31 o                         
   3  -1   6        103.97         91.88         1.62 o                         
   4  -1   6         62.07         67.65         1.99 o                         
   5  -1   6          4.60          2.88         1.82 o                         
   6  -1   6         86.56         76.77         2.47 o                         
   7  -1   6          3.70          3.11         2.24 o                         
   8  -1   6          0.02          0.32         4.34 o                         
   9  -1   6         23.16         21.17         4.88 o                         
  -7   0   6          8.68         11.41         5.00 o                         
  -6   0   6          1.77          9.92         4.49 o                         
  -5   0   6         23.75         23.81         3.41 o                         
  -4   0   6        234.68        206.76        25.90 o                         
  -3   0   6         13.71         10.39         2.15 o                         
  -2   0   6        159.03        161.86         4.62 o                         
  -1   0   6          6.53          5.13         3.20 o                         
   0   0   6        115.11        102.52         3.89 o                         
   1   0   6        270.75        266.28         4.66 o                         
   2   0   6          2.24          3.74         1.97 o                         
   3   0   6        189.35        201.65         2.39 o                         
   4   0   6        425.18        412.09         6.15 o                         
   5   0   6          0.02         -1.19         2.26 o                         
   6   0   6         24.26         26.60         2.19 o                         
   7   0   6        184.20        186.32         5.27 o                         
   8   0   6         62.08         58.96         3.30 o                         
   9   0   6          4.51          5.35         4.90 o                         
  -6   1   6          3.45          3.53         4.49 o                         
  -5   1   6          4.22          2.32         3.14 o                         
  -4   1   6         77.84         69.03         4.09 o                         
  -3   1   6         69.72         58.80         3.80 o                         
  -2   1   6        175.45        176.17         3.40 o                         
  -1   1   6         31.18         25.98         3.23 o                         
   0   1   6          0.13          0.92         2.78 o                         
   1   1   6        139.73        129.01         3.00 o                         
   2   1   6        312.62        283.27         4.00 o                         
   3   1   6         22.46         16.91         1.55 o                         
   4   1   6        356.68        365.15        13.92 o                         
   5   1   6         43.37         44.90         2.67 o                         
   6   1   6        272.82        286.22         4.29 o                         
   7   1   6         50.99         56.23         3.79 o                         
   8   1   6         45.41         49.96         4.94 o                         
   9   1   6          0.31          1.89         3.04 o                         
  -6   2   6         32.09         47.46         5.21 o                         
  -5   2   6          0.94          0.04         3.47 o                         
  -4   2   6        147.71        166.49         5.10 o                         
  -3   2   6         69.89         75.52         4.23 o                         
  -2   2   6         24.13         27.38         3.56 o                         
  -1   2   6          0.54         -1.10         3.09 o                         
   0   2   6        103.99         85.12         2.81 o                         
   1   2   6          1.60          2.49         1.25 o                         
   2   2   6          4.72          5.57         1.42 o                         
   3   2   6        662.40        750.46        26.40 o                         
   4   2   6          1.46          0.80         2.26 o                         
   5   2   6         16.34         12.89         3.38 o                         
   6   2   6         36.95         34.62         2.80 o                         
   7   2   6          0.88          1.74         2.70 o                         
   8   2   6         70.97         66.65         3.58 o                         
   9   2   6         22.35         31.72         5.92 o                         
  -6   3   6          3.60          1.29         3.37 o                         
  -5   3   6          3.63          4.14         3.46 o                         
  -4   3   6         17.11         20.14         3.78 o                         
  -3   3   6        125.06        114.33         4.69 o                         
  -2   3   6        106.39         94.68         4.33 o                         
  -1   3   6         22.47         17.08         3.39 o                         
   0   3   6         54.31         44.52         5.91 o                         
   1   3   6        419.52        443.81         2.77 o                         
   2   3   6         79.76         85.96         2.13 o                         
   3   3   6         64.87         58.40         2.01 o                         
   4   3   6        208.10        211.04         4.94 o                         
   5   3   6         33.80         35.11         3.81 o                         
   6   3   6          8.89          3.57         3.65 o                         
   7   3   6         15.04         18.26         2.96 o                         
   8   3   6         92.62        101.56         3.91 o                         
   9   3   6          3.29         14.89         3.41 o                         
  -6   4   6          5.94         21.75         7.19 o                         
  -5   4   6         23.42         19.94         4.29 o                         
  -4   4   6         37.34         26.91         4.02 o                         
  -3   4   6          1.20         -0.55         3.61 o                         
  -2   4   6        249.26        253.37         5.77 o                         
  -1   4   6         72.87         72.09         4.08 o                         
   0   4   6        284.71        298.42         6.82 o                         
   1   4   6        144.00        131.96         4.10 o                         
   2   4   6         64.46         61.10         1.60 o                         
   3   4   6         91.83         85.01         2.43 o                         
   4   4   6        319.95        312.72         6.05 o                         
   5   4   6         39.85         37.97         4.10 o                         
   6   4   6          0.23          5.79         3.73 o                         
   7   4   6          0.02          4.12         2.92 o                         
   8   4   6         40.79         49.12         3.62 o                         
   9   4   6         25.61         31.93         3.66 o                         
  -5   5   6          2.39          0.59         2.81 o                         
  -4   5   6          6.21          5.59         2.86 o                         
  -3   5   6        346.81        374.52        13.66 o                         
  -2   5   6         73.13         74.33         3.40 o                         
  -1   5   6          7.01          5.45         2.79 o                         
   0   5   6          0.62          1.50         2.43 o                         
   1   5   6         51.31         52.20         2.42 o                         
   2   5   6          0.87          1.11         1.39 o                         
   3   5   6          7.81          7.29         1.36 o                         
   4   5   6        233.14        252.10        11.23 o                         
   5   5   6        235.24        232.55         6.06 o                         
   6   5   6          5.97          6.31         4.09 o                         
   7   5   6         37.90         41.85         4.57 o                         
   8   5   6          1.89          9.71         3.20 o                         
   9   5   6          5.30          7.81         9.43 o                         
  -5   6   6         12.37          9.43         4.52 o                         
  -4   6   6         73.67         80.57         5.50 o                         
  -3   6   6          7.51          4.18         2.87 o                         
  -2   6   6          2.73          6.15         3.14 o                         
  -1   6   6         69.78         77.67         8.69 o                         
   0   6   6        153.55        160.31         4.70 o                         
   1   6   6         96.19        103.77         2.31 o                         
   2   6   6          8.60          9.12         1.88 o                         
   3   6   6        408.66        412.23         3.63 o                         
   4   6   6         90.65         81.76         3.96 o                         
   5   6   6        327.69        297.91        15.52 o                         
   6   6   6         50.18         46.97         3.29 o                         
   7   6   6         38.32         33.48         4.60 o                         
   8   6   6         11.34         14.89         4.69 o                         
  -4   7   6         43.88         33.63         5.16 o                         
  -3   7   6          6.41          6.87         4.39 o                         
  -2   7   6         17.36         11.04         4.64 o                         
  -1   7   6          1.03          4.05         4.39 o                         
   0   7   6         17.02         13.21         4.13 o                         
   1   7   6         31.11         31.13         2.39 o                         
   2   7   6          1.53         -0.47         1.87 o                         
   3   7   6          2.32         -0.68         1.93 o                         
   4   7   6        835.05        797.77        20.10 o                         
   5   7   6          3.45          5.85         2.81 o                         
   6   7   6          2.55          2.76         3.22 o                         
   7   7   6          0.00          0.66         3.21 o                         
   8   7   6          6.57          6.39         5.18 o                         
  -4   8   6         31.32         28.68         3.66 o                         
  -3   8   6         22.05         17.55         3.35 o                         
  -2   8   6          0.64          6.61         4.43 o                         
  -1   8   6          0.46          2.56         4.05 o                         
   0   8   6         16.14         18.64         4.14 o                         
   1   8   6          5.88          3.57         2.80 o                         
   2   8   6         24.60         24.19         4.43 o                         
   3   8   6        330.10        324.66         5.52 o                         
   4   8   6         12.71          9.98         2.67 o                         
   5   8   6          2.96          3.35         2.83 o                         
   6   8   6         15.99         15.79         3.02 o                         
   7   8   6          0.01          0.14         3.29 o                         
  -3   9   6         31.93         30.62         3.62 o                         
  -2   9   6          0.78          4.67         3.26 o                         
  -1   9   6          4.00          2.27         3.10 o                         
   0   9   6          6.37          0.40         5.02 o                         
   1   9   6         67.28         64.78         3.56 o                         
   2   9   6         12.76         10.66         2.83 o                         
   3   9   6         91.94         83.73         5.12 o                         
   4   9   6          3.72          2.31         2.58 o                         
   5   9   6          6.71         11.95         3.21 o                         
   6   9   6          1.68          7.44         4.17 o                         
   7   9   6          2.83          7.64         3.49 o                         
  -1  10   6          3.26          4.05         8.32 o                         
   0  10   6          7.18          4.13         3.31 o                         
   1  10   6         13.29         42.03         4.52 o                         
   2  10   6         19.43         22.24         3.04 o                         
   3  10   6          5.28         12.27         4.49 o                         
   4  10   6          7.34         11.51         4.62 o                         
   5  10   6          0.02         -1.45         4.58 o                         
   6  10   6          4.74         -2.17         3.32 o                         
   0  11   6          1.81          9.33         4.91 o                         
   1  11   6         11.68          5.85         5.02 o                         
   2  11   6          9.30          8.08         8.78 o                         
   3  11   6          0.65         -4.61         4.61 o                         
   4  11   6         14.28         11.54         4.62 o                         
  -2  -9   7         18.79         22.17         4.70 o                         
  -1  -9   7         14.35         13.76         4.95 o                         
   0  -9   7          2.13         -4.99         4.99 o                         
   1  -9   7          9.11         10.30         4.60 o                         
   2  -9   7          1.37         -3.60         4.72 o                         
   3  -9   7          5.68          2.85         4.68 o                         
  -4  -8   7          0.84         13.41         5.31 o                         
  -3  -8   7          0.33          3.51         4.02 o                         
  -2  -8   7          8.15          1.41         4.49 o                         
  -1  -8   7          0.38         -0.02         4.23 o                         
   0  -8   7          5.52          4.09         4.47 o                         
   1  -8   7         44.07         37.49         4.73 o                         
   2  -8   7          7.97          3.41         4.23 o                         
   3  -8   7         77.12         85.15         5.24 o                         
   4  -8   7          9.83         13.85         4.72 o                         
  -4  -7   7          0.22          5.32         8.02 o                         
  -3  -7   7          7.74          7.64         4.11 o                         
  -2  -7   7         10.64          8.06         4.05 o                         
  -1  -7   7          8.81          9.10         4.29 o                         
   0  -7   7         28.67         28.79         4.84 o                         
   1  -7   7          0.26          1.61         4.18 o                         
   2  -7   7          6.27          7.14         4.33 o                         
   3  -7   7         16.88         14.34         4.16 o                         
   4  -7   7          0.24         -3.27         4.04 o                         
   5  -7   7          6.80          7.91         2.25 o                         
  -5  -6   7         20.88         27.87         5.07 o                         
  -4  -6   7          2.01          0.49         5.32 o                         
  -3  -6   7          2.31          7.05         4.10 o                         
  -2  -6   7          6.39          8.49         4.08 o                         
  -1  -6   7          7.77          5.99         4.14 o                         
   0  -6   7          2.17          2.41         4.07 o                         
   1  -6   7         21.34         16.38         4.22 o                         
   2  -6   7          2.76          3.23         4.10 o                         
   3  -6   7          1.86          4.19         3.72 o                         
   4  -6   7          0.61          8.33         3.53 o                         
   5  -6   7          6.82          5.68         2.15 o                         
   6  -6   7         23.20         23.55         4.79 o                         
  -5  -5   7         18.77         25.28         4.67 o                         
  -4  -5   7          7.68         10.73         3.04 o                         
  -3  -5   7          7.44          4.20         3.94 o                         
  -2  -5   7          5.37          2.79         3.70 o                         
  -1  -5   7          6.29          9.67         4.20 o                         
   0  -5   7         62.62         63.61         4.78 o                         
   1  -5   7         78.36         68.70         4.61 o                         
   2  -5   7          7.50          6.87         4.06 o                         
   3  -5   7          0.05          2.17         3.75 o                         
   4  -5   7         27.75         26.96         2.72 o                         
   5  -5   7          1.26         -1.79         2.96 o                         
   6  -5   7         95.39        101.88        13.02 o                         
   7  -5   7          2.24         -3.51         4.64 o                         
  -6  -4   7          8.75         -4.52         4.52 o                         
  -5  -4   7          0.60          2.75         2.75 o                         
  -4  -4   7          0.81          1.76         3.40 o                         
  -3  -4   7          1.63          2.31         4.02 o                         
  -2  -4   7          0.32          2.10         4.27 o                         
  -1  -4   7          3.23          5.80         3.79 o                         
   0  -4   7        328.90        341.11         6.52 o                         
   1  -4   7        156.26        154.18         5.16 o                         
   2  -4   7        125.05        114.03         4.72 o                         
   3  -4   7         41.40         35.49         3.66 o                         
   4  -4   7          1.05          7.80         2.32 o                         
   5  -4   7          0.26          4.77         2.77 o                         
   6  -4   7         32.41         41.02         3.32 o                         
   7  -4   7          8.19          0.73         3.20 o                         
  -6  -3   7         12.18         13.51         3.11 o                         
  -5  -3   7         11.08         15.55         2.14 o                         
  -4  -3   7          0.09          0.87         2.59 o                         
  -3  -3   7         14.38         14.06         3.91 o                         
  -2  -3   7         30.76         35.19         4.30 o                         
  -1  -3   7         73.34         81.58         4.81 o                         
   0  -3   7          3.18          2.78         3.51 o                         
   1  -3   7         27.19         24.48         3.77 o                         
   2  -3   7        220.31        206.05         5.05 o                         
   3  -3   7          2.81          3.25         1.86 o                         
   4  -3   7         88.77         87.60         4.27 o                         
   5  -3   7          0.06          1.04         2.64 o                         
   6  -3   7         37.72         34.85         3.78 o                         
   7  -3   7         49.31         48.43         5.65 o                         
   8  -3   7          3.10         -0.23         6.72 o                         
  -6  -2   7          2.43          1.35         4.51 o                         
  -5  -2   7          2.42          4.67         2.48 o                         
  -4  -2   7          2.69          2.02         2.03 o                         
  -3  -2   7          7.47          6.24         3.66 o                         
  -2  -2   7         29.73         22.66         3.87 o                         
  -1  -2   7        190.45        191.04         5.55 o                         
   0  -2   7         71.16         68.54         4.36 o                         
   1  -2   7        513.60        523.47         6.79 o                         
   2  -2   7         79.77         81.28         3.91 o                         
   3  -2   7        125.64        119.64        10.65 o                         
   4  -2   7          1.14         -0.86         1.43 o                         
   5  -2   7          1.55         -1.39         2.05 o                         
   6  -2   7          8.71         11.44         4.29 o                         
   7  -2   7         71.62         82.73         3.57 o                         
   8  -2   7          0.05          1.67         2.91 o                         
  -6  -1   7          5.07          6.58         4.55 o                         
  -5  -1   7          0.10         -3.32         3.48 o                         
  -4  -1   7          5.24          5.65         4.41 o                         
  -3  -1   7          4.82         11.94         2.43 o                         
  -2  -1   7        110.86        105.12         4.60 o                         
  -1  -1   7        244.59        265.82         5.91 o                         
   0  -1   7         20.76         21.19         3.58 o                         
   1  -1   7         44.72         47.03         3.71 o                         
   2  -1   7        149.06        159.57         4.42 o                         
   3  -1   7        122.87        131.01         3.19 o                         
   4  -1   7          1.49          2.20         1.62 o                         
   5  -1   7          0.10          3.08         2.25 o                         
   6  -1   7         61.05         58.80         3.39 o                         
   7  -1   7         26.70         35.09         2.29 o                         
   8  -1   7          1.17         11.80         4.48 o                         
  -6   0   7         12.75         16.63         4.95 o                         
  -5   0   7         19.31         21.04         3.45 o                         
  -4   0   7          5.49          5.32         3.48 o                         
  -3   0   7          1.84          2.64         3.50 o                         
  -2   0   7        257.88        284.43         5.93 o                         
  -1   0   7         83.27         81.00         4.41 o                         
   0   0   7         15.00         18.23         3.46 o                         
   1   0   7         16.87         12.44         3.13 o                         
   2   0   7        134.77        130.57         4.00 o                         
   3   0   7         11.84         14.50         1.76 o                         
   4   0   7         11.83          6.68         1.70 o                         
   5   0   7          3.67         -0.52         2.41 o                         
   6   0   7          8.41          4.86         2.56 o                         
   7   0   7        164.56        162.85         3.26 o                         
   8   0   7         75.98         75.60         3.49 o                         
   9   0   7          0.20          4.07         4.68 o                         
  -6   1   7         21.04         31.09         5.03 o                         
  -5   1   7         36.81         37.36         3.90 o                         
  -4   1   7          7.06          3.39         3.67 o                         
  -3   1   7         13.62         11.02         3.58 o                         
  -2   1   7         32.74         28.87         3.72 o                         
  -1   1   7        243.33        251.59         5.43 o                         
   0   1   7          0.89          1.47         3.22 o                         
   1   1   7          0.57          3.08         3.11 o                         
   2   1   7         64.79         58.70         2.56 o                         
   3   1   7          0.04         -0.40         1.53 o                         
   4   1   7          5.99          4.39         2.29 o                         
   5   1   7         14.50         13.51         2.50 o                         
   6   1   7         83.12         86.01         3.39 o                         
   7   1   7          1.77          4.86         2.71 o                         
   8   1   7         13.72          7.00         3.02 o                         
   9   1   7          4.09         14.43         3.14 o                         
  -6   2   7         62.59         68.26         5.75 o                         
  -5   2   7          1.75          1.40         3.47 o                         
  -4   2   7          5.87          2.46         3.77 o                         
  -3   2   7          2.98          4.54         3.65 o                         
  -2   2   7         45.19         38.91         3.94 o                         
  -1   2   7        161.54        158.52         4.75 o                         
   0   2   7         28.24         28.21         3.55 o                         
   1   2   7          8.52          7.99         1.29 o                         
   2   2   7         44.27         46.21         3.12 o                         
   3   2   7          0.62          1.33         1.25 o                         
   4   2   7        100.19        117.15         5.00 o                         
   5   2   7         27.57         26.03         4.47 o                         
   6   2   7         12.41         12.12         3.67 o                         
   7   2   7          0.23          1.95         3.69 o                         
   8   2   7          0.74          6.10         3.02 o                         
   9   2   7         21.31         21.90         3.47 o                         
  -5   3   7         10.03         21.82         4.12 o                         
  -4   3   7          7.16          2.23         3.73 o                         
  -3   3   7         25.18         29.97         4.20 o                         
  -2   3   7         86.68         89.94         4.49 o                         
  -1   3   7          0.02         -3.54         3.54 o                         
   0   3   7         26.65         23.56         3.27 o                         
   1   3   7         20.32         17.89         1.42 o                         
   2   3   7         35.33         41.46         1.48 o                         
   3   3   7         11.65         16.68         1.26 o                         
   4   3   7         99.61         98.28         4.34 o                         
   5   3   7         13.42         13.51         3.83 o                         
   6   3   7         17.76         18.11         3.91 o                         
   7   3   7         22.53         28.41         4.04 o                         
   8   3   7          3.31          8.94         4.20 o                         
   9   3   7         13.95         19.42         3.54 o                         
  -5   4   7          7.44         10.47         4.13 o                         
  -4   4   7          5.18          0.48         3.66 o                         
  -3   4   7          6.95          3.22         3.90 o                         
  -2   4   7         20.91         16.31         4.05 o                         
  -1   4   7         59.81         61.33         4.42 o                         
   0   4   7         91.42         97.19         4.24 o                         
   1   4   7        111.33        116.51         2.18 o                         
   2   4   7         52.38         50.86         2.19 o                         
   3   4   7         28.07         22.93         1.48 o                         
   4   4   7         28.55         26.41         2.61 o                         
   5   4   7         45.39         44.53         4.15 o                         
   6   4   7         27.95         28.58         4.12 o                         
   7   4   7         26.94         31.38         4.21 o                         
   8   4   7          1.00          3.41         4.25 o                         
   9   4   7          9.75         12.08         5.09 o                         
  -5   5   7         58.90         59.27         6.17 o                         
  -4   5   7          8.62          3.47         4.23 o                         
  -3   5   7          2.37          3.80         3.87 o                         
  -2   5   7        269.84        263.75         5.00 o                         
  -1   5   7        265.47        279.09         4.66 o                         
   0   5   7         23.80         30.25         2.94 o                         
   1   5   7        118.32        114.27         6.95 o                         
   2   5   7         52.09         47.67         1.71 o                         
   3   5   7         73.68         76.06         1.83 o                         
   4   5   7          1.41          2.02         3.39 o                         
   5   5   7        109.24        128.54         6.19 o                         
   6   5   7         61.68         58.83         4.56 o                         
   7   5   7         18.83         20.84         4.28 o                         
   8   5   7          5.55          3.72         4.61 o                         
  -4   6   7          0.07         -0.24         2.95 o                         
  -3   6   7          2.98          3.37         3.87 o                         
  -2   6   7          2.37          2.07         3.07 o                         
  -1   6   7         26.59         31.81         3.58 o                         
   0   6   7         11.60          9.80         3.69 o                         
   1   6   7         31.92         30.50         1.95 o                         
   2   6   7         86.63         90.98         2.09 o                         
   3   6   7         12.75         13.66         1.80 o                         
   4   6   7         18.52         20.54         2.84 o                         
   5   6   7         26.57         30.37         3.06 o                         
   6   6   7         32.63         35.34         3.17 o                         
   7   6   7         78.60         79.35         5.06 o                         
   8   6   7          0.65         -0.98         4.64 o                         
  -4   7   7          6.10         10.12         5.24 o                         
  -3   7   7          6.33          0.73         4.64 o                         
  -2   7   7         24.59         25.81         4.94 o                         
  -1   7   7          2.57          1.50         4.38 o                         
   0   7   7         67.41         60.90         4.87 o                         
   1   7   7         13.04         16.54         1.98 o                         
   2   7   7        274.34        259.73         3.40 o                         
   3   7   7          2.34          4.59         2.05 o                         
   4   7   7         97.43         99.10         7.08 o                         
   5   7   7         42.62         37.05         4.25 o                         
   6   7   7         71.03         68.87         3.69 o                         
   7   7   7         38.06         43.46         4.70 o                         
   8   7   7          2.85          6.15         4.51 o                         
  -3   8   7          3.24         11.77         4.83 o                         
  -2   8   7          9.38          4.37         4.87 o                         
  -1   8   7         16.60         23.73         4.82 o                         
   0   8   7         23.87         20.17         4.59 o                         
   1   8   7         11.73          7.78         2.72 o                         
   2   8   7        170.03        157.62         3.28 o                         
   3   8   7          0.13          0.17         2.52 o                         
   4   8   7          3.01          1.01         2.59 o                         
   5   8   7          5.45          4.14         2.95 o                         
   6   8   7         19.47         23.91         3.94 o                         
   7   8   7          5.04          6.38         3.19 o                         
  -2   9   7          8.08          7.93         4.04 o                         
  -1   9   7         26.93         29.93         5.56 o                         
   0   9   7          0.03         -2.23         4.59 o                         
   1   9   7         51.57         51.51         2.79 o                         
   2   9   7         16.81         13.85         2.81 o                         
   3   9   7          3.87         -0.62         4.05 o                         
   4   9   7         26.45         23.75         2.86 o                         
   5   9   7          0.23          2.88         2.80 o                         
   6   9   7          1.94          5.86         3.03 o                         
  -1  10   7          0.20          4.84         4.87 o                         
   0  10   7          9.23          6.24         3.84 o                         
   1  10   7         39.15         43.96         3.42 o                         
   2  10   7         18.97         20.30         3.24 o                         
   3  10   7         11.57         10.69         4.38 o                         
   4  10   7          0.89          7.18         4.54 o                         
   5  10   7          5.23          7.53         4.77 o                         
   0  -9   8          4.78         -1.76         4.99 o                         
   1  -9   8          0.57         -1.43         4.67 o                         
  -2  -8   8          4.32          3.59         4.71 o                         
  -1  -8   8          0.98         -1.85         4.61 o                         
   0  -8   8          0.02          4.60         4.63 o                         
   1  -8   8          0.48          1.12         4.57 o                         
   2  -8   8          0.28         -1.08         4.68 o                         
   3  -8   8          3.05          3.71         4.47 o                         
   4  -8   8          7.69         14.99         4.49 o                         
  -3  -7   8          0.35         -1.59         4.42 o                         
  -2  -7   8         12.99          8.92         4.78 o                         
  -1  -7   8          2.13         -1.71         4.21 o                         
   0  -7   8         12.88         14.07         4.60 o                         
   1  -7   8          3.61         -1.88         4.25 o                         
   2  -7   8          7.41          8.42         4.30 o                         
   3  -7   8          0.15         -1.54         4.28 o                         
   4  -7   8          5.97          4.97         3.92 o                         
   5  -7   8          5.11          8.92         5.02 o                         
  -4  -6   8          0.57          2.16         6.35 o                         
  -3  -6   8          7.44          6.44         4.46 o                         
  -2  -6   8         18.60         10.61         4.74 o                         
  -1  -6   8          0.19          2.89         4.43 o                         
   0  -6   8         18.80         17.21         4.52 o                         
   1  -6   8          0.79         -0.61         4.44 o                         
   2  -6   8          0.06          1.13         4.15 o                         
   3  -6   8          1.51          4.16         4.19 o                         
   4  -6   8         17.44         15.11         4.04 o                         
   5  -6   8          4.41         -2.76         4.65 o                         
   6  -6   8          0.43         12.05         4.82 o                         
  -5  -5   8          1.99          2.62         4.72 o                         
  -4  -5   8          0.55         -0.59         3.85 o                         
  -3  -5   8         11.25         16.44         4.56 o                         
  -2  -5   8          2.54          4.43         4.28 o                         
  -1  -5   8         16.48         30.65         4.18 o                         
   0  -5   8          1.37          3.27         4.27 o                         
   1  -5   8         13.79         10.75         4.40 o                         
   2  -5   8          0.00         -0.81         3.89 o                         
   3  -5   8          9.45          3.97         4.13 o                         
   4  -5   8          9.61          8.51         3.94 o                         
   5  -5   8         32.40         35.88         4.56 o                         
   6  -5   8         24.56         13.20         4.32 o                         
  -5  -4   8         30.24         30.39         4.85 o                         
  -4  -4   8          2.71          2.47         3.01 o                         
  -3  -4   8         30.60         27.23         4.46 o                         
  -2  -4   8          1.30         -2.40         4.39 o                         
  -1  -4   8          9.36          1.21         4.18 o                         
   0  -4   8          9.24          9.70         4.10 o                         
   1  -4   8        127.89        129.19         5.30 o                         
   2  -4   8         77.71         69.14         4.49 o                         
   3  -4   8          0.00         -2.08         3.47 o                         
   4  -4   8         57.50         57.85         3.91 o                         
   5  -4   8         91.95         93.54         5.30 o                         
   6  -4   8          9.79          6.12         4.38 o                         
   7  -4   8         12.18         12.43         4.76 o                         
  -5  -3   8         37.90         46.82         4.99 o                         
  -4  -3   8          4.45          5.53         3.57 o                         
  -3  -3   8         29.86         33.03         4.67 o                         
  -2  -3   8          0.09         -0.96         4.07 o                         
  -1  -3   8          3.82          0.61         4.08 o                         
   0  -3   8         87.97         86.03         5.11 o                         
   1  -3   8          1.12          0.13         3.69 o                         
   2  -3   8         10.05         10.91         3.74 o                         
   3  -3   8         14.93         11.50         3.50 o                         
   4  -3   8        127.55        137.14         9.24 o                         
   5  -3   8         82.02         85.59         5.22 o                         
   6  -3   8          2.42          2.86         4.75 o                         
   7  -3   8         11.87          7.08         4.70 o                         
  -5  -2   8          2.47          5.07         3.65 o                         
  -4  -2   8         15.50         16.46         3.57 o                         
  -3  -2   8         16.55         19.84         4.18 o                         
  -2  -2   8         35.62         34.93         4.55 o                         
  -1  -2   8        166.73        161.74         5.56 o                         
   0  -2   8          7.76          8.52         3.98 o                         
   1  -2   8          6.49          4.63         3.72 o                         
   2  -2   8         45.86         47.76         4.02 o                         
   3  -2   8         10.56         11.25         3.31 o                         
   4  -2   8        273.23        271.00         7.13 o                         
   5  -2   8         30.71         31.04         3.91 o                         
   6  -2   8          2.13         -3.38         4.65 o                         
   7  -2   8          4.43         -4.50         4.50 o                         
   8  -2   8         12.75         -0.56         4.41 o                         
  -5  -1   8          1.69          4.55         3.60 o                         
  -4  -1   8          2.58          2.59         3.79 o                         
  -3  -1   8         65.10         57.46         3.74 o                         
  -2  -1   8         54.54         54.19         4.63 o                         
  -1  -1   8        130.06        113.70         5.07 o                         
   0  -1   8         31.78         23.70         4.00 o                         
   1  -1   8          0.32          0.75         3.42 o                         
   2  -1   8          8.11          6.61         3.55 o                         
   3  -1   8         11.45          8.81         2.47 o                         
   4  -1   8        150.77        148.34         5.17 o                         
   5  -1   8         22.39         21.19         3.80 o                         
   6  -1   8         28.40         23.29         2.74 o                         
   7  -1   8         31.63         34.33         4.63 o                         
  -5   0   8          4.70          5.80         3.77 o                         
  -4   0   8         50.65         40.89         4.32 o                         
  -3   0   8         15.16         18.30         4.09 o                         
  -2   0   8         19.99         28.86         4.17 o                         
  -1   0   8         40.99         36.60         4.25 o                         
   0   0   8         21.84         26.70         3.92 o                         
   1   0   8        114.37        132.57         4.74 o                         
   2   0   8          3.12          3.74         2.27 o                         
   3   0   8         16.92         16.51         1.87 o                         
   4   0   8         77.41         76.81         6.23 o                         
   5   0   8        113.96        122.75         3.41 o                         
   6   0   8         23.95         22.95         2.82 o                         
   7   0   8          6.25          2.57         2.74 o                         
   8   0   8          7.36          5.71         3.56 o                         
  -5   1   8          4.48          3.03         3.86 o                         
  -4   1   8         25.56         26.80         4.05 o                         
  -3   1   8         51.11         42.28         4.18 o                         
  -2   1   8          1.22          1.86         3.86 o                         
  -1   1   8         31.11         37.57         4.07 o                         
   0   1   8         55.59         58.59         4.09 o                         
   1   1   8          0.79          0.30         2.13 o                         
   2   1   8         18.48         17.75         2.29 o                         
   3   1   8         25.57         21.15         1.95 o                         
   4   1   8        136.43        145.32         4.61 o                         
   5   1   8         92.67         92.10         3.27 o                         
   6   1   8          1.30          1.33         2.61 o                         
   7   1   8          0.99          3.80         3.50 o                         
   8   1   8          0.00          9.61         3.32 o                         
  -5   2   8         13.74          9.79         4.01 o                         
  -4   2   8          2.26          4.81         3.68 o                         
  -3   2   8         16.04         12.57         3.87 o                         
  -2   2   8         19.09         19.14         3.86 o                         
  -1   2   8         30.23         29.78         4.07 o                         
   0   2   8          4.69          2.41         3.29 o                         
   1   2   8         19.58         15.38         2.75 o                         
   2   2   8         61.30         65.82         2.54 o                         
   3   2   8         30.27         33.57         1.94 o                         
   4   2   8         78.47         79.11         3.17 o                         
   5   2   8         19.98         18.73         2.72 o                         
   6   2   8          9.20          6.32         3.73 o                         
   7   2   8         19.07         17.77         3.70 o                         
   8   2   8          9.07         20.90         4.14 o                         
  -5   3   8          5.76          3.17         3.89 o                         
  -4   3   8          0.11          3.85         3.86 o                         
  -3   3   8         22.91         33.32         4.25 o                         
  -2   3   8         57.77         63.91         4.46 o                         
  -1   3   8         10.46          7.57         3.76 o                         
   0   3   8        182.79        183.44         5.09 o                         
   1   3   8         11.87          8.43         3.06 o                         
   2   3   8          0.70         -0.73         1.49 o                         
   3   3   8          3.07          2.33         1.45 o                         
   4   3   8        106.98        123.38         3.32 o                         
   5   3   8         73.22         65.29         4.31 o                         
   6   3   8          0.41         -1.40         3.73 o                         
   7   3   8          5.22          9.43         3.93 o                         
   8   3   8          4.33         12.69         4.28 o                         
  -5   4   8          2.88          1.27         3.95 o                         
  -4   4   8         49.59         57.27         4.71 o                         
  -3   4   8         17.33         15.58         3.99 o                         
  -2   4   8        156.56        150.27         5.61 o                         
  -1   4   8         23.77         23.07         4.14 o                         
   0   4   8         29.26         35.04         3.80 o                         
   1   4   8          3.16          5.24         2.47 o                         
   2   4   8          1.69          1.59         1.71 o                         
   3   4   8          0.61          0.56         1.50 o                         
   4   4   8         14.70         17.72         3.82 o                         
   5   4   8        120.47        125.32         5.19 o                         
   6   4   8         12.34         11.26         4.02 o                         
   7   4   8          1.47          0.49         3.87 o                         
   8   4   8         19.91         29.39         4.57 o                         
  -4   5   8          5.45          8.46         4.04 o                         
  -3   5   8        156.50        158.15         6.05 o                         
  -2   5   8         17.67         18.50         4.28 o                         
  -1   5   8         17.93         14.06         3.05 o                         
   0   5   8         45.63         50.85         3.14 o                         
   1   5   8          0.31         -0.63         2.55 o                         
   2   5   8          3.55          3.26         1.59 o                         
   3   5   8          0.13          0.60         1.59 o                         
   4   5   8         10.11          7.01         2.65 o                         
   5   5   8         46.85         49.19         4.38 o                         
   6   5   8          6.46          7.82         3.85 o                         
   7   5   8         86.31        104.70         5.35 o                         
   8   5   8         11.13         19.68         4.30 o                         
  -4   6   8          0.29          2.51         3.33 o                         
  -3   6   8         36.60         46.90         3.66 o                         
  -2   6   8         31.10         34.22         5.49 o                         
  -1   6   8          5.73          6.52         3.02 o                         
   0   6   8         47.24         44.71         3.55 o                         
   1   6   8         40.74         40.27         3.01 o                         
   2   6   8          2.42          3.80         1.66 o                         
   3   6   8        175.31        176.37         2.49 o                         
   4   6   8         42.73         46.13         3.04 o                         
   5   6   8         84.09        102.65         3.98 o                         
   6   6   8          0.60         -3.90         3.90 o                         
   7   6   8         26.09         34.52         4.56 o                         
   8   6   8         10.80         11.88         4.40 o                         
  -3   7   8         18.55         29.19         5.65 o                         
  -2   7   8          4.15          4.72         3.13 o                         
  -1   7   8         27.67         30.82         3.38 o                         
   0   7   8          6.14          3.69         2.85 o                         
   1   7   8         20.19         18.35         2.24 o                         
   2   7   8         37.77         33.43         1.94 o                         
   3   7   8         34.75         33.01         2.33 o                         
   4   7   8         92.07         90.94         3.46 o                         
   5   7   8         79.25         79.94         3.55 o                         
   6   7   8          0.86          0.85         3.75 o                         
   7   7   8         17.33         22.13         4.28 o                         
  -2   8   8          2.33          3.97         4.58 o                         
  -1   8   8          2.00          1.07         4.78 o                         
   0   8   8         92.95         99.34         5.38 o                         
   1   8   8          9.60          5.40         4.34 o                         
   2   8   8          6.72          8.97         2.13 o                         
   3   8   8         10.14          5.19         2.16 o                         
   4   8   8         14.48         12.19         2.76 o                         
   5   8   8         48.00         65.37        17.01 o                         
   6   8   8          6.05          5.38         3.06 o                         
   7   8   8          1.60          3.50         4.13 o                         
  -1   9   8          2.28          6.06         4.76 o                         
   0   9   8          2.95          8.81         4.40 o                         
   1   9   8          0.38         -0.98         4.14 o                         
   2   9   8          0.09         -2.39         2.39 o                         
   3   9   8          8.23          4.08         4.03 o                         
   4   9   8         37.65         34.32         2.98 o                         
   5   9   8         29.49         31.59         3.21 o                         
   6   9   8          0.68         -1.28         3.06 o                         
   1  10   8          0.04         -3.36         3.36 o                         
   2  10   8          0.06          2.55         3.54 o                         
   3  10   8          1.72          8.59         4.37 o                         
   4  10   8          5.90          5.14         4.52 o                         
  -1  -8   9          1.41          9.78         4.96 o                         
   0  -8   9         14.29         15.39         4.97 o                         
   1  -8   9         15.48         10.26         4.75 o                         
   2  -8   9          1.04         -1.56         4.77 o                         
  -2  -7   9         10.92         16.91         5.18 o                         
  -1  -7   9          1.82         -3.54         4.49 o                         
   0  -7   9          0.01         -2.67         4.68 o                         
   1  -7   9          1.56          1.09         4.41 o                         
   2  -7   9          2.14         -2.03         4.24 o                         
   3  -7   9          0.71          0.38         4.19 o                         
   4  -7   9         12.58         21.17         4.55 o                         
  -3  -6   9         24.82         26.51         5.38 o                         
  -2  -6   9          2.04          6.35         4.86 o                         
  -1  -6   9          0.45         -2.53         4.23 o                         
   0  -6   9         25.20         31.06         4.71 o                         
   1  -6   9         25.66         22.30         4.75 o                         
   2  -6   9          1.91          3.39         4.35 o                         
   3  -6   9          7.24          1.79         4.03 o                         
   4  -6   9          4.91          2.29         4.12 o                         
   5  -6   9          1.87         -4.94         4.94 o                         
  -4  -5   9          1.68          9.80         3.45 o                         
  -3  -5   9          0.60          0.91         4.48 o                         
  -2  -5   9          0.58         -1.54         4.46 o                         
  -1  -5   9          0.05         -1.22         4.42 o                         
   0  -5   9          0.80          0.45         4.15 o                         
   1  -5   9          4.49          6.98         4.43 o                         
   2  -5   9          6.37          6.75         4.19 o                         
   3  -5   9          3.65          5.62         3.81 o                         
   4  -5   9         13.10          6.46         3.57 o                         
   5  -5   9          9.47         16.11         4.61 o                         
   6  -5   9          9.19         -0.03         5.21 o                         
  -4  -4   9          2.82          4.62         4.46 o                         
  -3  -4   9          0.28         -4.41         4.41 o                         
  -2  -4   9          0.42         -0.56         4.21 o                         
  -1  -4   9          1.16          1.35         4.29 o                         
   0  -4   9          0.94          0.57         4.27 o                         
   1  -4   9         11.00          7.50         4.12 o                         
   2  -4   9          9.88         10.80         4.05 o                         
   3  -4   9        144.14        138.06         5.52 o                         
   4  -4   9         32.81         34.82         4.23 o                         
   5  -4   9          2.85          5.44         4.37 o                         
   6  -4   9          1.02          8.65         5.09 o                         
  -4  -3   9         15.71         24.14         4.86 o                         
  -3  -3   9          0.52         -0.33         4.26 o                         
  -2  -3   9         26.97         20.52         4.76 o                         
  -1  -3   9          7.46          4.78         4.40 o                         
   0  -3   9        125.62        105.61         5.76 o                         
   1  -3   9        250.70        242.69         6.49 o                         
   2  -3   9        201.04        200.18         5.93 o                         
   3  -3   9         46.04         37.64         3.91 o                         
   4  -3   9          0.49         -0.44         3.13 o                         
   5  -3   9          6.79          9.43         4.84 o                         
   6  -3   9          9.40         16.17         4.98 o                         
   7  -3   9          4.26         13.66         4.92 o                         
  -5  -2   9          0.39         -4.23         4.23 o                         
  -4  -2   9          1.29          7.39         4.04 o                         
  -3  -2   9          2.90          6.84         4.21 o                         
  -2  -2   9         52.24         46.84         4.78 o                         
  -1  -2   9         25.83         17.59         4.48 o                         
   0  -2   9        130.23        140.80         5.66 o                         
   1  -2   9         74.01         73.06         4.80 o                         
   2  -2   9        156.13        169.06         5.50 o                         
   3  -2   9         25.93         16.98         3.96 o                         
   4  -2   9          0.00          1.87         1.93 o                         
   5  -2   9         11.33         12.19         4.93 o                         
   6  -2   9          3.33          7.18         4.70 o                         
   7  -2   9         11.05         -3.35         5.12 o                         
  -5  -1   9          2.59         -0.74         3.90 o                         
  -4  -1   9          4.48          7.38         4.08 o                         
  -3  -1   9         58.92         64.96         4.90 o                         
  -2  -1   9          6.25          9.58         4.51 o                         
  -1  -1   9          6.30         -0.90         4.36 o                         
   0  -1   9          1.66          2.86         4.21 o                         
   1  -1   9          2.02          1.53         3.76 o                         
   2  -1   9        131.61        140.78         5.00 o                         
   3  -1   9         93.06         97.51         6.07 o                         
   4  -1   9         24.48         24.55         3.74 o                         
   5  -1   9         13.97         15.24         2.67 o                         
   6  -1   9         24.01         24.93         2.82 o                         
   7  -1   9         20.31         25.81         5.13 o                         
   8  -1   9         23.95         26.66         5.04 o                         
  -5   0   9          3.23          2.84         3.91 o                         
  -4   0   9          1.47          1.67         3.88 o                         
  -3   0   9          0.40          1.39         4.08 o                         
  -2   0   9          1.96         -0.85         3.95 o                         
  -1   0   9         27.71         30.43         4.31 o                         
   0   0   9         11.36          8.57         3.89 o                         
   1   0   9         11.74          6.96         3.69 o                         
   2   0   9        250.13        252.17        10.61 o                         
   3   0   9         23.57         22.54         2.72 o                         
   4   0   9         31.92         35.58         2.98 o                         
   5   0   9         38.71         37.02         2.71 o                         
   6   0   9         48.59         47.18         3.08 o                         
   7   0   9         70.08         78.88         6.34 o                         
   8   0   9          5.13         10.16         3.49 o                         
  -4   1   9          9.36         12.76         4.13 o                         
  -3   1   9          3.76          0.95         3.83 o                         
  -2   1   9         16.90         14.66         3.97 o                         
  -1   1   9          7.46          7.59         3.97 o                         
   0   1   9         15.41         10.92         3.92 o                         
   1   1   9         14.09         13.59         2.31 o                         
   2   1   9         44.54         45.95         2.68 o                         
   3   1   9        200.56        221.81         8.02 o                         
   4   1   9          3.95          1.34         2.67 o                         
   5   1   9          0.05         -2.80         2.80 o                         
   6   1   9          0.01         -2.27         2.75 o                         
   7   1   9          6.17          0.75         2.81 o                         
   8   1   9          7.66          9.31         3.66 o                         
  -4   2   9          0.06          5.68         4.15 o                         
  -3   2   9          0.28         -2.27         3.77 o                         
  -2   2   9          1.37         -1.69         3.84 o                         
  -1   2   9         26.09         26.23         4.16 o                         
   0   2   9         24.84         17.92         3.98 o                         
   1   2   9        104.27         85.54        11.28 o                         
   2   2   9          0.06          3.09         2.17 o                         
   3   2   9         54.59         52.62         2.10 o                         
   4   2   9         64.33         64.68         6.58 o                         
   5   2   9          2.08         -0.60         2.63 o                         
   6   2   9          0.54         -0.24         2.64 o                         
   7   2   9          7.26         -1.87         3.59 o                         
   8   2   9          3.19          9.30         3.72 o                         
  -4   3   9          3.27          4.38         3.99 o                         
  -3   3   9         16.65         13.13         4.23 o                         
  -2   3   9          2.48         -1.40         3.90 o                         
  -1   3   9        179.28        176.27         5.73 o                         
   0   3   9         46.02         43.76         4.33 o                         
   1   3   9         35.01         36.17         3.74 o                         
   2   3   9          7.67          5.74         2.29 o                         
   3   3   9         81.10         80.09         2.74 o                         
   4   3   9         60.18         64.72         3.13 o                         
   5   3   9          1.22          2.16         3.65 o                         
   6   3   9          6.24          9.40         3.81 o                         
   7   3   9          0.92         -3.33         3.42 o                         
   8   3   9          0.20          3.31         3.77 o                         
  -4   4   9          1.21         -0.99         4.28 o                         
  -3   4   9         22.96         17.30         4.43 o                         
  -2   4   9        140.66        152.72         5.76 o                         
  -1   4   9         17.53         20.17         4.32 o                         
   0   4   9          8.34          3.82         3.74 o                         
   1   4   9          0.03         -0.43         2.47 o                         
   2   4   9         41.39         42.87         5.88 o                         
   3   4   9         18.38         20.64         3.40 o                         
   4   4   9         37.21         46.04         4.35 o                         
   5   4   9          7.31          0.75         3.74 o                         
   6   4   9          3.94         -3.82         3.82 o                         
   7   4   9          5.84          2.91         3.86 o                         
   8   4   9         12.30         16.42         4.40 o                         
  -3   5   9         37.76         34.48         4.62 o                         
  -2   5   9         12.40         15.77         4.39 o                         
  -1   5   9          7.90          8.81         3.15 o                         
   0   5   9         64.38         63.44         3.38 o                         
   1   5   9          0.02          0.52         2.72 o                         
   2   5   9         21.02         23.28         2.24 o                         
   3   5   9        161.78        157.60         9.53 o                         
   4   5   9          0.25          0.92         2.65 o                         
   5   5   9          8.99          2.45         3.91 o                         
   6   5   9         76.86         73.84         5.09 o                         
   7   5   9         30.55         33.68         4.77 o                         
   8   5   9          0.02          5.86         4.06 o                         
  -3   6   9          2.81         -1.09         3.24 o                         
  -2   6   9         18.37         23.28         5.34 o                         
  -1   6   9          0.12          3.37         2.99 o                         
   0   6   9          0.01          1.66         2.93 o                         
   1   6   9          0.72          0.15         2.88 o                         
   2   6   9         37.18         34.86         2.36 o                         
   3   6   9          0.04          2.68         1.98 o                         
   4   6   9        130.80        130.12         3.82 o                         
   5   6   9         71.10         74.64         3.43 o                         
   6   6   9          4.31         -1.86         3.99 o                         
   7   6   9          0.30          2.84         3.96 o                         
  -2   7   9          3.62          1.74         3.35 o                         
  -1   7   9          0.01          0.61         3.18 o                         
   0   7   9          0.07          3.76         3.05 o                         
   1   7   9          2.26          5.02         2.16 o                         
   2   7   9          0.32          1.28         2.48 o                         
   3   7   9        130.74        120.13        14.18 o                         
   4   7   9         37.60         31.00         3.10 o                         
   5   7   9         21.56         24.00         3.28 o                         
   6   7   9          0.80         -1.02         2.91 o                         
   7   7   9          1.37          7.77         4.08 o                         
  -1   8   9          0.08          2.07         4.57 o                         
   0   8   9          5.28          6.82         4.66 o                         
   1   8   9          8.22          8.17         4.31 o                         
   2   8   9          2.83          2.51         2.57 o                         
   3   8   9         36.50         27.92         3.61 o                         
   4   8   9         11.29          8.34         2.83 o                         
   5   8   9          6.09          3.91         3.02 o                         
   6   8   9         17.83         17.83         3.30 o                         
   0   9   9          1.34         -2.73         4.28 o                         
   1   9   9          0.14         -1.33         4.03 o                         
   2   9   9          1.79          4.84         4.07 o                         
   3   9   9          8.90          6.23         3.54 o                         
   4   9   9          0.00         -3.02         3.04 o                         
   5   9   9          9.03          4.61         2.88 o                         
   0  -7  10          0.01         -3.67         4.86 o                         
   1  -7  10          7.62          9.65         4.99 o                         
   2  -7  10          0.07          5.78         4.41 o                         
  -2  -6  10          2.15         -4.90         4.90 o                         
  -1  -6  10          0.25          4.55         4.92 o                         
   0  -6  10          2.65          1.24         4.66 o                         
   1  -6  10         29.26         24.36         4.81 o                         
   2  -6  10          0.06         -0.57         4.39 o                         
   3  -6  10          3.75          2.68         4.14 o                         
   4  -6  10          0.03         -4.22         4.22 o                         
  -2  -5  10          0.06         -3.38         4.86 o                         
  -1  -5  10          0.36          1.87         4.64 o                         
   0  -5  10         10.26          5.65         4.70 o                         
   1  -5  10         49.42         50.20         4.92 o                         
   2  -5  10          0.83         -1.36         4.05 o                         
   3  -5  10          0.74          2.43         4.09 o                         
   4  -5  10          8.96          3.35         4.11 o                         
   5  -5  10          0.05         -0.75         4.91 o                         
  -3  -4  10          4.34          0.52         4.99 o                         
  -2  -4  10          3.49          6.89         4.44 o                         
  -1  -4  10          2.30          1.39         4.54 o                         
   0  -4  10         18.22         23.64         4.79 o                         
   1  -4  10          6.11          6.39         4.68 o                         
   2  -4  10          4.72          2.16         4.12 o                         
   3  -4  10         18.28         17.53         4.17 o                         
   4  -4  10          0.21          5.86         3.90 o                         
   5  -4  10          1.61         10.64         4.70 o                         
   6  -4  10          2.58         10.88         4.99 o                         
  -3  -3  10          0.75          7.10         4.58 o                         
  -2  -3  10          8.05          4.80         4.57 o                         
  -1  -3  10          0.67          3.70         4.28 o                         
   0  -3  10          0.02         -3.58         4.26 o                         
   1  -3  10         92.00         83.03         5.40 o                         
   2  -3  10          6.33          6.16         4.01 o                         
   3  -3  10          2.57         -0.57         4.05 o                         
   4  -3  10         23.54         20.83         5.29 o                         
   5  -3  10          2.06          2.47         5.04 o                         
   6  -3  10          0.24          2.55         4.95 o                         
  -4  -2  10          0.41         10.33         4.63 o                         
  -3  -2  10          0.17          1.15         3.35 o                         
  -2  -2  10         13.00         14.93         4.64 o                         
  -1  -2  10          0.02         -3.38         4.49 o                         
   0  -2  10         42.41         39.83         4.89 o                         
   1  -2  10          0.59          2.78         4.42 o                         
   2  -2  10          1.04          1.58         3.97 o                         
   3  -2  10          8.79          7.76         4.04 o                         
   4  -2  10         27.56         27.18         3.16 o                         
   5  -2  10          2.85          6.73         4.67 o                         
   6  -2  10         10.57         10.04         4.69 o                         
   7  -2  10          2.10          6.14         5.29 o                         
  -4  -1  10          0.12          3.03         4.31 o                         
  -3  -1  10          0.02          2.87         4.27 o                         
  -2  -1  10         18.60         24.83         4.46 o                         
  -1  -1  10          5.84          2.93         4.36 o                         
   0  -1  10         25.74         26.29         4.52 o                         
   1  -1  10          0.11          2.78         4.11 o                         
   2  -1  10          0.11          1.34         4.11 o                         
   3  -1  10         50.46         52.26         5.57 o                         
   4  -1  10          8.64         12.06         4.43 o                         
   5  -1  10          5.53          6.55         4.34 o                         
   6  -1  10          1.23          0.48         3.12 o                         
   7  -1  10          7.65         -3.78         5.09 o                         
  -4   0  10          0.30         -4.12         4.12 o                         
  -3   0  10          4.77          2.39         4.09 o                         
  -2   0  10          0.64          6.38         4.11 o                         
  -1   0  10          0.12          5.47         4.16 o                         
   0   0  10         31.30         27.04         4.53 o                         
   1   0  10          0.04         -1.54         3.87 o                         
   2   0  10          0.55         -0.59         2.63 o                         
   3   0  10         12.01         12.77         2.54 o                         
   4   0  10         18.78         19.10         2.83 o                         
   5   0  10          3.93          1.34         2.68 o                         
   6   0  10         22.82         20.53         4.72 o                         
   7   0  10         12.38         10.57         2.89 o                         
  -4   1  10          0.53         -0.49         4.57 o                         
  -3   1  10          2.09         -0.13         4.01 o                         
  -2   1  10          4.82          3.43         3.89 o                         
  -1   1  10          5.04          3.80         4.15 o                         
   0   1  10         19.40         22.61         4.33 o                         
   1   1  10          6.27         14.14         4.51 o                         
   2   1  10          6.50          7.51         2.59 o                         
   3   1  10          6.06          3.03         2.63 o                         
   4   1  10          0.34          1.84         2.71 o                         
   5   1  10         55.49         57.66         3.26 o                         
   6   1  10          1.58          0.78         2.65 o                         
   7   1  10          3.78          4.33         4.52 o                         
  -3   2  10          7.57          8.34         4.24 o                         
  -2   2  10          1.49         -1.16         4.00 o                         
  -1   2  10         29.86         26.29         4.30 o                         
   0   2  10         19.45         17.21         3.93 o                         
   1   2  10          9.53         10.89         3.69 o                         
   2   2  10         17.21         21.65         2.56 o                         
   3   2  10          0.84          3.91         2.39 o                         
   4   2  10          1.44         -0.20         2.76 o                         
   5   2  10         50.70         57.62         3.34 o                         
   6   2  10          2.45          1.06         2.83 o                         
  -3   3  10          4.19          2.03         4.08 o                         
  -2   3  10         16.09         10.59         4.23 o                         
  -1   3  10          5.07          1.27         3.94 o                         
   0   3  10         15.41         15.59         4.08 o                         
   1   3  10        110.03        112.80         4.83 o                         
   2   3  10          8.05          7.70         3.34 o                         
   3   3  10          1.44          2.56         1.95 o                         
   4   3  10          8.64          8.68         4.79 o                         
   5   3  10         55.13         51.63         3.32 o                         
   6   3  10          1.49         -1.60         3.76 o                         
   7   3  10          0.06         -4.05         4.05 o                         
  -3   4  10          3.56         -3.07         4.43 o                         
  -2   4  10         52.32         48.02         4.89 o                         
  -1   4  10         50.57         51.08         4.81 o                         
   0   4  10         26.30         37.71         4.34 o                         
   1   4  10         80.67         75.56         4.66 o                         
   2   4  10          2.92          2.91         3.78 o                         
   3   4  10          0.09         -0.45         2.42 o                         
   4   4  10         14.19         12.39         4.08 o                         
   5   4  10         42.80         54.61         4.44 o                         
   6   4  10          1.88         -2.71         3.97 o                         
   7   4  10          1.16          5.84         4.01 o                         
  -2   5  10          2.75          2.14         4.20 o                         
  -1   5  10          0.67         -1.15         2.99 o                         
   0   5  10          5.46          6.55         2.86 o                         
   1   5  10         34.33         37.46         3.10 o                         
   2   5  10          8.75         11.41         2.29 o                         
   3   5  10         10.37         13.98         4.05 o                         
   4   5  10         14.13         15.53         4.01 o                         
   5   5  10          2.12         -3.81         3.81 o                         
   6   5  10          0.02          1.78         4.15 o                         
   7   5  10          1.78         -2.31         4.06 o                         
  -2   6  10         12.04         10.91         3.40 o                         
  -1   6  10          0.07          2.64         3.19 o                         
   0   6  10          0.41         -3.09         3.09 o                         
   1   6  10         21.77         19.57         3.21 o                         
   2   6  10         45.81         43.90         2.59 o                         
   3   6  10         33.11         29.70         6.54 o                         
   4   6  10         24.61         27.83         4.25 o                         
   5   6  10         34.15         30.26         4.49 o                         
   6   6  10          7.03          1.36         4.05 o                         
   7   6  10          0.65         -4.38         4.38 o                         
  -1   7  10          1.80          0.50         3.38 o                         
   0   7  10          1.39         -1.86         3.27 o                         
   1   7  10         14.35          8.85         3.13 o                         
   2   7  10         17.02         16.29         2.33 o                         
   3   7  10         13.65         15.75         2.66 o                         
   5   7  10          3.11          1.28         2.86 o                         
   6   7  10          0.97          2.17         3.97 o                         
   0   8  10          5.97          4.98         3.17 o                         
   1   8  10         25.85         27.06         3.23 o                         
   2   8  10          0.76         -0.27         5.57 o                         
   3   8  10          3.53          4.68         5.57 o                         
   4   8  10          3.08          1.68         3.48 o                         
   5   8  10          0.43         -2.97         2.97 o                         
   1  -6  11          0.29          5.48         4.93 o                         
  -1  -5  11          3.53          2.27         5.03 o                         
   0  -5  11          0.53          3.68         4.94 o                         
   1  -5  11          6.91         11.82         4.98 o                         
   2  -5  11         34.73         37.92         5.32 o                         
   3  -5  11          0.01         -0.19         4.31 o                         
   4  -5  11          2.28         -3.29         3.58 o                         
  -2  -4  11          7.43          9.60         4.99 o                         
  -1  -4  11          0.00         -0.09         4.94 o                         
   0  -4  11          8.38         10.75         5.11 o                         
   1  -4  11          6.33          8.76         5.01 o                         
   2  -4  11          5.13          6.35         4.52 o                         
   3  -4  11          1.43         -1.01         4.20 o                         
   4  -4  11          6.11         11.88         4.17 o                         
   5  -4  11          0.04         16.05         5.12 o                         
  -2  -3  11          0.06         -4.57         4.57 o                         
  -1  -3  11         32.86         41.53         5.27 o                         
   0  -3  11         13.82         11.17         4.93 o                         
   1  -3  11          2.66          3.87         4.93 o                         
   2  -3  11          1.45         -2.34         4.12 o                         
   3  -3  11          3.87          6.96         4.27 o                         
   4  -3  11         13.61         11.54         8.02 o                         
   5  -3  11          6.01         12.59         4.73 o                         
  -2  -2  11          0.17          1.09         4.51 o                         
  -1  -2  11         20.07         10.58         4.85 o                         
   0  -2  11          1.63         -1.04         4.54 o                         
   1  -2  11          0.58          1.26         4.24 o                         
   2  -2  11          1.40          0.30         4.43 o                         
   3  -2  11          4.21          4.80         5.05 o                         
   4  -2  11          3.66          9.15         1.99 o                         
   5  -2  11          8.22          6.82         4.95 o                         
   6  -2  11          0.38         -4.94         5.06 o                         
  -3  -1  11          0.15         -1.20         4.55 o                         
  -2  -1  11          2.51         15.00         4.55 o                         
  -1  -1  11          4.31          5.67         4.36 o                         
   0  -1  11          2.32          3.56         4.42 o                         
   1  -1  11          1.03          1.03         4.13 o                         
   2  -1  11          5.03          7.31         4.21 o                         
   3  -1  11          9.32          6.24         3.09 o                         
   4  -1  11          3.27          8.34         2.69 o                         
   5  -1  11          0.09          0.69         2.54 o                         
   6  -1  11         29.21         29.97         3.10 o                         
  -3   0  11          0.12         -3.17         4.11 o                         
  -2   0  11          5.16         10.08         4.55 o                         
  -1   0  11          1.63         -0.32         4.30 o                         
   0   0  11          0.13         -2.40         4.11 o                         
   1   0  11         14.12         12.50         4.43 o                         
   2   0  11          2.04          0.44         2.66 o                         
   3   0  11          3.49          3.33         3.27 o                         
   4   0  11         26.13         32.85         7.69 o                         
   5   0  11          2.67          4.80         2.70 o                         
   6   0  11          6.56          7.81         2.60 o                         
   7   0  11          0.47         -2.66         2.66 o                         
  -3   1  11          0.30         -1.38         4.22 o                         
  -2   1  11          2.16          2.14         4.03 o                         
  -1   1  11         13.70         19.12         4.30 o                         
   0   1  11          6.91         10.73         4.34 o                         
   1   1  11          6.21          4.58         4.00 o                         
   2   1  11          6.01          9.36         2.72 o                         
   3   1  11         47.91         48.20         4.36 o                         
   4   1  11         12.32         15.26         2.91 o                         
   5   1  11          8.53         10.56         2.86 o                         
   6   1  11          4.80          7.59         2.66 o                         
   7   1  11          0.04         -4.30         4.62 o                         
  -2   2  11          1.20          3.02         4.30 o                         
  -1   2  11          0.10          0.81         4.15 o                         
   0   2  11         11.54         14.41         4.07 o                         
   1   2  11         40.88         34.13         4.24 o                         
   2   2  11         24.42         19.90         3.83 o                         
   3   2  11          8.83          8.62         2.13 o                         
   4   2  11         21.85         22.37         2.99 o                         
   5   2  11          0.08          2.68         6.04 o                         
   6   2  11         14.18         15.65         3.40 o                         
   7   2  11          7.29          2.52         3.98 o                         
  -2   3  11          8.03          0.19         4.39 o                         
  -1   3  11          1.19         -0.77         4.07 o                         
   0   3  11          6.02          5.33         4.20 o                         
   1   3  11         13.32          6.10         3.93 o                         
   2   3  11         26.18         26.07         3.98 o                         
   3   3  11         13.66         18.83         2.69 o                         
   4   3  11          2.64          0.83         2.70 o                         
   5   3  11          5.92          5.70         2.74 o                         
   6   3  11         28.82         27.94         4.20 o                         
   7   3  11          0.83          1.56         3.89 o                         
  -2   4  11          6.82          1.33         4.25 o                         
  -1   4  11          4.73          3.81         4.53 o                         
   0   4  11         14.67         22.70         4.24 o                         
   1   4  11         10.37          5.34         4.16 o                         
   2   4  11         29.48         25.70         2.76 o                         
   3   4  11          3.91          5.57         3.97 o                         
   4   4  11          5.27          4.17         4.03 o                         
   5   4  11          1.52         -0.77         3.89 o                         
   6   4  11          0.47         -1.26         4.00 o                         
  -1   5  11          9.95          8.81         5.06 o                         
   0   5  11          9.79         10.41         3.10 o                         
   1   5  11          0.32         -0.67         2.95 o                         
   2   5  11          9.35         13.95         2.60 o                         
   3   5  11         62.23         74.95         5.08 o                         
   4   5  11          9.34          9.26         4.37 o                         
   5   5  11         21.81         27.12         4.24 o                         
   6   5  11          2.90          4.38         4.17 o                         
   0   6  11          0.27         -1.33         3.05 o                         
   1   6  11          1.00          5.98         3.13 o                         
   2   6  11         29.22         39.01         2.53 o                         
   3   6  11          5.34          6.90         4.01 o                         
   4   6  11         35.27         38.68         4.61 o                         
   5   6  11         11.58         -1.35         4.08 o                         
   6   6  11          6.97          4.77         4.06 o                         
   1   7  11         20.39         29.60         4.73 o                         
   2   7  11          2.89          4.08         2.15 o                         
   3   7  11          5.90          7.98         4.00 o                         
   4   7  11          1.97         -0.39         4.07 o                         
   5   7  11          3.63         -2.01         4.19 o                         
   1  -4  12         15.71          7.87         5.25 o                         
   2  -4  12         35.17         30.86         5.27 o                         
   3  -4  12          0.62          7.12         4.61 o                         
   0  -3  12         13.97         18.07         4.99 o                         
   1  -3  12         23.91         31.65         5.16 o                         
   2  -3  12          9.84         12.50         5.10 o                         
   3  -3  12          0.88          4.41         4.40 o                         
   4  -3  12          2.76          2.78         4.85 o                         
  -1  -2  12          1.25         -3.95         4.86 o                         
   0  -2  12          5.38          1.11         4.58 o                         
   1  -2  12          0.11         -4.63         4.63 o                         
   2  -2  12         10.99          7.14         4.46 o                         
   3  -2  12          0.20          0.00         3.06 o                         
   4  -2  12          1.74          6.40         5.99 o                         
   5  -2  12          0.88          9.66         4.79 o                         
  -1  -1  12          0.28         -0.55         4.53 o                         
   0  -1  12          4.91          9.65         4.79 o                         
   1  -1  12          1.72          5.61         4.53 o                         
   2  -1  12         11.78         11.07         3.22 o                         
   3  -1  12          6.19          6.10         2.89 o                         
   4  -1  12          0.98          3.94         2.57 o                         
   5  -1  12          7.77          5.50         2.68 o                         
  -1   0  12          0.00         11.63         4.74 o                         
   0   0  12          4.18         12.71         4.48 o                         
   1   0  12          0.66          2.91         4.11 o                         
   2   0  12          0.02          0.87         2.90 o                         
   3   0  12          1.11          1.46         2.96 o                         
   4   0  12         19.27         27.19         3.50 o                         
   5   0  12          0.39         -2.28         2.75 o                         
  -1   1  12          2.89         -1.60         4.38 o                         
   0   1  12          0.11         -2.54         4.34 o                         
   1   1  12         15.38         24.09         4.48 o                         
   2   1  12          5.57          2.63         4.03 o                         
   3   1  12          1.47          0.13         2.81 o                         
   4   1  12          0.00          1.51         2.75 o                         
   5   1  12          9.38          9.10         3.02 o                         
   6   1  12          0.67          3.69         2.80 o                         
  -1   2  12         18.37         21.92         4.81 o                         
   0   2  12         42.71         39.64         4.81 o                         
   1   2  12          3.03          2.41         4.21 o                         
   2   2  12          0.18         -2.25         3.62 o                         
   3   2  12          0.11          3.46         2.59 o                         
   4   2  12          1.51         -0.65         3.93 o                         
   5   2  12          7.75         15.66         2.98 o                         
   6   2  12          0.25          2.80         5.43 o                         
  -1   3  12          7.07         12.87         4.60 o                         
   0   3  12          2.87          3.15         4.34 o                         
   1   3  12          6.19          6.26         4.00 o                         
   2   3  12          4.48          2.91         3.75 o                         
   3   3  12          2.75         12.94         4.10 o                         
   4   3  12          1.09          0.10         3.49 o                         
   5   3  12          3.95          4.35         2.92 o                         
   6   3  12          0.79          0.35         3.69 o                         
   0   4  12          0.16          5.54         4.34 o                         
   1   4  12          8.84          6.82         4.20 o                         
   2   4  12          4.06         -0.39         3.69 o                         
   3   4  12          4.39          4.19         4.02 o                         
   4   4  12         16.31         18.15         4.28 o                         
   5   4  12          1.98          6.89         3.96 o                         
   1   5  12          3.78          7.81         3.12 o                         
   2   5  12          8.91          2.23         2.45 o                         
   3   5  12          8.76         14.94         4.43 o                         
   4   5  12          4.45          5.23         4.27 o                         
   5   5  12         45.38         40.75         4.84 o                         
   2   6  12          0.22          3.19         2.16 o                         
   3   6  12         16.55         23.70         4.51 o                         
   2  -1  13          0.01          3.77         6.87 o                         
   3  -1  13          0.19         -1.15         2.97 o                         
   1   0  13          0.19          9.12         4.42 o                         
   2   0  13          0.03         -3.85         4.12 o                         
   3   0  13          0.45         -0.23         3.62 o                         
   4   0  13          0.56          3.50         2.70 o                         
   1   1  13          0.53         -2.42         4.40 o                         
   2   1  13          0.01          3.21         4.21 o                         
   3   1  13          0.59          9.29         4.10 o                         
   4   1  13          0.01          5.32         3.52 o                         
   1   2  13          2.23          7.53         4.41 o                         
   2   2  13          5.00          4.81         4.19 o                         
   3   2  13          2.37         12.49         4.15 o                         
   4   2  13          0.24         -3.78         3.78 o                         
   2   3  13          7.93          6.64         4.05 o                         
   3   3  13          2.48         10.41         4.09 o                         
                                                                                
