# Supplementary material for: Crystal structures of three ortho-substituted N-acyl­hydrazone derivatives
Source: Acta Crystallogr E Crystallogr Commun. 2017 Nov 28;73(Pt 12):1946–51. doi: 10.1107/S2056989017016814 (PMC5730258; doi:10.1107/S2056989017016814)
Supplement: Supplementary file 4 [file e-73-01946-IIIsup4.hkl]

data_III                                                                        
_shelx_title ' GSH2 P-1'                                                        
_shelx_refln_list_code          4                                               
_shelx_F_calc_maximum      186.89                                               
_exptl_crystal_F_000       392.00                                               
_reflns_d_resolution_high  0.8000                                               
                                                                                
loop_                                                                           
 _space_group_symop_operation_xyz                                               
 'x, y, z'                                                                      
 '-x, -y, -z'                                                                   
                                                                                
_cell_length_a     8.0060                                                       
_cell_length_b    10.2290                                                       
_cell_length_c    11.1810                                                       
_cell_angle_alpha  83.760                                                       
_cell_angle_beta   72.860                                                       
_cell_angle_gamma  82.130                                                       
                                                                                
_shelx_F_squared_multiplier     1.000                                           
                                                                                
loop_                                                                           
 _refln_index_h                                                                 
 _refln_index_k                                                                 
 _refln_index_l                                                                 
 _refln_F_squared_calc                                                          
 _refln_F_squared_meas                                                          
 _refln_F_squared_sigma                                                         
 _refln_observed_status                                                         
   1   0   0       1132.11       1093.28        11.80 o                         
   2   0   0       1049.12       1050.04        29.13 o                         
   3   0   0        363.15        340.64         7.02 o                         
   4   0   0         54.32         54.32         1.69 o                         
   5   0   0         23.74         27.25         2.84 o                         
   6   0   0        265.27        241.88        10.45 o                         
   7   0   0         20.04         18.89         2.20 o                         
   8   0   0          9.54          8.34         2.35 o                         
   9   0   0          3.74         -1.21         4.61 o                         
  -9   1   0          1.04         -3.96         3.96 o                         
  -8   1   0         55.02         57.02         3.39 o                         
  -7   1   0         37.07         41.08         2.64 o                         
  -6   1   0        137.62        136.49         7.52 o                         
  -5   1   0        247.05        253.54         3.67 o                         
  -4   1   0        647.55        667.38         7.32 o                         
  -3   1   0       1890.92       2087.97        13.76 o                         
  -2   1   0         79.70         89.52         1.33 o                         
  -1   1   0       4135.49       4163.26        13.06 o                         
   1   1   0        658.34        682.15         3.62 o                         
   2   1   0        505.76        488.70         4.90 o                         
   3   1   0         36.04         41.91         1.43 o                         
   4   1   0        222.69        223.36         4.05 o                         
   5   1   0         91.90         91.62         2.84 o                         
   6   1   0         91.37         91.09         3.32 o                         
   7   1   0          2.13          0.13         5.48 o                         
   8   1   0         71.02         66.55         4.79 o                         
   9   1   0         62.78         71.78         5.26 o                         
  -9   2   0         16.21         12.02         4.35 o                         
  -8   2   0         38.11         45.53         3.04 o                         
  -7   2   0        173.03        179.78         5.01 o                         
  -6   2   0         37.85         43.46         2.59 o                         
  -5   2   0          1.84          2.69         1.34 o                         
  -4   2   0         57.02         81.00         1.87 o                         
  -3   2   0       2171.89       2225.35         6.48 o                         
  -2   2   0         58.40         46.88         1.89 o                         
  -1   2   0       4314.20       4041.18        15.03 o                         
   0   2   0       2526.82       2474.86        11.28 o                         
   1   2   0        227.36        251.06         3.31 o                         
   2   2   0        893.49        848.26         7.12 o                         
   3   2   0         67.06         64.34         1.91 o                         
   4   2   0        688.46        733.88        12.83 o                         
   5   2   0          3.27         -0.77         1.85 o                         
   6   2   0        371.89        372.97         6.61 o                         
   7   2   0        619.00        623.85        13.94 o                         
   8   2   0         10.68         14.44         3.44 o                         
   9   2   0          9.06          8.58         4.37 o                         
  -8   3   0         44.65         50.20         5.29 o                         
  -7   3   0         67.04         74.70         3.54 o                         
  -6   3   0        145.55        108.43         3.69 o                         
  -5   3   0        104.15        106.28         2.91 o                         
  -4   3   0         95.96        100.69         2.13 o                         
  -3   3   0        625.85        638.06         7.12 o                         
  -2   3   0        236.60        242.42         2.87 o                         
  -1   3   0         60.72         50.54         1.29 o                         
   0   3   0        329.89        338.39         2.83 o                         
   1   3   0        225.70        238.54         2.27 o                         
   2   3   0        902.25        882.41         9.89 o                         
   3   3   0        550.72        539.89         6.98 o                         
   4   3   0        487.16        576.69         6.92 o                         
   5   3   0        181.18        187.00         6.61 o                         
   6   3   0        445.70        447.85        11.09 o                         
   7   3   0         47.68         52.85         4.87 o                         
   8   3   0         38.04         44.01         4.66 o                         
   9   3   0          1.19         10.60         4.36 o                         
  -8   4   0         18.43          6.30         4.69 o                         
  -7   4   0        227.93        222.27         8.82 o                         
  -6   4   0          5.25          3.21         2.13 o                         
  -5   4   0        201.96        202.39         7.90 o                         
  -4   4   0         42.33         38.85         3.20 o                         
  -3   4   0        161.47        167.71         2.92 o                         
  -2   4   0          5.76          2.84         0.88 o                         
  -1   4   0          5.48          3.12         1.05 o                         
   0   4   0       1466.42       1405.11         5.87 o                         
   1   4   0          2.60          5.08         0.79 o                         
   2   4   0         10.16         10.66         0.97 o                         
   3   4   0        921.95       1010.84         7.24 o                         
   4   4   0         22.90         19.18         2.00 o                         
   5   4   0         27.08         27.97         3.22 o                         
   6   4   0         46.30         43.28         4.56 o                         
   7   4   0        313.18        316.37        10.67 o                         
   8   4   0         33.78         41.89         5.12 o                         
   9   4   0         12.44         24.69         5.10 o                         
  -8   5   0          4.94         -4.24         4.24 o                         
  -7   5   0         91.35         88.75         6.23 o                         
  -6   5   0          1.60          0.63         3.03 o                         
  -5   5   0          0.18         -0.95         2.51 o                         
  -4   5   0        230.30        220.98         7.04 o                         
  -3   5   0          0.60         -0.03         1.72 o                         
  -2   5   0          7.13          4.84         0.80 o                         
  -1   5   0         28.16         31.13         1.22 o                         
   0   5   0        220.30        273.23         2.30 o                         
   1   5   0       2272.56       2270.58        15.76 o                         
   2   5   0         79.13         79.98         1.91 o                         
   3   5   0          6.82          2.23         1.36 o                         
   4   5   0          5.19          1.89         1.54 o                         
   5   5   0          2.81          0.00         2.70 o                         
   6   5   0         54.26         44.08         4.57 o                         
   7   5   0        102.74         95.06         6.76 o                         
   8   5   0         21.89         20.42         4.14 o                         
   9   5   0          1.27          7.50         5.11 o                         
  -7   6   0         38.98         35.14         4.92 o                         
  -6   6   0          0.02         -0.98         3.16 o                         
  -5   6   0          9.38          7.39         3.28 o                         
  -4   6   0          6.12          7.04         2.39 o                         
  -3   6   0        236.11        219.18         6.49 o                         
  -2   6   0         61.00         55.33         2.49 o                         
  -1   6   0         99.33        123.16         2.35 o                         
   0   6   0        772.63        799.96         8.87 o                         
   1   6   0        474.35        522.18         3.64 o                         
   2   6   0          7.60          6.33         1.08 o                         
   3   6   0         79.37         78.55         2.60 o                         
   4   6   0         24.39         33.49         2.62 o                         
   5   6   0         10.62          8.94         2.01 o                         
   6   6   0          6.22          3.85         3.30 o                         
   7   6   0        187.39        170.58         8.64 o                         
   8   6   0         10.88          4.85         4.31 o                         
  -7   7   0         62.83         67.49         6.63 o                         
  -6   7   0         59.79         68.30         5.95 o                         
  -5   7   0          0.03         -2.45         3.49 o                         
  -4   7   0        147.34        142.78         4.55 o                         
  -3   7   0        139.08        129.48        12.05 o                         
  -2   7   0         54.89         48.24         2.61 o                         
  -1   7   0          3.19          4.37         1.31 o                         
   0   7   0        308.69        313.81         3.32 o                         
   1   7   0        226.21        233.34         7.82 o                         
   2   7   0          0.65          0.31         1.14 o                         
   3   7   0        512.20        524.58         6.42 o                         
   4   7   0         86.12         86.50         3.81 o                         
   5   7   0          6.48          8.91         2.25 o                         
   6   7   0         56.69         57.17         5.23 o                         
   7   7   0          5.63          7.23         4.04 o                         
   8   7   0         25.49         19.62         4.90 o                         
  -6   8   0         89.81        101.95         5.01 o                         
  -5   8   0         36.27         39.59         3.81 o                         
  -4   8   0          3.56          4.47         2.24 o                         
  -3   8   0          3.16          4.02         2.06 o                         
  -2   8   0         97.45        104.43         4.92 o                         
  -1   8   0         82.29         76.79         4.37 o                         
   0   8   0        115.56        115.25         5.83 o                         
   1   8   0         63.40         71.81         4.92 o                         
   2   8   0        102.29        102.91         3.05 o                         
   3   8   0         32.77         26.29         2.40 o                         
   4   8   0        216.96        204.88         7.76 o                         
   5   8   0         65.18         65.32         3.83 o                         
   6   8   0         17.50         14.97         3.90 o                         
   7   8   0        122.43        121.82         7.84 o                         
   8   8   0         10.87          9.79         5.37 o                         
  -5   9   0          0.91          4.95         2.96 o                         
  -4   9   0         15.71         19.23         2.96 o                         
  -3   9   0         14.30         12.80         2.45 o                         
  -2   9   0         28.77         25.19         2.74 o                         
  -1   9   0         48.23         36.99         4.13 o                         
   0   9   0        134.95        128.62         6.67 o                         
   1   9   0         22.58         23.52         3.69 o                         
   2   9   0         12.85          9.66         1.66 o                         
   3   9   0        452.17        463.85         6.72 o                         
   4   9   0         39.91         42.16         3.49 o                         
   5   9   0          3.16          6.78         2.77 o                         
   6   9   0          1.65          8.22         4.20 o                         
   7   9   0          2.01         -0.56         4.88 o                         
  -5  10   0         14.94         18.22         3.59 o                         
  -4  10   0          8.89         10.71         7.09 o                         
  -3  10   0          0.15          2.85         2.83 o                         
  -2  10   0         29.99         28.16         4.33 o                         
  -1  10   0         37.54         39.70         4.74 o                         
   0  10   0         50.03         58.19         5.60 o                         
   1  10   0         86.83         92.73         6.04 o                         
   2  10   0        116.12        118.63         7.02 o                         
   3  10   0          7.38          5.17         8.24 o                         
   4  10   0         47.18         52.61         3.90 o                         
   5  10   0          1.90          3.51         2.86 o                         
   6  10   0          7.80         28.29         5.04 o                         
  -3  11   0          0.37         -0.32         4.06 o                         
  -2  11   0          1.70          2.02         3.51 o                         
  -1  11   0          5.32          7.33         3.60 o                         
   0  11   0         92.99         87.81         6.82 o                         
   1  11   0          1.09         -3.36         3.36 o                         
   2  11   0          8.56          7.65         3.68 o                         
   3  11   0          4.72         11.45         3.61 o                         
   4  11   0          1.99         12.49         3.04 o                         
   5  11   0          0.18          4.06         4.87 o                         
  -2  12   0          2.70          5.60         4.87 o                         
  -1  12   0          2.87          7.89         4.58 o                         
   0  12   0         43.35         44.26         5.88 o                         
   1  12   0         31.91         25.17         4.48 o                         
   2  12   0          7.02          1.04         4.36 o                         
   3  12   0          1.89         10.87         4.73 o                         
   4  12   0          0.38         12.59         5.03 o                         
  -3 -12   1          1.23         21.98         4.98 o                         
  -2 -12   1          2.37          2.94         4.54 o                         
  -1 -12   1          3.32         -1.67         4.29 o                         
   0 -12   1          1.67         -4.43         4.43 o                         
   1 -12   1         12.11         11.03         4.58 o                         
   2 -12   1         10.46         27.15         5.17 o                         
  -5 -11   1         13.40         16.85         5.22 o                         
  -4 -11   1         10.26         21.50         4.18 o                         
  -3 -11   1          7.27          8.15         3.50 o                         
  -2 -11   1         26.33         22.42         3.76 o                         
  -1 -11   1          9.16         12.34         3.46 o                         
   0 -11   1         18.11         12.79         4.41 o                         
   1 -11   1          9.04          8.86         4.03 o                         
   2 -11   1          7.08          3.74         3.81 o                         
   3 -11   1         51.37         53.92         5.29 o                         
  -6 -10   1          2.56          8.75         3.60 o                         
  -5 -10   1          1.25          5.14         7.39 o                         
  -4 -10   1          6.84          6.77         4.40 o                         
  -3 -10   1          8.26          5.72         4.05 o                         
  -2 -10   1        188.75        195.32         6.05 o                         
  -1 -10   1          3.01          2.43         3.08 o                         
   0 -10   1         44.53         51.16         5.38 o                         
   1 -10   1         20.82         24.04         4.34 o                         
   2 -10   1         10.28          8.70         3.44 o                         
   3 -10   1         15.76         11.62         3.26 o                         
   4 -10   1          0.10         -2.07         6.15 o                         
   5 -10   1         23.80         24.15         3.52 o                         
  -7  -9   1          0.16         -4.08         5.59 o                         
  -6  -9   1          0.16         -1.14         3.16 o                         
  -5  -9   1         19.81         29.65         6.26 o                         
  -4  -9   1        217.85        233.20         6.40 o                         
  -3  -9   1        604.55        647.73         7.99 o                         
  -2  -9   1          1.72          2.91         2.10 o                         
  -1  -9   1         38.71         40.97         8.87 o                         
   0  -9   1         52.77         46.11         4.48 o                         
   1  -9   1         13.06         14.39         3.08 o                         
   2  -9   1        223.43        219.07         8.29 o                         
   3  -9   1         23.96         24.43         2.80 o                         
   4  -9   1          2.45          1.82         2.28 o                         
   5  -9   1         81.58        100.13         4.69 o                         
   6  -9   1         13.46         18.17         3.66 o                         
  -7  -8   1          4.70          8.75         4.75 o                         
  -6  -8   1          3.95         12.54         3.07 o                         
  -5  -8   1         58.22         58.14         7.32 o                         
  -4  -8   1         45.61         46.96         4.22 o                         
  -3  -8   1         87.82         99.24         3.34 o                         
  -2  -8   1        323.55        322.91         6.52 o                         
  -1  -8   1        104.04        116.38         8.35 o                         
   0  -8   1          1.64         -0.65         1.58 o                         
   1  -8   1         67.58         72.33         4.65 o                         
   2  -8   1        150.93        142.22         6.80 o                         
   3  -8   1         20.69         22.74         2.53 o                         
   4  -8   1         29.48         26.13         2.71 o                         
   5  -8   1         65.37         61.49         3.75 o                         
   6  -8   1          3.71         -3.94         3.94 o                         
  -8  -7   1         10.59          8.00         5.38 o                         
  -7  -7   1         16.23         10.60         4.41 o                         
  -6  -7   1         48.10         45.45         7.39 o                         
  -5  -7   1         48.33         51.68         3.50 o                         
  -4  -7   1         37.49         32.65         4.82 o                         
  -3  -7   1        111.24        116.15         3.33 o                         
  -2  -7   1        295.96        291.43         7.41 o                         
  -1  -7   1         11.02          8.70         1.93 o                         
   0  -7   1          6.55          6.74         1.30 o                         
   1  -7   1          1.37          2.08         1.04 o                         
   2  -7   1         60.65         59.02         2.73 o                         
   3  -7   1        549.78        544.50         8.65 o                         
   4  -7   1        573.52        575.21        16.36 o                         
   5  -7   1          5.97          5.87         3.24 o                         
   6  -7   1          1.08         -3.15         3.15 o                         
   7  -7   1         12.93         14.39         4.26 o                         
  -8  -6   1         19.12         26.31         5.54 o                         
  -7  -6   1          0.66          7.57         3.75 o                         
  -6  -6   1         69.31         63.28         5.46 o                         
  -5  -6   1         39.65         40.06         3.12 o                         
  -4  -6   1         10.09         10.32         2.03 o                         
  -3  -6   1          0.03          1.72         1.34 o                         
  -2  -6   1        137.27        140.52         7.98 o                         
  -1  -6   1        243.46        248.98         3.06 o                         
   0  -6   1        515.07        560.19         7.61 o                         
   1  -6   1        156.77        182.04         4.42 o                         
   2  -6   1        222.14        203.94         3.17 o                         
   3  -6   1         14.92         15.64         2.57 o                         
   4  -6   1         23.05         26.37         3.20 o                         
   5  -6   1        235.63        219.19         7.99 o                         
   6  -6   1         29.43         25.73         4.42 o                         
   7  -6   1          6.65          5.52         3.87 o                         
   8  -6   1         38.61         34.90         6.00 o                         
  -8  -5   1          4.04          7.00         4.32 o                         
  -7  -5   1         27.20         21.32         4.92 o                         
  -6  -5   1        138.12        131.76         7.02 o                         
  -5  -5   1        236.44        245.36         5.94 o                         
  -4  -5   1        123.68        120.91         4.03 o                         
  -3  -5   1        348.85        354.33         5.92 o                         
  -2  -5   1         60.20         53.78         3.24 o                         
  -1  -5   1          1.12          2.71         0.60 o                         
   0  -5   1          1.37          2.00         0.57 o                         
   1  -5   1         16.91         17.66         1.07 o                         
   2  -5   1         22.33         31.29         3.31 o                         
   3  -5   1         52.67         52.43         2.06 o                         
   4  -5   1         68.36         61.94         4.16 o                         
   5  -5   1        111.56        104.78         5.44 o                         
   6  -5   1          1.19          2.35         2.78 o                         
   7  -5   1          0.60         -2.92         3.94 o                         
   8  -5   1          0.07         -3.99         3.99 o                         
  -9  -4   1         53.23         51.91         5.13 o                         
  -8  -4   1          2.54          9.07         4.17 o                         
  -7  -4   1         36.41         41.44         4.69 o                         
  -6  -4   1         53.83         39.94         4.51 o                         
  -5  -4   1         29.74         28.29         2.34 o                         
  -4  -4   1        113.12        124.96         5.14 o                         
  -3  -4   1        304.15        361.30         4.58 o                         
  -2  -4   1        571.40        523.45        11.40 o                         
  -1  -4   1        209.39        182.52         2.01 o                         
   0  -4   1          5.47          4.35         0.54 o                         
   1  -4   1          5.06         10.51         0.81 o                         
   2  -4   1          8.71          6.14         1.01 o                         
   3  -4   1          4.16          5.56         1.06 o                         
   4  -4   1         29.47         24.19         1.23 o                         
   5  -4   1        165.35        148.17         6.17 o                         
   6  -4   1         77.54         78.72         5.30 o                         
   7  -4   1         31.15         24.04         4.26 o                         
   8  -4   1          1.90         -0.52         3.45 o                         
  -9  -3   1         10.33          0.03         5.25 o                         
  -8  -3   1        104.89        117.74         7.23 o                         
  -7  -3   1          6.88          3.81         3.12 o                         
  -6  -3   1        115.93        117.74         6.28 o                         
  -5  -3   1         24.32         22.54         3.07 o                         
  -4  -3   1          2.08          4.40         0.97 o                         
  -3  -3   1         37.80         31.24         1.05 o                         
  -2  -3   1        301.74        299.61         2.99 o                         
  -1  -3   1         17.61         21.92         1.09 o                         
   0  -3   1         67.04         56.12         0.86 o                         
   1  -3   1        952.90        912.14         6.87 o                         
   2  -3   1         17.30         26.95         1.26 o                         
   3  -3   1       2053.46       2208.74        22.10 o                         
   4  -3   1          1.39          1.25         1.01 o                         
   5  -3   1        382.67        358.51         5.08 o                         
   6  -3   1         30.43         41.12         2.46 o                         
   7  -3   1         96.66         88.13         5.91 o                         
   8  -3   1         64.96         59.26         5.81 o                         
   9  -3   1        107.22        125.49         8.01 o                         
  -9  -2   1         47.01         48.40         5.62 o                         
  -8  -2   1          1.25         -3.64         3.64 o                         
  -7  -2   1         27.42         18.38         3.55 o                         
  -6  -2   1        107.57         94.83         5.69 o                         
  -5  -2   1          0.06          0.75         1.19 o                         
  -4  -2   1        240.38        201.86         2.70 o                         
  -3  -2   1         25.45         27.89         1.03 o                         
  -2  -2   1       2553.48       2433.62        22.33 o                         
  -1  -2   1       9343.17       9138.90        23.10 o                         
   0  -2   1       5723.53       5692.34        34.86 o                         
   1  -2   1       3506.56       3175.90        11.86 o                         
   2  -2   1        216.35        225.50         4.61 o                         
   3  -2   1         70.20         71.02         2.29 o                         
   4  -2   1          5.81         14.41         1.04 o                         
   5  -2   1        686.37        662.53        10.30 o                         
   6  -2   1          2.27          4.43         1.41 o                         
   7  -2   1          2.09          4.15         1.97 o                         
   8  -2   1         12.70         11.55         3.19 o                         
   9  -2   1         13.45         12.33         4.30 o                         
  -9  -1   1        108.88        120.84         7.32 o                         
  -8  -1   1          3.48         -1.01         3.92 o                         
  -7  -1   1         20.19         19.35         3.44 o                         
  -6  -1   1         27.54         26.19         2.88 o                         
  -5  -1   1          0.58          2.87         1.15 o                         
  -4  -1   1        147.76        160.90         2.73 o                         
  -3  -1   1         60.13         52.60         2.00 o                         
  -2  -1   1          0.20          1.36         0.57 o                         
  -1  -1   1         99.58        123.54         1.88 o                         
   0  -1   1         21.65         30.82         1.18 o                         
   1  -1   1       1058.94       1062.35         5.98 o                         
   2  -1   1         90.96         65.53         1.34 o                         
   3  -1   1       3790.34       3910.95        48.84 o                         
   4  -1   1         38.53         45.03         2.51 o                         
   5  -1   1        505.49        475.47         8.59 o                         
   6  -1   1        229.35        240.07         5.08 o                         
   7  -1   1          4.09          2.58         2.92 o                         
   8  -1   1         27.34         30.12         6.46 o                         
   9  -1   1         11.95         11.00         4.42 o                         
  -9   0   1         42.31         29.34         4.98 o                         
  -8   0   1         63.81         59.65         4.45 o                         
  -7   0   1         14.37         14.18         2.97 o                         
  -6   0   1        140.17        125.14         3.83 o                         
  -5   0   1        148.58        136.30         2.90 o                         
  -4   0   1        603.11        619.13         6.64 o                         
  -3   0   1         28.61         26.15         1.15 o                         
  -2   0   1       5123.84       5045.86        19.71 o                         
  -1   0   1        258.84        250.21        17.25 o                         
   2   0   1       1614.86       1613.11         9.92 o                         
   3   0   1         18.46         19.16         1.17 o                         
   4   0   1         74.44         73.15         2.18 o                         
   5   0   1        116.70        121.67         4.75 o                         
   6   0   1        548.74        562.53        11.10 o                         
   7   0   1         36.90         34.49         2.46 o                         
   8   0   1         26.68         29.09         2.58 o                         
   9   0   1          1.09          3.39         2.88 o                         
  -9   1   1         39.43         38.64         4.93 o                         
  -8   1   1         28.35         22.68         3.31 o                         
  -7   1   1          3.79          3.02         3.05 o                         
  -6   1   1          5.00          1.76         1.92 o                         
  -5   1   1        143.41        137.46         2.90 o                         
  -4   1   1        183.63        179.86         3.66 o                         
  -3   1   1        793.29        839.33         6.61 o                         
  -2   1   1       3998.49       4044.21        17.35 o                         
  -1   1   1        122.41        112.84         2.51 o                         
   1   1   1       2488.67       2457.57        10.37 o                         
   2   1   1        903.79        818.67         7.74 o                         
   3   1   1          7.99         15.78         1.55 o                         
   4   1   1          1.12          2.22         1.41 o                         
   5   1   1        334.78        345.65         5.29 o                         
   6   1   1        284.03        267.80         8.05 o                         
   7   1   1         49.08         50.08         5.99 o                         
   8   1   1         54.28         59.32         4.40 o                         
   9   1   1          8.76          9.89         4.31 o                         
  -9   2   1         30.43         17.51         5.29 o                         
  -8   2   1          4.78          3.44         9.28 o                         
  -7   2   1          0.00          0.20         1.99 o                         
  -6   2   1         62.83         58.76         3.71 o                         
  -5   2   1        154.54        155.11         3.93 o                         
  -4   2   1          0.05         -0.30         0.79 o                         
  -3   2   1       1332.87       1431.08        13.11 o                         
  -2   2   1       2287.29       2212.16        14.15 o                         
  -1   2   1        845.98        782.51         7.22 o                         
   0   2   1          6.60          4.96         0.52 o                         
   1   2   1       1045.21        943.41         7.40 o                         
   2   2   1        401.04        435.92         6.41 o                         
   3   2   1          0.95          2.31         1.15 o                         
   4   2   1        244.81        250.35         7.85 o                         
   5   2   1         72.67         67.25         3.87 o                         
   6   2   1        276.03        275.16         8.16 o                         
   7   2   1        573.47        603.99        13.27 o                         
   8   2   1         22.62         21.77         3.39 o                         
   9   2   1         22.65         28.58         4.40 o                         
  -8   3   1         64.07         61.91         8.21 o                         
  -7   3   1         49.80         45.48         3.67 o                         
  -6   3   1         19.89         17.62         1.88 o                         
  -5   3   1         14.96         11.74         1.63 o                         
  -4   3   1         51.93         52.55         4.58 o                         
  -3   3   1        317.12        288.89         3.57 o                         
  -2   3   1       1747.26       1740.85        29.58 o                         
  -1   3   1        210.71        230.12         3.12 o                         
   0   3   1        754.89        721.93         7.81 o                         
   1   3   1         48.94         52.10         1.47 o                         
   2   3   1          0.85          8.98         1.11 o                         
   3   3   1        831.31        821.73        15.87 o                         
   4   3   1        191.87        234.66         4.56 o                         
   5   3   1        166.87        154.21         5.93 o                         
   6   3   1         14.07         23.70         3.18 o                         
   7   3   1          0.37         -2.85         2.85 o                         
   8   3   1         44.11         41.89         4.51 o                         
   9   3   1         37.03         43.84         5.60 o                         
  -8   4   1         89.56         96.23         7.05 o                         
  -7   4   1         42.67         42.50         3.41 o                         
  -6   4   1         11.04         11.84         3.20 o                         
  -5   4   1         12.10         10.58         1.64 o                         
  -4   4   1          8.59          9.51         2.24 o                         
  -3   4   1         99.93        112.47         4.49 o                         
  -2   4   1       1628.30       1573.01        12.01 o                         
  -1   4   1        122.12        104.65         2.20 o                         
   0   4   1        187.83        203.77         3.27 o                         
   1   4   1        218.20        177.87         2.07 o                         
   2   4   1          0.88          1.04         0.88 o                         
   3   4   1        947.43       1016.59        13.08 o                         
   4   4   1         24.65         32.85         3.07 o                         
   5   4   1          3.01          2.46         2.13 o                         
   6   4   1         66.79         83.67         5.35 o                         
   7   4   1          3.43          5.05         3.54 o                         
   8   4   1         23.85         32.80         4.82 o                         
   9   4   1         24.95         30.01         4.99 o                         
  -8   5   1          5.91          2.82         4.60 o                         
  -7   5   1          7.35          4.90         3.91 o                         
  -6   5   1          3.70          1.08         3.48 o                         
  -5   5   1         11.92         11.69         2.12 o                         
  -4   5   1          0.04         -0.24         2.57 o                         
  -3   5   1         34.20         27.75         3.13 o                         
  -2   5   1         60.58         52.27         2.28 o                         
  -1   5   1        629.95        625.77         8.18 o                         
   0   5   1         84.48         86.80         1.85 o                         
   1   5   1        303.16        307.52         4.14 o                         
   2   5   1          2.03          0.40         0.67 o                         
   3   5   1        213.13        211.90         3.61 o                         
   4   5   1         23.92         27.60         3.16 o                         
   5   5   1         81.34         85.65         5.20 o                         
   6   5   1         61.22         49.06         4.79 o                         
   7   5   1          8.11          8.95         3.58 o                         
   8   5   1          6.60          3.09         3.70 o                         
   9   5   1         24.78         21.03         5.00 o                         
  -7   6   1          6.14         10.09         4.50 o                         
  -6   6   1         34.28         44.02         4.99 o                         
  -5   6   1         16.83         20.23         3.66 o                         
  -4   6   1         84.48         76.89         4.93 o                         
  -3   6   1        365.57        368.12        14.33 o                         
  -2   6   1          5.26          3.01         1.50 o                         
  -1   6   1        816.95        782.07         7.73 o                         
   0   6   1         21.00         19.62         1.91 o                         
   1   6   1         49.80         65.44         1.62 o                         
   2   6   1         69.06         68.68         1.57 o                         
   3   6   1        142.48        142.48         3.25 o                         
   4   6   1         30.34         31.66         5.23 o                         
   5   6   1        186.32        182.52         7.52 o                         
   6   6   1        164.89        161.03         7.63 o                         
   7   6   1          0.25         -1.91         3.92 o                         
   8   6   1         68.04         61.53         6.16 o                         
   9   6   1         17.11          8.00         5.25 o                         
  -7   7   1          7.64         10.14         5.11 o                         
  -6   7   1         73.31         81.14         6.32 o                         
  -5   7   1          2.41          3.19         3.45 o                         
  -4   7   1        248.76        254.12         5.92 o                         
  -3   7   1        107.22         95.63         3.79 o                         
  -2   7   1       1277.16       1290.18        11.39 o                         
  -1   7   1        105.53         96.87         3.18 o                         
   0   7   1         85.87         99.35         2.38 o                         
   1   7   1          3.16          6.70         1.27 o                         
   2   7   1         72.44         75.45         2.44 o                         
   3   7   1          8.48          5.64         1.47 o                         
   4   7   1        274.31        271.39         6.04 o                         
   5   7   1          3.57          4.07         2.77 o                         
   6   7   1         48.29         39.67         4.91 o                         
   7   7   1         21.69         20.15         3.99 o                         
   8   7   1         75.52         66.54         6.28 o                         
  -6   8   1         23.42         27.51         4.23 o                         
  -5   8   1         14.18         16.84         2.90 o                         
  -4   8   1         48.23         44.97         3.23 o                         
  -3   8   1        104.53        102.76         4.08 o                         
  -2   8   1        291.50        297.71         6.74 o                         
  -1   8   1        231.71        223.20         8.97 o                         
   0   8   1         29.81         23.05         1.75 o                         
   1   8   1        105.70        107.26         4.17 o                         
   2   8   1         92.74         93.11         2.83 o                         
   3   8   1          5.82          4.78         1.55 o                         
   4   8   1        107.16        119.08         4.55 o                         
   5   8   1         17.86         17.67         3.66 o                         
   6   8   1         90.42         96.12         6.61 o                         
   7   8   1         26.29         28.35         4.87 o                         
   8   8   1         13.57         22.02         5.52 o                         
  -5   9   1         43.72         47.39         4.07 o                         
  -4   9   1          7.08          8.83         2.74 o                         
  -3   9   1         87.09         88.99         4.13 o                         
  -2   9   1         31.64         30.47         2.74 o                         
  -1   9   1        125.63        119.41         4.13 o                         
   0   9   1         21.28         14.92         3.64 o                         
   1   9   1        155.55        147.25         4.29 o                         
   2   9   1         38.31         37.17         6.69 o                         
   3   9   1          3.96          2.49         1.61 o                         
   4   9   1        130.93        136.66         4.87 o                         
   5   9   1        199.90        187.45         8.20 o                         
   6   9   1          8.71         14.16         4.15 o                         
   7   9   1          2.00          7.44         4.80 o                         
  -4  10   1          1.33          0.57         2.84 o                         
  -3  10   1          7.42          4.34         2.44 o                         
  -2  10   1         21.02         20.37         3.06 o                         
  -1  10   1        225.28        206.01         8.84 o                         
   0  10   1         49.89         41.34         4.78 o                         
   1  10   1        252.92        278.08        10.04 o                         
   2  10   1          2.46         -0.65         3.61 o                         
   3  10   1          4.44          2.78         3.11 o                         
   4  10   1         18.45         20.51         2.23 o                         
   5  10   1         33.42         40.47         5.10 o                         
   6  10   1          5.77         12.63         4.52 o                         
  -3  11   1         26.36         20.58         4.54 o                         
  -2  11   1         16.94         26.94         4.36 o                         
  -1  11   1          4.65          7.75         3.86 o                         
   0  11   1          3.92          3.97         3.29 o                         
   1  11   1          8.27          9.43         3.48 o                         
   2  11   1          9.71          7.12         3.48 o                         
   3  11   1         31.71         40.97         4.59 o                         
   4  11   1          1.89          1.31         3.22 o                         
   5  11   1          6.02          2.48         4.54 o                         
  -2  12   1          1.50          8.46         4.76 o                         
  -1  12   1         14.53          9.90         4.69 o                         
   0  12   1         22.24         18.79         4.93 o                         
   1  12   1          1.74         -4.02         4.02 o                         
   2  12   1          6.87          6.45         4.10 o                         
   3  12   1          0.05         13.65         4.52 o                         
   4  12   1          7.60         11.69         4.72 o                         
  -2 -12   2          0.13         -5.11         5.11 o                         
  -1 -12   2          1.64         -1.33         4.54 o                         
   0 -12   2          8.26          6.19         4.37 o                         
   1 -12   2          0.69         -2.27         4.70 o                         
  -4 -11   2         35.76         41.35         6.17 o                         
  -3 -11   2          2.91          5.58         3.80 o                         
  -2 -11   2          9.85          0.51         4.14 o                         
  -1 -11   2         22.40         12.50         3.89 o                         
   0 -11   2         14.54         21.11         4.67 o                         
   1 -11   2        147.98        152.83         8.41 o                         
   2 -11   2          1.35          0.36         3.68 o                         
   3 -11   2          6.85          9.03         3.90 o                         
  -5 -10   2         23.39         12.78         4.60 o                         
  -4 -10   2        159.22        152.82         8.95 o                         
  -3 -10   2          6.93         12.45         2.84 o                         
  -2 -10   2         12.37          9.17         3.28 o                         
  -1 -10   2          0.64          1.13         2.29 o                         
   0 -10   2         83.19         77.29         6.02 o                         
   1 -10   2        123.51        135.86         7.42 o                         
   2 -10   2         15.18         11.02         3.76 o                         
   3 -10   2          0.10         -2.99         2.99 o                         
   4 -10   2         23.79         21.97         4.52 o                         
   5 -10   2          5.44          8.38         3.16 o                         
  -6  -9   2         28.52         30.42         3.79 o                         
  -5  -9   2         19.33         18.27         3.01 o                         
  -4  -9   2          0.06         -0.62         3.49 o                         
  -3  -9   2          5.21          7.66         2.39 o                         
  -2  -9   2          5.79         17.88        11.75 o                         
  -1  -9   2          9.95         17.71         7.43 o                         
   0  -9   2        171.49        162.64         4.89 o                         
   1  -9   2        115.90        114.15         6.20 o                         
   2  -9   2          9.52          9.21         3.01 o                         
   3  -9   2        212.74        216.18         8.61 o                         
   4  -9   2         27.22         32.81         3.19 o                         
   5  -9   2         32.19         29.18         3.30 o                         
   6  -9   2          0.46         -1.44         3.22 o                         
  -7  -8   2         63.40         56.63         6.11 o                         
  -6  -8   2          3.85          3.45         5.35 o                         
  -5  -8   2         22.47         16.59         2.77 o                         
  -4  -8   2          0.01         -2.28         2.28 o                         
  -3  -8   2         49.50         55.14         2.73 o                         
  -2  -8   2         25.64         32.64         2.88 o                         
  -1  -8   2        115.05        112.74         4.01 o                         
   0  -8   2         37.51         39.00         2.57 o                         
   1  -8   2        116.64        108.50         8.25 o                         
   2  -8   2         83.42         79.63         5.15 o                         
   3  -8   2        360.90        357.07         6.74 o                         
   4  -8   2         44.68         42.36         3.15 o                         
   5  -8   2         31.79         27.52         3.13 o                         
   6  -8   2          0.55         -2.03         3.76 o                         
  -7  -7   2         45.05         37.24         5.68 o                         
  -6  -7   2         19.12         22.23         3.04 o                         
  -5  -7   2         10.08          7.04         2.39 o                         
  -4  -7   2        142.54        142.30         4.85 o                         
  -3  -7   2        176.09        167.56         3.96 o                         
  -2  -7   2          2.87          8.00         2.36 o                         
  -1  -7   2        179.10        179.97         4.50 o                         
   0  -7   2          7.55          6.05         2.97 o                         
   1  -7   2        251.60        240.83         3.61 o                         
   2  -7   2         91.64         93.74         3.71 o                         
   3  -7   2        129.58        131.73         4.07 o                         
   4  -7   2        164.63        154.67         6.55 o                         
   5  -7   2          0.01         -0.57         3.07 o                         
   6  -7   2          0.03         -0.48         3.65 o                         
   7  -7   2         21.20         19.96         4.73 o                         
  -8  -6   2         13.76         16.59         4.97 o                         
  -7  -6   2         12.31          8.78         4.22 o                         
  -6  -6   2          8.90         10.49         2.63 o                         
  -5  -6   2         16.59         13.69         2.60 o                         
  -4  -6   2         83.52         76.37         3.61 o                         
  -3  -6   2        286.56        310.80         4.87 o                         
  -2  -6   2          2.89          6.64         1.32 o                         
  -1  -6   2         21.65         24.92         1.52 o                         
   0  -6   2        440.58        442.50         7.82 o                         
   1  -6   2        293.94        310.62         8.61 o                         
   2  -6   2         24.49         23.91         1.44 o                         
   3  -6   2         14.13         15.18         1.58 o                         
   4  -6   2         15.54          8.14         2.80 o                         
   5  -6   2         23.42         20.95         3.43 o                         
   6  -6   2         40.65         37.17         4.59 o                         
   7  -6   2         14.38         14.05         4.38 o                         
   8  -6   2         13.76         15.31         4.62 o                         
  -8  -5   2         22.39         29.70         4.71 o                         
  -7  -5   2         25.87         37.72         4.88 o                         
  -6  -5   2         15.25         19.15         2.81 o                         
  -5  -5   2        153.28        153.08         5.00 o                         
  -4  -5   2         35.76         34.29         2.66 o                         
  -3  -5   2        390.24        432.03         6.72 o                         
  -2  -5   2        162.01        157.29         2.64 o                         
  -1  -5   2          0.12          0.63         0.76 o                         
   0  -5   2         40.73         40.43         0.98 o                         
   1  -5   2         13.34         10.28         0.72 o                         
   2  -5   2        747.63        713.26         5.51 o                         
   3  -5   2          3.03          6.49         1.29 o                         
   4  -5   2         12.92         11.90         2.40 o                         
   5  -5   2          0.13          2.57         2.87 o                         
   6  -5   2         31.69         32.43         4.30 o                         
   7  -5   2         29.19         29.79         4.61 o                         
   8  -5   2        146.94        165.92         8.69 o                         
  -8  -4   2          0.65          3.44         4.38 o                         
  -7  -4   2         62.14         60.45         5.33 o                         
  -6  -4   2          0.01         -3.08         3.08 o                         
  -5  -4   2         43.67         44.66         2.93 o                         
  -4  -4   2        227.77        233.68         5.27 o                         
  -3  -4   2        254.56        262.69         5.05 o                         
  -2  -4   2         18.90         22.33         1.21 o                         
  -1  -4   2        171.01        160.79         2.21 o                         
   0  -4   2        634.10        580.65         4.39 o                         
   1  -4   2         93.89         86.46         1.08 o                         
   2  -4   2         23.50         27.09         1.45 o                         
   3  -4   2        136.40        134.71         2.08 o                         
   4  -4   2          4.86          3.63         1.88 o                         
   5  -4   2         22.23         18.53         1.75 o                         
   6  -4   2         21.99         24.36         4.02 o                         
   7  -4   2          9.27         13.31         3.82 o                         
   8  -4   2        104.02         97.55         6.75 o                         
  -8  -3   2        100.13         91.28         6.30 o                         
  -7  -3   2         92.56         90.23         6.34 o                         
  -6  -3   2        405.47        382.26        11.05 o                         
  -5  -3   2          1.28         -0.43         1.87 o                         
  -4  -3   2        168.57        146.69         4.09 o                         
  -3  -3   2         30.24         25.74         1.01 o                         
  -2  -3   2        362.13        367.16         6.10 o                         
  -1  -3   2        426.99        432.22         3.19 o                         
   0  -3   2          4.62          2.65         0.60 o                         
   1  -3   2        368.23        355.35         5.30 o                         
   2  -3   2        592.09        546.16         6.68 o                         
   3  -3   2          3.63          1.52         1.24 o                         
   4  -3   2        495.88        462.14         4.88 o                         
   5  -3   2         78.89         74.31         2.11 o                         
   6  -3   2         98.94         92.91         5.64 o                         
   7  -3   2        200.01        199.67         8.00 o                         
   8  -3   2         46.10         58.62         5.63 o                         
   9  -3   2          3.97          1.51         4.23 o                         
  -9  -2   2         28.04         22.66         5.48 o                         
  -8  -2   2          2.45         -4.05         4.05 o                         
  -7  -2   2         33.01         27.71         3.37 o                         
  -6  -2   2        481.53        482.33        11.79 o                         
  -5  -2   2          7.73         12.05         2.27 o                         
  -4  -2   2         27.75         25.87         1.36 o                         
  -3  -2   2          1.27          0.57         0.63 o                         
  -2  -2   2        319.69        295.59         4.46 o                         
  -1  -2   2        214.94        265.65         2.58 o                         
   0  -2   2       4225.35       4220.67        18.18 o                         
   1  -2   2        333.07        293.58         8.43 o                         
   2  -2   2        338.33        363.40         5.13 o                         
   3  -2   2       1062.66       1062.56        11.78 o                         
   4  -2   2        590.64        597.21         9.23 o                         
   5  -2   2         19.80         18.06         1.45 o                         
   6  -2   2        373.81        352.44         5.69 o                         
   7  -2   2         39.53         34.03         3.98 o                         
   8  -2   2        100.66        116.41         6.73 o                         
   9  -2   2         15.78         21.00         5.01 o                         
  -9  -1   2          4.05         -2.26         5.15 o                         
  -8  -1   2          0.40         -3.67         3.67 o                         
  -7  -1   2         16.68         17.92         3.42 o                         
  -6  -1   2        604.60        587.12        10.91 o                         
  -5  -1   2          9.03          6.00         1.37 o                         
  -4  -1   2        155.62        150.13         2.43 o                         
  -3  -1   2         57.21         49.18         1.49 o                         
  -2  -1   2         33.25         30.48         1.81 o                         
  -1  -1   2       1059.54       1050.61         5.79 o                         
   0  -1   2        107.14        108.35         1.55 o                         
   1  -1   2         16.32         16.30         1.25 o                         
   2  -1   2        665.63        694.85         4.18 o                         
   3  -1   2       1157.57       1107.99        20.18 o                         
   4  -1   2       1171.50       1190.56        12.25 o                         
   5  -1   2         17.58         15.04         1.44 o                         
   6  -1   2        693.97        690.76         8.09 o                         
   7  -1   2         83.60         82.04         2.77 o                         
   8  -1   2        112.52        123.55         7.93 o                         
   9  -1   2          9.38         26.29         4.90 o                         
  -9   0   2          5.03         -0.61         5.52 o                         
  -8   0   2          1.81          7.30         3.78 o                         
  -7   0   2         56.84         51.99         2.89 o                         
  -6   0   2         84.35         87.39         3.39 o                         
  -5   0   2          1.10          1.81         1.29 o                         
  -4   0   2         62.73         50.52         2.23 o                         
  -3   0   2       1322.38       1339.71         6.83 o                         
  -2   0   2        660.19        712.97         4.28 o                         
  -1   0   2         17.03         19.69         0.97 o                         
   0   0   2       3115.73       3189.15         6.27 o                         
   1   0   2       1186.78       1292.35         8.47 o                         
   2   0   2        874.31        849.56         5.07 o                         
   3   0   2        695.06        726.84         8.01 o                         
   4   0   2         60.47         78.32         2.31 o                         
   5   0   2         59.54         53.15         3.72 o                         
   6   0   2        209.29        215.16         6.86 o                         
   7   0   2         40.35         49.86         3.86 o                         
   8   0   2          4.89          7.92         2.24 o                         
   9   0   2         60.41         70.28         3.94 o                         
  -8   1   2          0.96          2.07         4.33 o                         
  -7   1   2          6.11          7.01         1.97 o                         
  -6   1   2         13.38          9.59         1.60 o                         
  -5   1   2         75.76         65.18         3.73 o                         
  -4   1   2        909.87        957.12         9.15 o                         
  -3   1   2         88.48         76.32         3.53 o                         
  -2   1   2       1507.76       1521.48         7.37 o                         
  -1   1   2         31.59         32.21         1.76 o                         
   0   1   2         10.09         14.20         0.81 o                         
   1   1   2      11238.98      11044.02        38.78 o                         
   2   1   2        505.31        478.78         5.97 o                         
   3   1   2        946.55        957.21         9.97 o                         
   4   1   2        250.92        222.13         3.89 o                         
   5   1   2          3.18          2.29         1.28 o                         
   6   1   2        282.75        280.70         8.03 o                         
   7   1   2         13.65         15.68         2.51 o                         
   8   1   2          2.51          1.00         3.18 o                         
   9   1   2         10.59         17.56         2.77 o                         
  -8   2   2          2.19          4.59         3.56 o                         
  -7   2   2        136.20        127.78         4.55 o                         
  -6   2   2          4.32          2.44         1.70 o                         
  -5   2   2          7.81          6.80         1.61 o                         
  -4   2   2        130.01        125.27         3.31 o                         
  -3   2   2        591.49        634.79         8.93 o                         
  -2   2   2       1574.53       1844.22        13.72 o                         
  -1   2   2       3087.54       3222.78        16.09 o                         
   0   2   2       2490.97       2330.44         5.58 o                         
   1   2   2        302.58        261.16         2.68 o                         
   2   2   2          5.13         10.01         1.53 o                         
   3   2   2        395.12        376.58         6.82 o                         
   4   2   2         74.12         75.37         3.25 o                         
   5   2   2         66.83         59.35         2.66 o                         
   6   2   2         75.67         91.00         5.11 o                         
   7   2   2          5.16         11.75         3.01 o                         
   8   2   2        129.28        127.54         7.14 o                         
   9   2   2          4.22          7.65         4.49 o                         
  -8   3   2         26.10         34.33         3.23 o                         
  -7   3   2          2.33          2.91         4.34 o                         
  -6   3   2         43.27         40.34         2.59 o                         
  -5   3   2          2.80          3.98         1.47 o                         
  -4   3   2        218.18        190.58         6.05 o                         
  -3   3   2          0.35          1.18         1.71 o                         
  -2   3   2        553.91        575.50         8.50 o                         
  -1   3   2       1020.75       1021.36        13.67 o                         
   0   3   2        158.69        125.95         1.54 o                         
   1   3   2        173.95        181.25         1.92 o                         
   2   3   2        629.12        668.38         8.54 o                         
   3   3   2        914.25       1008.38        11.79 o                         
   4   3   2         77.83         71.20         2.73 o                         
   5   3   2         59.03         61.10         3.98 o                         
   6   3   2         15.76         19.21         2.92 o                         
   7   3   2          2.73          5.57         3.03 o                         
   8   3   2         27.62         28.40         4.13 o                         
   9   3   2         22.15         23.55         4.58 o                         
  -8   4   2         37.76         48.13         3.59 o                         
  -7   4   2          6.31          8.62         2.79 o                         
  -6   4   2          8.71          6.90         1.92 o                         
  -5   4   2          0.02          0.62         1.58 o                         
  -4   4   2          2.05          2.82         2.17 o                         
  -3   4   2          1.75          0.55         2.03 o                         
  -2   4   2        114.36        124.82         4.17 o                         
  -1   4   2         54.84         58.88         2.00 o                         
   0   4   2        615.46        572.49         7.13 o                         
   1   4   2       1055.78       1019.70         8.46 o                         
   2   4   2        117.03        134.69         2.80 o                         
   3   4   2          6.89          7.47         2.09 o                         
   4   4   2        437.75        448.37         9.35 o                         
   5   4   2         93.96         83.86         4.86 o                         
   6   4   2         22.44         23.85         3.24 o                         
   7   4   2        355.08        359.15        10.87 o                         
   8   4   2          4.15          5.53         3.45 o                         
   9   4   2          1.91         -4.63         4.63 o                         
  -7   5   2         48.71         52.71         5.95 o                         
  -6   5   2         23.98         18.52         3.29 o                         
  -5   5   2         24.72         10.29         3.49 o                         
  -4   5   2        828.09        826.37        13.73 o                         
  -3   5   2        142.87        136.01         5.59 o                         
  -2   5   2          3.55          4.49         1.38 o                         
  -1   5   2       1056.33       1120.11         6.26 o                         
   0   5   2        416.93        504.52         3.03 o                         
   1   5   2        716.26        680.60         8.17 o                         
   2   5   2        128.39        145.51         2.65 o                         
   3   5   2         23.34         21.74         2.69 o                         
   4   5   2          3.32          6.40         2.20 o                         
   5   5   2          5.93          4.93         2.51 o                         
   6   5   2         11.88          6.79         2.52 o                         
   7   5   2         68.51         67.25         5.62 o                         
   8   5   2         43.16         41.98         5.17 o                         
   9   5   2         18.91         17.85         4.63 o                         
  -7   6   2          3.66          7.71         4.57 o                         
  -6   6   2          7.55         10.94         4.06 o                         
  -5   6   2          9.90         12.95         3.68 o                         
  -4   6   2        201.19        186.87         7.46 o                         
  -3   6   2       1418.54       1328.52        20.09 o                         
  -2   6   2         81.52         78.81         2.99 o                         
  -1   6   2         65.47         56.27         1.74 o                         
   0   6   2        218.40        196.02         2.46 o                         
   1   6   2        560.56        556.94         5.78 o                         
   2   6   2        251.48        256.22         6.28 o                         
   3   6   2         52.27         50.24         2.65 o                         
   4   6   2        143.46        128.44         5.84 o                         
   5   6   2         28.79         31.36         3.73 o                         
   6   6   2         82.41         71.20         5.50 o                         
   7   6   2        195.22        193.57         9.06 o                         
   8   6   2          5.34         -4.21         4.21 o                         
   9   6   2         10.74         10.20         4.88 o                         
  -6   7   2          0.63          2.08         3.94 o                         
  -5   7   2          5.49          7.34         2.57 o                         
  -4   7   2        411.78        441.20        11.17 o                         
  -3   7   2         10.66          9.53         2.16 o                         
  -2   7   2         26.28         23.73         2.46 o                         
  -1   7   2         66.84         68.22         2.92 o                         
   0   7   2         55.52         51.07         3.68 o                         
   1   7   2         96.84        100.07         2.11 o                         
   2   7   2        254.62        265.76         7.51 o                         
   3   7   2          4.09          1.97         1.62 o                         
   4   7   2        156.49        168.27         6.83 o                         
   5   7   2          4.51          1.35         3.21 o                         
   6   7   2        175.23        166.03         7.83 o                         
   7   7   2          4.06          1.64         3.66 o                         
   8   7   2          9.31          1.20         4.39 o                         
  -6   8   2         51.47         57.87         4.42 o                         
  -5   8   2         25.47         27.08         3.15 o                         
  -4   8   2        127.76        130.81         4.88 o                         
  -3   8   2         88.79         89.23         4.04 o                         
  -2   8   2        177.79        168.04         4.81 o                         
  -1   8   2        392.01        369.76         9.60 o                         
   0   8   2        231.24        232.39         7.04 o                         
   1   8   2         19.08         26.24         1.79 o                         
   2   8   2        134.24        119.07         6.64 o                         
   3   8   2        259.09        260.86         4.89 o                         
   4   8   2        654.99        728.30        13.96 o                         
   5   8   2         42.56         50.33         4.92 o                         
   6   8   2         75.38         82.67         6.29 o                         
   7   8   2         19.64         20.72         4.07 o                         
   8   8   2          0.70          2.46         5.04 o                         
  -5   9   2          0.19          3.26         2.86 o                         
  -4   9   2         55.97         65.41         4.00 o                         
  -3   9   2         27.31         24.49         2.65 o                         
  -2   9   2         27.49         28.03         2.60 o                         
  -1   9   2          5.28          7.59         2.25 o                         
   0   9   2         63.64         64.32         3.24 o                         
   1   9   2         14.60          6.38         2.04 o                         
   2   9   2         93.33         93.43         5.61 o                         
   3   9   2        277.57        268.12         5.05 o                         
   4   9   2         47.23         51.05         4.40 o                         
   5   9   2         27.17         30.65         4.72 o                         
   6   9   2         18.14         16.88         3.80 o                         
   7   9   2          2.04         10.31         4.41 o                         
  -4  10   2          8.96          2.71         3.03 o                         
  -3  10   2         69.89         71.72         4.13 o                         
  -2  10   2          1.66          2.69         2.25 o                         
  -1  10   2         90.54         84.94         6.09 o                         
   0  10   2         16.31          8.27         3.63 o                         
   1  10   2          0.46          0.95         1.98 o                         
   2  10   2          0.60          0.84         3.69 o                         
   3  10   2         15.05         16.81         2.51 o                         
   4  10   2         53.92         54.53         3.65 o                         
   5  10   2          3.12         -0.17         3.56 o                         
   6  10   2         26.30         20.95         4.59 o                         
   7  10   2         39.29         54.49         6.23 o                         
  -3  11   2          3.65         -5.23        10.19 o                         
  -2  11   2          1.93          6.35         3.76 o                         
  -1  11   2          0.27          5.32         3.64 o                         
   0  11   2          0.03         -3.42         3.42 o                         
   1  11   2          9.53          7.80         3.46 o                         
   2  11   2          5.33         -3.72         3.72 o                         
   3  11   2         10.13         17.70         2.88 o                         
   4  11   2         11.59         18.60         4.42 o                         
   5  11   2          0.00         -4.29         4.29 o                         
   6  11   2          3.09         -3.79         4.94 o                         
  -1  12   2          9.81         13.18         4.42 o                         
   0  12   2          0.68         -4.33         4.33 o                         
   1  12   2          6.24          3.73         4.46 o                         
   2  12   2          0.10         -3.09         4.54 o                         
   3  12   2          0.00          5.00         4.61 o                         
   4  12   2         15.38         24.12         4.70 o                         
  -1 -12   3          1.49         -3.27         4.94 o                         
   0 -12   3         10.10          2.38         4.99 o                         
  -4 -11   3         16.80         20.29         5.50 o                         
  -3 -11   3         22.23         23.97         3.65 o                         
  -2 -11   3         12.86          9.97         6.61 o                         
  -1 -11   3         57.95         50.49         5.10 o                         
   0 -11   3          1.75         -3.91         3.91 o                         
   1 -11   3          8.13          6.41         3.99 o                         
   2 -11   3         51.70         62.16         6.37 o                         
   3 -11   3          0.03          0.78         3.83 o                         
  -5 -10   3          0.49          2.38         4.98 o                         
  -4 -10   3         12.62          4.31         4.50 o                         
  -3 -10   3         83.09         96.12         4.99 o                         
  -2 -10   3         32.02         39.65         6.79 o                         
  -1 -10   3         37.62         50.48         8.24 o                         
   0 -10   3          5.89          3.46         3.80 o                         
   1 -10   3         47.72         44.68         4.95 o                         
   2 -10   3         77.19         70.41         6.00 o                         
   3 -10   3          0.76          0.15         3.37 o                         
   4 -10   3          3.83          3.49         4.08 o                         
  -6  -9   3         35.88         26.72         4.73 o                         
  -5  -9   3          9.63         15.53         4.42 o                         
  -4  -9   3         84.83         78.27         6.76 o                         
  -3  -9   3         44.26         52.31         5.68 o                         
  -2  -9   3         23.94         33.33         9.35 o                         
  -1  -9   3         40.98         40.89         4.32 o                         
   0  -9   3          0.09         -0.82         3.98 o                         
   1  -9   3          9.06          4.85         2.96 o                         
   2  -9   3         57.74         58.05         4.93 o                         
   3  -9   3          4.56          5.59         3.59 o                         
   4  -9   3         10.05          5.79         3.45 o                         
   5  -9   3          0.44         -2.33         7.84 o                         
   6  -9   3         83.82         94.13         8.80 o                         
  -6  -8   3          0.08         -0.19         3.20 o                         
  -5  -8   3          2.38          0.20         2.76 o                         
  -4  -8   3         15.80         16.47         2.65 o                         
  -3  -8   3          2.10          7.25         3.67 o                         
  -2  -8   3        249.41        261.18         7.96 o                         
  -1  -8   3        269.80        281.39         6.24 o                         
   0  -8   3          1.81          1.34         1.70 o                         
   1  -8   3        105.07        111.90         3.85 o                         
   2  -8   3        136.30        138.91         4.24 o                         
   3  -8   3        169.55        161.02         4.72 o                         
   4  -8   3         28.75         26.97         5.94 o                         
   5  -8   3         20.33         24.05         7.35 o                         
   6  -8   3         16.14          9.37         4.27 o                         
  -7  -7   3         10.01         18.84         4.06 o                         
  -6  -7   3         43.19         42.81         3.77 o                         
  -5  -7   3         10.51          9.86         2.67 o                         
  -4  -7   3          1.18          3.18         2.14 o                         
  -3  -7   3        106.73        103.27         3.90 o                         
  -2  -7   3        177.53        177.59         4.92 o                         
  -1  -7   3        145.99        138.82         4.14 o                         
   0  -7   3         31.48         25.20         3.15 o                         
   1  -7   3        111.29        118.14         7.42 o                         
   2  -7   3          9.68          8.30         1.26 o                         
   3  -7   3        186.02        189.09         3.69 o                         
   4  -7   3         20.31         22.06         3.54 o                         
   5  -7   3         41.23         46.31         4.72 o                         
   6  -7   3          2.25         -2.91         3.44 o                         
   7  -7   3          0.31         -4.15         4.15 o                         
  -7  -6   3          0.08         -0.66         4.46 o                         
  -6  -6   3         23.33         27.60         8.70 o                         
  -5  -6   3          9.77         12.40         2.52 o                         
  -4  -6   3          5.28          4.58         2.05 o                         
  -3  -6   3         75.58         78.39         5.53 o                         
  -2  -6   3        286.36        285.17         4.42 o                         
  -1  -6   3        854.61        870.84        12.28 o                         
   0  -6   3        382.18        404.54         4.61 o                         
   1  -6   3         25.12         22.07         1.35 o                         
   2  -6   3          4.88          2.18         1.26 o                         
   3  -6   3         15.02         14.02         2.85 o                         
   4  -6   3         32.09         31.84         2.19 o                         
   5  -6   3         16.87         15.58         3.53 o                         
   6  -6   3          4.95          4.89         3.19 o                         
   7  -6   3         19.82         13.05         3.82 o                         
   8  -6   3         13.94         11.94         4.86 o                         
  -8  -5   3          7.39         15.23         5.19 o                         
  -7  -5   3         18.25         18.60         4.32 o                         
  -6  -5   3         50.36         46.28         3.54 o                         
  -5  -5   3         66.80         56.54         3.58 o                         
  -4  -5   3         11.45          8.32         1.84 o                         
  -3  -5   3        388.50        384.16        12.81 o                         
  -2  -5   3          2.96          3.96         1.30 o                         
  -1  -5   3          8.19          8.42         0.94 o                         
   0  -5   3        355.68        350.95         3.66 o                         
   1  -5   3          3.56          4.00         0.72 o                         
   2  -5   3         22.83         23.09         1.89 o                         
   3  -5   3        138.64        133.85         3.38 o                         
   4  -5   3          8.44          9.81         1.60 o                         
   5  -5   3         18.48         18.73         1.94 o                         
   6  -5   3         66.61         72.69         5.36 o                         
   7  -5   3         59.84         67.14         5.83 o                         
   8  -5   3         39.71         31.74         5.04 o                         
  -8  -4   3         18.69         15.99         4.65 o                         
  -7  -4   3          6.82          4.98         3.67 o                         
  -6  -4   3          3.76          6.26         2.48 o                         
  -5  -4   3        215.18        230.79         5.95 o                         
  -4  -4   3        107.89        104.84         3.84 o                         
  -3  -4   3        284.84        301.56        12.56 o                         
  -2  -4   3        482.62        479.60         4.28 o                         
  -1  -4   3        630.60        668.05         4.51 o                         
   0  -4   3         41.24         39.96         1.10 o                         
   1  -4   3         12.26         10.91         1.10 o                         
   2  -4   3          0.57         -0.80         1.55 o                         
   3  -4   3         24.20         20.55         2.16 o                         
   4  -4   3        174.00        181.88         5.23 o                         
   5  -4   3         59.79         54.86         3.56 o                         
   6  -4   3        198.84        178.24         4.64 o                         
   7  -4   3          0.18          3.08         3.55 o                         
   8  -4   3         17.50         26.90         4.86 o                         
  -8  -3   3          9.46          7.52         4.57 o                         
  -7  -3   3        103.71         84.68         5.89 o                         
  -6  -3   3        680.49        687.07        10.23 o                         
  -5  -3   3         32.85         31.24         2.51 o                         
  -4  -3   3         86.69         79.00         3.22 o                         
  -3  -3   3         14.31         23.16         1.88 o                         
  -2  -3   3          0.04          0.12         1.03 o                         
  -1  -3   3        284.83        285.38         3.11 o                         
   0  -3   3        579.34        574.55         5.66 o                         
   1  -3   3       1104.26       1096.64         6.75 o                         
   2  -3   3         58.65         48.71         2.54 o                         
   3  -3   3        444.81        483.33         4.02 o                         
   4  -3   3        738.91        732.90         9.72 o                         
   5  -3   3        297.79        285.13         6.64 o                         
   6  -3   3         79.42         93.64         4.39 o                         
   7  -3   3         22.83         22.38         2.45 o                         
   8  -3   3         35.76         39.97         5.44 o                         
   9  -3   3         97.55        124.90         7.77 o                         
  -8  -2   3         60.11         64.15         5.06 o                         
  -7  -2   3         32.83         24.68         3.78 o                         
  -6  -2   3          5.31          7.21         3.08 o                         
  -5  -2   3         89.74         84.62         3.53 o                         
  -4  -2   3         95.47         95.37         3.37 o                         
  -3  -2   3          0.01          1.42         0.98 o                         
  -2  -2   3        317.21        281.69         5.54 o                         
  -1  -2   3       1940.46       2005.28        10.68 o                         
   0  -2   3        554.86        566.60         3.85 o                         
   1  -2   3          1.97          1.41         0.76 o                         
   2  -2   3        305.01        305.12         5.25 o                         
   3  -2   3       1805.68       1918.09        15.84 o                         
   4  -2   3          1.37          1.52         1.15 o                         
   5  -2   3         65.98         57.45         2.16 o                         
   6  -2   3        286.56        279.16         7.36 o                         
   7  -2   3          4.23         -1.92         2.10 o                         
   8  -2   3          9.71         12.48         5.88 o                         
   9  -2   3         48.15         67.28         6.25 o                         
  -8  -1   3         34.99         40.66         4.56 o                         
  -7  -1   3         10.07          6.41         3.13 o                         
  -6  -1   3         21.99         21.95         3.26 o                         
  -5  -1   3        334.97        330.14         5.57 o                         
  -4  -1   3         16.38         16.38         1.36 o                         
  -3  -1   3         26.71         22.96         1.28 o                         
  -2  -1   3          3.36          1.63         0.72 o                         
  -1  -1   3         26.27         30.14         1.04 o                         
   0  -1   3      34928.04      34366.11       127.82 o                         
   1  -1   3      11904.70      11745.89        19.02 o                         
   2  -1   3        777.30        746.78         5.39 o                         
   3  -1   3         52.46         59.45         1.67 o                         
   4  -1   3        684.37        690.78         6.31 o                         
   5  -1   3        222.59        229.45         3.64 o                         
   6  -1   3        346.53        337.53         5.68 o                         
   7  -1   3         69.78         65.71         3.02 o                         
   8  -1   3          4.18          1.00         2.72 o                         
   9  -1   3         33.44         32.49         6.26 o                         
  -8   0   3         71.33         57.04         5.32 o                         
  -7   0   3          0.01          2.38         2.91 o                         
  -6   0   3          0.55          2.47         1.60 o                         
  -5   0   3        146.42        151.22         7.43 o                         
  -4   0   3         39.49         45.68         1.86 o                         
  -3   0   3       1132.82       1174.12        10.61 o                         
  -2   0   3          5.18          2.95         1.68 o                         
  -1   0   3       2010.36       2132.15         8.40 o                         
   0   0   3        546.39        580.65         3.36 o                         
   1   0   3       2192.39       2183.25        10.62 o                         
   2   0   3          5.81          7.46         0.72 o                         
   3   0   3        331.12        387.73         4.56 o                         
   4   0   3         77.17         83.53         2.47 o                         
   5   0   3        123.49        118.36         4.40 o                         
   6   0   3        399.37        403.55         9.16 o                         
   7   0   3          0.27          5.74         2.94 o                         
   8   0   3          6.81         10.70         3.43 o                         
   9   0   3        111.22        134.51         4.91 o                         
  -8   1   3         89.96         95.62         6.16 o                         
  -7   1   3         48.69         45.66         4.77 o                         
  -6   1   3         16.27         18.61         2.16 o                         
  -5   1   3         44.62         43.01         2.49 o                         
  -4   1   3        109.84        116.44         4.18 o                         
  -3   1   3        124.03        155.58         8.58 o                         
  -2   1   3        392.34        384.93         4.16 o                         
  -1   1   3        774.03        753.50         4.85 o                         
   0   1   3        345.22        305.40         2.47 o                         
   1   1   3        862.13        811.07         4.99 o                         
   2   1   3        808.53        803.37         7.04 o                         
   3   1   3        163.28        153.54         4.16 o                         
   4   1   3       1198.48       1286.27        13.07 o                         
   5   1   3         60.66         56.54         4.18 o                         
   6   1   3         43.94         46.17         3.49 o                         
   7   1   3        929.69        960.58        15.68 o                         
   8   1   3          5.24          7.89         3.21 o                         
   9   1   3         35.50         39.22         4.70 o                         
  -8   2   3         34.21         51.27         3.58 o                         
  -7   2   3          0.11          4.95         4.32 o                         
  -6   2   3          4.10          3.70         2.29 o                         
  -5   2   3         64.13         61.83         5.78 o                         
  -4   2   3          6.15          3.32         1.50 o                         
  -3   2   3         62.33         64.79         3.50 o                         
  -2   2   3        762.54        840.24         5.56 o                         
  -1   2   3        135.21        115.32         2.09 o                         
   0   2   3         55.33         57.69         1.27 o                         
   1   2   3       1045.53       1056.77         7.93 o                         
   2   2   3          0.67          2.18         0.90 o                         
   3   2   3        539.91        507.43         7.77 o                         
   4   2   3       1415.32       1597.91        15.50 o                         
   5   2   3          0.04         -1.38         1.38 o                         
   6   2   3       1280.71       1259.19        17.00 o                         
   7   2   3          1.12          0.10         2.96 o                         
   8   2   3          6.79          6.75         3.30 o                         
   9   2   3          8.54         16.26         4.23 o                         
  -8   3   3         17.10         25.63         5.07 o                         
  -7   3   3         32.05         27.38         5.36 o                         
  -6   3   3         87.63         95.11         8.16 o                         
  -5   3   3        296.69        287.85        11.90 o                         
  -4   3   3        114.24        120.68         5.17 o                         
  -3   3   3        382.89        372.82         7.93 o                         
  -2   3   3        343.32        369.98         7.22 o                         
  -1   3   3         59.90         65.41         2.95 o                         
   0   3   3        172.15        183.17         2.35 o                         
   1   3   3        325.23        283.27         2.57 o                         
   2   3   3         11.95          8.42         1.12 o                         
   3   3   3       1013.34       1139.80        12.46 o                         
   4   3   3         16.39         23.26         2.67 o                         
   5   3   3         15.00         12.52         2.22 o                         
   6   3   3        268.11        270.55         8.40 o                         
   7   3   3        306.19        287.22         9.40 o                         
   8   3   3          2.72         -3.31         3.31 o                         
   9   3   3        101.07        119.64         7.65 o                         
  -7   4   3          3.83         -0.68         8.54 o                         
  -6   4   3         24.43         27.45         2.63 o                         
  -5   4   3         11.87         10.63         1.87 o                         
  -4   4   3         21.57         23.71         3.40 o                         
  -3   4   3         78.99         87.71         4.48 o                         
  -2   4   3        325.13        297.85         4.55 o                         
  -1   4   3        730.83        716.41         6.19 o                         
   0   4   3          3.54          7.15         0.83 o                         
   1   4   3        630.78        722.86         9.65 o                         
   2   4   3        795.59        825.85         5.87 o                         
   3   4   3        178.60        194.83         5.72 o                         
   4   4   3         77.48         70.15         3.98 o                         
   5   4   3        203.02        193.40         6.77 o                         
   6   4   3        103.65        100.38         5.45 o                         
   7   4   3          0.21         -2.71         2.71 o                         
   8   4   3         42.85         42.77         4.65 o                         
   9   4   3          8.06          0.97         4.70 o                         
  -7   5   3          0.37          1.63         2.84 o                         
  -6   5   3         62.72         55.19         6.43 o                         
  -5   5   3          0.02          4.38         3.12 o                         
  -4   5   3         64.23         70.07         5.00 o                         
  -3   5   3         17.96         23.11         2.24 o                         
  -2   5   3        775.68        780.39         7.93 o                         
  -1   5   3          9.84         12.96         1.24 o                         
   0   5   3        928.29        966.69        11.11 o                         
   1   5   3         64.30         84.18         1.72 o                         
   2   5   3        511.50        507.14         6.16 o                         
   3   5   3        224.34        218.86         6.35 o                         
   4   5   3          1.23          2.51         2.41 o                         
   5   5   3          0.27          4.26         2.23 o                         
   6   5   3         46.15         46.61         4.26 o                         
   7   5   3        105.06        110.95         6.80 o                         
   8   5   3         28.03         20.23         4.25 o                         
   9   5   3         92.94        100.31         7.31 o                         
  -7   6   3         11.86         23.17         4.91 o                         
  -6   6   3          0.06         -0.81         4.40 o                         
  -5   6   3         39.64         48.59         5.14 o                         
  -4   6   3         50.03         46.19         2.93 o                         
  -3   6   3        409.60        426.40         6.81 o                         
  -2   6   3         94.34         86.86         2.36 o                         
  -1   6   3        264.91        259.25         4.20 o                         
   0   6   3        414.39        456.32         4.86 o                         
   1   6   3         95.20         87.18         2.35 o                         
   2   6   3        360.13        363.63         3.75 o                         
   3   6   3        492.97        492.97         7.42 o                         
   4   6   3         92.73         86.51         4.96 o                         
   5   6   3        162.86        158.45         6.94 o                         
   6   6   3         64.11         56.57         4.75 o                         
   7   6   3         36.23         26.35         4.44 o                         
   8   6   3          6.84          6.17         3.82 o                         
   9   6   3          1.60         -3.61         5.26 o                         
  -6   7   3          0.01          5.71         4.15 o                         
  -5   7   3        140.12        161.82         8.53 o                         
  -4   7   3         26.16         27.28         2.75 o                         
  -3   7   3         80.82         84.30         3.94 o                         
  -2   7   3          1.44          0.23         1.71 o                         
  -1   7   3        345.82        351.57        11.95 o                         
   0   7   3         26.02         22.33         2.28 o                         
   1   7   3         11.69         10.87         1.41 o                         
   2   7   3        336.77        325.24         5.24 o                         
   3   7   3          7.19          3.89         1.67 o                         
   4   7   3          0.00          0.42         2.68 o                         
   5   7   3        259.74        231.37         8.56 o                         
   6   7   3         39.26         26.28         3.92 o                         
   7   7   3        106.41         94.87         6.63 o                         
   8   7   3         11.71         25.16         4.34 o                         
   9   7   3         29.67         22.60         5.28 o                         
  -6   8   3         18.96         27.38         5.76 o                         
  -5   8   3         72.86         78.64         4.37 o                         
  -4   8   3          4.54          1.67         2.38 o                         
  -3   8   3          1.70          0.44         2.15 o                         
  -2   8   3         16.74         14.28         2.24 o                         
  -1   8   3        257.01        260.03         8.31 o                         
   0   8   3         39.89         37.93         2.68 o                         
   1   8   3         33.67         31.60         1.95 o                         
   2   8   3         53.78         54.16         2.31 o                         
   3   8   3        189.38        192.70         5.14 o                         
   4   8   3        546.84        537.82        12.05 o                         
   5   8   3         71.27         66.72         5.39 o                         
   6   8   3          0.42         10.20         3.36 o                         
   7   8   3          4.70          9.11         3.78 o                         
   8   8   3          0.31          2.60         4.79 o                         
  -5   9   3         79.90         90.87         5.05 o                         
  -4   9   3          0.01         -2.45         2.45 o                         
  -3   9   3         31.03         27.90         3.01 o                         
  -2   9   3          1.89          2.14         1.97 o                         
  -1   9   3         90.83         88.51         3.96 o                         
   0   9   3         15.87         22.64         2.70 o                         
   1   9   3          1.48          0.66         1.49 o                         
   2   9   3        143.46        145.55         5.58 o                         
   3   9   3        144.52        133.76         4.73 o                         
   4   9   3          2.76          0.97         2.72 o                         
   5   9   3         29.70         37.56         4.66 o                         
   6   9   3         15.97         22.64         4.23 o                         
   7   9   3          0.03          6.20         4.70 o                         
  -4  10   3          4.89         -0.01         2.99 o                         
  -3  10   3         40.89         42.25         6.51 o                         
  -2  10   3         20.33         19.65         5.62 o                         
  -1  10   3         12.83         17.00         2.73 o                         
   0  10   3         53.05         39.58         4.79 o                         
   1  10   3         27.60         21.60         2.59 o                         
   2  10   3         22.12         19.78         2.59 o                         
   3  10   3         62.90         60.90         3.66 o                         
   4  10   3          2.56         -3.02         3.02 o                         
   5  10   3         19.77         23.31         4.23 o                         
   6  10   3          1.14          0.77         4.24 o                         
   7  10   3          1.67          7.25         5.08 o                         
  -3  11   3          4.54          0.79         7.55 o                         
  -2  11   3         14.28         23.11         4.52 o                         
  -1  11   3          7.14         14.38         3.72 o                         
   0  11   3         20.86         23.72         3.89 o                         
   1  11   3          0.01         -3.59         3.59 o                         
   2  11   3         58.10         50.21         3.52 o                         
   3  11   3          0.00          2.73         2.61 o                         
   4  11   3         13.38         16.64         5.50 o                         
   5  11   3          0.68         -2.50         4.12 o                         
   6  11   3          5.64         -0.20         4.78 o                         
  -1  12   3          0.32         -0.31         4.97 o                         
   0  12   3          0.39         -1.44         4.45 o                         
   1  12   3          0.23         -4.65         4.65 o                         
   2  12   3         13.64         12.25         4.48 o                         
   3  12   3         10.04         15.56         3.01 o                         
   4  12   3          0.06          4.00         3.86 o                         
  -3 -11   4          0.21          3.79         5.35 o                         
  -2 -11   4         24.06         45.68         5.43 o                         
  -1 -11   4         10.76         24.72        13.55 o                         
   0 -11   4          2.98          0.15         4.18 o                         
   1 -11   4          9.70         12.96         4.36 o                         
   2 -11   4          0.00          7.20         4.02 o                         
   3 -11   4          4.52          4.21         4.48 o                         
  -4 -10   4         10.29         12.73         4.84 o                         
  -3 -10   4        267.19        308.13        12.31 o                         
  -2 -10   4         18.26         20.40        10.01 o                         
  -1 -10   4         11.82         16.11         7.22 o                         
   0 -10   4          3.67          0.95         2.49 o                         
   1 -10   4          0.83          4.04         4.51 o                         
   2 -10   4          7.53          4.58         3.17 o                         
   3 -10   4         14.52         11.42         3.55 o                         
   4 -10   4          3.70          2.29         4.02 o                         
  -5  -9   4          6.73          1.64         4.83 o                         
  -4  -9   4          8.60          2.24         4.30 o                         
  -3  -9   4         41.47         56.44         5.93 o                         
  -2  -9   4          0.79         13.40        12.02 o                         
  -1  -9   4         21.75         16.58         2.40 o                         
   0  -9   4         25.43         19.23         2.52 o                         
   1  -9   4         52.01         46.09         4.64 o                         
   2  -9   4          7.99          6.78         2.98 o                         
   3  -9   4        118.70        125.04         7.12 o                         
   4  -9   4          0.28          0.87         3.52 o                         
   5  -9   4         16.12         14.45         4.35 o                         
  -6  -8   4         16.77         17.43         3.77 o                         
  -5  -8   4          1.09         -4.16         4.16 o                         
  -4  -8   4          8.47          8.42         4.07 o                         
  -3  -8   4         50.90         67.56         5.78 o                         
  -2  -8   4          0.81          2.65         5.06 o                         
  -1  -8   4        147.27        142.30         4.67 o                         
   0  -8   4         76.88         71.77         3.49 o                         
   1  -8   4          0.55         -0.02         2.20 o                         
   2  -8   4          1.64          3.26         1.75 o                         
   3  -8   4         35.52         31.94         4.26 o                         
   4  -8   4        368.75        380.08        14.75 o                         
   5  -8   4          3.60          2.46         3.17 o                         
   6  -8   4         10.23          7.54         4.13 o                         
  -7  -7   4          8.98         13.94         3.74 o                         
  -6  -7   4         12.29         14.55         3.25 o                         
  -5  -7   4          7.80          7.15         2.76 o                         
  -4  -7   4         23.61         20.36         3.07 o                         
  -3  -7   4          6.12          9.81         3.37 o                         
  -2  -7   4          3.95          3.26         1.74 o                         
  -1  -7   4         17.63          9.81         2.05 o                         
   0  -7   4        280.51        276.80         5.66 o                         
   1  -7   4         40.88         37.31         2.33 o                         
   2  -7   4         75.85         70.08         3.01 o                         
   3  -7   4        183.80        198.51         6.15 o                         
   4  -7   4          5.52          6.61         3.05 o                         
   5  -7   4         54.39         50.33         4.76 o                         
   6  -7   4          3.70          2.51         3.47 o                         
   7  -7   4          2.57         -1.60         4.55 o                         
  -7  -6   4          0.15          6.64         3.43 o                         
  -6  -6   4         15.75         23.82         5.84 o                         
  -5  -6   4          1.94          0.45         3.21 o                         
  -4  -6   4         12.48         18.54         2.33 o                         
  -3  -6   4        221.64        233.28         5.85 o                         
  -2  -6   4          3.23          4.17         1.24 o                         
  -1  -6   4        117.23        119.77         3.72 o                         
   0  -6   4         51.65         48.52         1.92 o                         
   1  -6   4         16.80         14.56         1.98 o                         
   2  -6   4          0.38         -0.78         1.66 o                         
   3  -6   4        141.38        137.13         3.73 o                         
   4  -6   4         38.97         38.15         3.66 o                         
   5  -6   4          3.18          2.96         2.73 o                         
   6  -6   4         42.03         48.63         5.06 o                         
   7  -6   4         10.87         15.05         4.50 o                         
   8  -6   4          0.98         -1.10         4.69 o                         
  -7  -5   4         22.04         22.38         3.61 o                         
  -6  -5   4          0.46         -1.23         2.66 o                         
  -5  -5   4        161.95        152.20         9.76 o                         
  -4  -5   4         18.53         17.70         2.41 o                         
  -3  -5   4          2.05          3.62         2.06 o                         
  -2  -5   4         76.79         84.40         5.01 o                         
  -1  -5   4          3.15          1.30         0.85 o                         
   0  -5   4         30.98         35.53         2.47 o                         
   1  -5   4         15.55         21.36         1.65 o                         
   2  -5   4         64.85         69.37         7.72 o                         
   3  -5   4          8.20          7.33         2.21 o                         
   4  -5   4         31.96         35.54         3.02 o                         
   5  -5   4         16.31         15.42         1.98 o                         
   6  -5   4          8.81         10.94         2.10 o                         
   7  -5   4        105.63        106.00         6.74 o                         
   8  -5   4          4.62         16.32         4.78 o                         
  -8  -4   4          2.25         -0.63         5.72 o                         
  -7  -4   4         17.87         15.83         4.16 o                         
  -6  -4   4          4.02          5.76         2.31 o                         
  -5  -4   4        122.81        123.57         4.71 o                         
  -4  -4   4         32.55         30.30         2.52 o                         
  -3  -4   4        182.62        185.25         4.64 o                         
  -2  -4   4        256.41        252.05         3.76 o                         
  -1  -4   4         90.23         87.51         2.07 o                         
   0  -4   4        313.93        322.69         2.67 o                         
   1  -4   4          0.05          0.96         0.66 o                         
   2  -4   4         32.62         26.56         2.48 o                         
   3  -4   4        292.38        279.58         6.45 o                         
   4  -4   4        125.69        123.02         4.68 o                         
   5  -4   4         56.80         55.81         3.75 o                         
   6  -4   4        137.52        121.19         5.30 o                         
   7  -4   4          0.05          0.29         4.72 o                         
   8  -4   4         64.28         59.50         5.59 o                         
  -8  -3   4         24.72         14.61         5.43 o                         
  -7  -3   4          0.12          2.11         3.82 o                         
  -6  -3   4          7.52          8.31         2.37 o                         
  -5  -3   4         24.09         18.23         2.36 o                         
  -4  -3   4         14.67         13.99         2.04 o                         
  -3  -3   4        215.76        202.68         4.61 o                         
  -2  -3   4        495.71        519.92         6.34 o                         
  -1  -3   4        374.63        384.05         4.50 o                         
   0  -3   4       3265.89       3301.55         8.76 o                         
   1  -3   4        262.78        246.59         3.65 o                         
   2  -3   4          0.00         -0.46         0.86 o                         
   3  -3   4         38.10         35.38         2.54 o                         
   4  -3   4         20.05         12.91         2.13 o                         
   5  -3   4         96.08         94.40         4.43 o                         
   6  -3   4        187.69        204.72         6.62 o                         
   7  -3   4         63.84         70.94         4.61 o                         
   8  -3   4         20.00         22.34         2.76 o                         
   9  -3   4          3.69         13.83         4.87 o                         
  -8  -2   4         37.38         23.20         4.82 o                         
  -7  -2   4          1.68          6.38         3.61 o                         
  -6  -2   4          0.01          2.74         2.23 o                         
  -5  -2   4          2.09          1.47         2.06 o                         
  -4  -2   4        120.00        105.59         3.59 o                         
  -3  -2   4        200.00        212.11        17.56 o                         
  -2  -2   4         80.98         88.96         1.87 o                         
  -1  -2   4          1.05          3.39         0.75 o                         
   0  -2   4        398.83        422.56         3.41 o                         
   1  -2   4         81.63         98.60         2.17 o                         
   2  -2   4         46.41         54.98         1.81 o                         
   3  -2   4        219.48        220.26         2.72 o                         
   4  -2   4        435.42        422.12         7.60 o                         
   5  -2   4         56.82         51.20         3.27 o                         
   6  -2   4        111.88        113.49         5.02 o                         
   7  -2   4        108.35        104.26         5.27 o                         
   8  -2   4         25.94         29.21         3.51 o                         
   9  -2   4          3.55         10.41         4.66 o                         
  -8  -1   4          6.91          6.60         4.52 o                         
  -7  -1   4         26.70         30.26         3.47 o                         
  -6  -1   4          0.43          0.29         3.03 o                         
  -5  -1   4         87.88         78.27         3.51 o                         
  -4  -1   4         22.87         25.23         1.90 o                         
  -3  -1   4        531.97        544.11         7.38 o                         
  -2  -1   4        920.52        914.16         6.18 o                         
  -1  -1   4        367.55        375.00         4.05 o                         
   0  -1   4        867.63        818.43         5.80 o                         
   1  -1   4        106.69        115.05         2.27 o                         
   2  -1   4         79.61         83.42         2.00 o                         
   3  -1   4        158.11        153.77         2.57 o                         
   4  -1   4         87.04         76.80         2.21 o                         
   5  -1   4          2.78          1.54         1.18 o                         
   6  -1   4          4.99          2.46         2.29 o                         
   7  -1   4        345.19        350.61         9.04 o                         
   8  -1   4         73.21         76.87         5.09 o                         
   9  -1   4          2.30          0.32         3.40 o                         
  -8   0   4         23.85         31.10         4.68 o                         
  -7   0   4         59.68         60.09         5.17 o                         
  -6   0   4          6.97          5.16         2.96 o                         
  -5   0   4         37.95         41.13         3.05 o                         
  -4   0   4          0.47          0.98         1.15 o                         
  -3   0   4        901.69        905.14         6.41 o                         
  -2   0   4        719.63        762.97         6.34 o                         
  -1   0   4        318.00        303.34         3.67 o                         
   0   0   4          7.49          5.14         0.72 o                         
   1   0   4        274.83        251.50         5.45 o                         
   2   0   4        218.15        246.70         2.78 o                         
   3   0   4       1328.43       1316.50        16.52 o                         
   4   0   4         60.44         44.61         1.89 o                         
   5   0   4         25.96         24.25         3.91 o                         
   6   0   4        199.74        197.02         4.52 o                         
   7   0   4        376.81        396.82         6.88 o                         
   8   0   4         23.94         14.54         3.04 o                         
   9   0   4         21.11         19.76         3.58 o                         
  -8   1   4         36.84         26.76         4.57 o                         
  -7   1   4         49.36         52.69         5.01 o                         
  -6   1   4         65.93         67.21         9.48 o                         
  -5   1   4          0.16          0.05         1.77 o                         
  -4   1   4        276.32        278.59         5.11 o                         
  -3   1   4        664.48        702.23        15.78 o                         
  -2   1   4         15.53         27.52         3.49 o                         
  -1   1   4        160.63        158.56         2.60 o                         
   0   1   4         69.67         68.19         1.53 o                         
   1   1   4        230.33        254.66         2.21 o                         
   2   1   4       1153.85       1178.92        10.91 o                         
   3   1   4          0.54          0.68         0.90 o                         
   4   1   4        102.20        100.95         2.81 o                         
   5   1   4        173.58        151.95         9.56 o                         
   6   1   4         15.41         12.51         2.47 o                         
   7   1   4       1105.85       1108.23        16.61 o                         
   8   1   4          0.16          1.85         4.34 o                         
   9   1   4         23.34         28.75         4.12 o                         
  -8   2   4          4.15          9.15         4.58 o                         
  -7   2   4         83.83         88.37         8.70 o                         
  -6   2   4          0.06          2.94         1.88 o                         
  -5   2   4          1.76          1.45         2.27 o                         
  -4   2   4         45.01         46.30         3.79 o                         
  -3   2   4        123.45        132.08         4.90 o                         
  -2   2   4        384.55        391.19         4.65 o                         
  -1   2   4        147.30        145.81         5.31 o                         
   0   2   4          3.12          1.24         0.68 o                         
   1   2   4         38.44         37.84         0.99 o                         
   2   2   4        330.85        361.39         3.37 o                         
   3   2   4         23.22         26.10         1.62 o                         
   4   2   4        121.44        111.23         4.22 o                         
   5   2   4         80.32         87.62         4.36 o                         
   6   2   4        342.53        341.18         8.95 o                         
   7   2   4         66.21         55.53         4.70 o                         
   8   2   4         13.90         13.39         3.35 o                         
   9   2   4          9.50          3.25         4.10 o                         
  10   2   4          0.49          2.02         4.64 o                         
  -7   3   4         83.80         92.12         4.19 o                         
  -6   3   4          2.03          0.18         2.00 o                         
  -5   3   4          7.83         10.92         1.87 o                         
  -4   3   4        102.51        115.23         5.46 o                         
  -3   3   4         27.84         29.83         3.14 o                         
  -2   3   4         29.62         32.00         3.13 o                         
  -1   3   4        441.21        450.45         8.03 o                         
   0   3   4          0.24          1.31         0.43 o                         
   1   3   4        124.63        106.20         1.43 o                         
   2   3   4         60.46         63.54         1.74 o                         
   3   3   4        191.73        174.02         3.60 o                         
   4   3   4        579.04        648.52        10.45 o                         
   5   3   4         96.14         83.94         4.51 o                         
   6   3   4         16.63         10.88         3.11 o                         
   7   3   4        106.10        110.36         6.34 o                         
   8   3   4         70.08         68.79         5.50 o                         
   9   3   4          1.52         -4.12         4.30 o                         
  -7   4   4         20.70         24.74         3.11 o                         
  -6   4   4          2.25         -1.91         5.41 o                         
  -5   4   4         11.37         16.97         3.95 o                         
  -4   4   4          4.90          5.69         2.79 o                         
  -3   4   4         19.92         10.28         2.81 o                         
  -2   4   4         13.66         15.92         1.54 o                         
  -1   4   4         10.35         19.26         2.30 o                         
   0   4   4        539.08        486.15         6.46 o                         
   1   4   4        709.86        759.08         7.75 o                         
   2   4   4        161.69        131.40         2.21 o                         
   3   4   4        187.29        176.60         3.79 o                         
   4   4   4        617.93        642.80        10.98 o                         
   5   4   4         84.54         86.66         4.72 o                         
   6   4   4          9.57         11.71         2.80 o                         
   7   4   4        100.95         99.88         6.27 o                         
   8   4   4          0.56         -1.32         3.44 o                         
   9   4   4          0.41         -4.59         4.59 o                         
  -7   5   4         20.09         21.46         3.90 o                         
  -6   5   4          2.76          1.38         5.45 o                         
  -5   5   4          0.20          3.05         2.99 o                         
  -4   5   4        141.65        156.17         4.39 o                         
  -3   5   4        180.71        175.88         4.31 o                         
  -2   5   4         13.19         11.57         1.69 o                         
  -1   5   4          7.48          3.25         0.83 o                         
   0   5   4        226.10        242.20         3.38 o                         
   1   5   4          0.02          0.47         0.77 o                         
   2   5   4          5.36          8.85         1.47 o                         
   3   5   4         12.66         10.65         2.15 o                         
   4   5   4        351.50        348.45         8.69 o                         
   5   5   4        191.40        202.51         7.32 o                         
   6   5   4         45.00         42.18         4.11 o                         
   7   5   4         79.96         74.51         5.52 o                         
   8   5   4         94.69         86.04         5.93 o                         
   9   5   4          0.95         -1.68         4.59 o                         
  -6   6   4         33.48         35.10         2.94 o                         
  -5   6   4         42.04         40.06         4.90 o                         
  -4   6   4         49.82         47.08         3.18 o                         
  -3   6   4         10.40          6.55         3.19 o                         
  -2   6   4       1379.20       1332.10        12.21 o                         
  -1   6   4        269.26        258.10         3.80 o                         
   0   6   4        886.19        925.12         8.14 o                         
   1   6   4         19.82         12.55         1.05 o                         
   2   6   4          1.47          0.43         0.85 o                         
   3   6   4        348.32        336.83         8.23 o                         
   4   6   4        542.80        555.62        11.25 o                         
   5   6   4         62.27         57.03         4.84 o                         
   6   6   4          4.71         10.05         3.54 o                         
   7   6   4          7.94         10.93         3.40 o                         
   8   6   4         48.33         51.29         5.39 o                         
   9   6   4          2.00          5.52         4.74 o                         
  -6   7   4          1.13         -0.04         2.95 o                         
  -5   7   4        104.57        113.06         7.12 o                         
  -4   7   4          8.93         11.56         2.31 o                         
  -3   7   4          6.51          2.94         2.09 o                         
  -2   7   4        236.00        224.40         5.31 o                         
  -1   7   4         21.19         22.05         2.30 o                         
   0   7   4        133.20        137.12         5.78 o                         
   1   7   4        101.16         98.64         2.71 o                         
   2   7   4          3.55          4.65         1.04 o                         
   3   7   4         86.52         91.30         3.44 o                         
   4   7   4         73.34         71.99         5.01 o                         
   5   7   4          3.43          9.46         3.62 o                         
   6   7   4          3.49          4.62         3.20 o                         
   7   7   4        123.23        121.35         7.54 o                         
   8   7   4          8.11         27.72         4.56 o                         
   9   7   4          0.50          7.95         5.06 o                         
  -5   8   4          0.28         -4.25         4.25 o                         
  -4   8   4         49.80         47.47         3.63 o                         
  -3   8   4        204.02        189.76         5.45 o                         
  -2   8   4         13.82         10.76         2.19 o                         
  -1   8   4          3.81          5.07         1.96 o                         
   0   8   4        310.98        302.57         6.24 o                         
   1   8   4        141.21        138.39         3.83 o                         
   2   8   4        255.42        228.88         4.25 o                         
   3   8   4          0.09          0.82         1.32 o                         
   4   8   4        129.24        126.30         6.24 o                         
   5   8   4        146.80        131.81         6.77 o                         
   6   8   4         28.42         17.87         3.85 o                         
   7   8   4         49.49         44.37         5.54 o                         
   8   8   4          0.12         -0.19         4.81 o                         
  -4   9   4         48.06         48.29         3.78 o                         
  -3   9   4         46.14         52.92         3.50 o                         
  -2   9   4          3.52          3.18         3.14 o                         
  -1   9   4         18.61          8.81         2.39 o                         
   0   9   4        290.67        299.81        13.31 o                         
   1   9   4        167.85        179.60         4.01 o                         
   2   9   4        102.78         85.96         4.39 o                         
   3   9   4         14.94         15.84         2.53 o                         
   4   9   4         19.35          8.70         2.88 o                         
   5   9   4         13.18          9.66         3.58 o                         
   6   9   4         10.50          4.73         3.60 o                         
   7   9   4          2.71          9.74         4.18 o                         
   8   9   4          5.20          8.18         5.10 o                         
  -3  10   4         30.74         25.05         3.25 o                         
  -2  10   4          2.20          3.00         2.59 o                         
  -1  10   4         64.61         67.51         3.84 o                         
   0  10   4         15.83         15.26         2.44 o                         
   1  10   4          0.08         -2.07         2.07 o                         
   2  10   4          0.46         -1.04         3.13 o                         
   3  10   4         17.45         19.18         2.72 o                         
   4  10   4         34.17         38.82         4.76 o                         
   5  10   4          9.58         10.66         3.30 o                         
   6  10   4          2.32         -1.92         4.03 o                         
   7  10   4         29.67         42.84         6.03 o                         
  -2  11   4          0.21          1.18         3.14 o                         
  -1  11   4          1.31         -1.57         2.99 o                         
   0  11   4         57.95         59.30         5.66 o                         
   1  11   4          1.41         -3.69         3.93 o                         
   2  11   4          6.30          8.16         2.51 o                         
   3  11   4         16.56         17.97         2.79 o                         
   4  11   4          0.19          2.85         3.75 o                         
   5  11   4          7.28          8.52         4.09 o                         
   6  11   4          1.68         -1.39         4.75 o                         
   0  12   4          4.06          8.13         4.74 o                         
   1  12   4          1.20         -1.98         4.48 o                         
   2  12   4          1.73          3.20         2.91 o                         
   3  12   4          1.84          2.28         5.17 o                         
   4  12   4          6.45         15.87         4.79 o                         
  -2 -11   5          4.50         42.17         5.89 o                         
  -1 -11   5          0.06         20.88         5.22 o                         
   0 -11   5         14.16         10.34         4.85 o                         
   1 -11   5          0.79          1.72         4.44 o                         
   2 -11   5         43.05         51.04         5.87 o                         
  -3 -10   5          1.67          7.58         5.10 o                         
  -2 -10   5          0.45         16.99         4.26 o                         
  -1 -10   5          4.41          6.06         3.97 o                         
   0 -10   5         11.02          4.43         2.68 o                         
   1 -10   5          2.58          1.20         2.63 o                         
   2 -10   5         18.83         18.12         4.06 o                         
   3 -10   5         36.47         34.42         4.78 o                         
   4 -10   5          7.11          3.17         4.40 o                         
  -5  -9   5         12.66          9.80         5.33 o                         
  -4  -9   5          0.03          6.76         4.55 o                         
  -3  -9   5          0.06         17.39         4.60 o                         
  -2  -9   5          3.37         14.55         3.67 o                         
  -1  -9   5         22.60         10.49         3.31 o                         
   0  -9   5          6.80          0.18         2.17 o                         
   1  -9   5          4.35          6.95         2.30 o                         
   2  -9   5          5.91          6.31         2.11 o                         
   3  -9   5         74.60         70.56         5.84 o                         
   4  -9   5         25.76         26.56         4.76 o                         
   5  -9   5         53.96         61.53         6.35 o                         
  -5  -8   5          8.01          4.04         4.85 o                         
  -4  -8   5         11.12          8.20         4.59 o                         
  -3  -8   5          0.26          5.96         3.62 o                         
  -2  -8   5         28.15         28.92         3.99 o                         
  -1  -8   5         41.95         40.04         4.36 o                         
   0  -8   5         32.19         27.95         4.39 o                         
   1  -8   5          0.23          2.18         2.55 o                         
   2  -8   5        167.55        165.56         9.25 o                         
   3  -8   5          0.04          0.00         1.98 o                         
   4  -8   5        204.46        224.34         8.69 o                         
   5  -8   5          4.27          9.53         5.07 o                         
   6  -8   5          0.90         -4.36         4.36 o                         
  -6  -7   5          5.84          1.96         4.03 o                         
  -5  -7   5         11.11         13.76         6.12 o                         
  -4  -7   5          0.61          4.39         3.91 o                         
  -3  -7   5          0.56          9.08         3.03 o                         
  -2  -7   5         52.16         51.64         4.58 o                         
  -1  -7   5          3.72         -0.09         2.42 o                         
   0  -7   5         35.52         36.18         2.47 o                         
   1  -7   5          0.10         -0.46         1.69 o                         
   2  -7   5         60.72         63.08         2.99 o                         
   3  -7   5          2.01          4.29         2.13 o                         
   4  -7   5         37.24         39.76         3.14 o                         
   5  -7   5         35.18         45.11         4.71 o                         
   6  -7   5         28.66         37.39         5.12 o                         
   7  -7   5          3.32          8.09         4.73 o                         
  -6  -6   5          4.11          4.85         3.14 o                         
  -5  -6   5         37.73         42.91         3.47 o                         
  -4  -6   5         22.02         24.23         4.81 o                         
  -3  -6   5          1.66         14.75         3.02 o                         
  -2  -6   5        219.45        198.70         7.70 o                         
  -1  -6   5         44.35         36.06         3.75 o                         
   0  -6   5          0.40          1.03         1.34 o                         
   1  -6   5         62.52         56.21         3.69 o                         
   2  -6   5         11.98          7.91         1.55 o                         
   3  -6   5         37.10         36.09         4.93 o                         
   4  -6   5          4.95          6.42         2.60 o                         
   5  -6   5         22.15         24.11         4.52 o                         
   6  -6   5         20.84         28.30         4.02 o                         
   7  -6   5          3.84          3.09         3.85 o                         
  -7  -5   5          8.23          9.58         3.80 o                         
  -6  -5   5         20.15         16.81         3.17 o                         
  -5  -5   5          6.76          2.69         2.60 o                         
  -4  -5   5         15.03         20.11         3.42 o                         
  -3  -5   5         45.81         37.41         5.50 o                         
  -2  -5   5        235.54        242.12         5.20 o                         
  -1  -5   5         78.61         82.71         3.45 o                         
   0  -5   5          5.78          6.44         1.74 o                         
   1  -5   5         10.23         16.25         1.60 o                         
   2  -5   5         55.71         57.63         6.79 o                         
   3  -5   5        116.33        101.85         4.71 o                         
   4  -5   5         20.72         24.18         3.21 o                         
   5  -5   5         46.93         42.65         3.83 o                         
   6  -5   5         12.35         12.35         3.03 o                         
   7  -5   5          2.18          4.92         3.48 o                         
   8  -5   5          4.77         15.18         4.47 o                         
  -7  -4   5         84.45         81.10         4.92 o                         
  -6  -4   5         66.27         73.33         4.31 o                         
  -5  -4   5         10.82          4.70         2.28 o                         
  -4  -4   5          5.10          4.03         1.95 o                         
  -3  -4   5         81.80         80.32         4.91 o                         
  -2  -4   5        207.00        194.41         4.39 o                         
  -1  -4   5          3.54          3.17         0.93 o                         
   0  -4   5         57.62         68.07         1.72 o                         
   1  -4   5          0.14         -0.76         0.79 o                         
   2  -4   5         51.68         56.33         3.45 o                         
   3  -4   5         94.78         92.28         4.20 o                         
   4  -4   5         15.94         14.19         2.54 o                         
   5  -4   5         61.20         63.05         4.11 o                         
   6  -4   5        114.70        124.76         5.54 o                         
   7  -4   5         15.93         13.22         2.77 o                         
   8  -4   5          7.13          9.80         4.48 o                         
  -7  -3   5          4.25          1.78         4.50 o                         
  -6  -3   5         37.58         36.96         3.10 o                         
  -5  -3   5        183.69        177.42         5.44 o                         
  -4  -3   5          7.49          8.89         1.98 o                         
  -3  -3   5        137.94        140.32         8.38 o                         
  -2  -3   5         84.85         87.61         2.96 o                         
  -1  -3   5          5.59          2.07         1.33 o                         
   0  -3   5        825.36        814.62         4.29 o                         
   1  -3   5        475.39        483.78         4.01 o                         
   2  -3   5         77.76         88.06         2.43 o                         
   3  -3   5        402.08        364.49         7.54 o                         
   4  -3   5          1.53          1.68         1.90 o                         
   5  -3   5        247.30        245.91         7.04 o                         
   6  -3   5        269.79        271.06         7.74 o                         
   7  -3   5          1.20          5.52         2.42 o                         
   8  -3   5          1.26         -0.35         2.94 o                         
   9  -3   5         12.26         17.96         5.30 o                         
  -7  -2   5          0.99         -2.01         4.30 o                         
  -6  -2   5         26.71         26.06         3.58 o                         
  -5  -2   5        204.07        188.60         9.95 o                         
  -4  -2   5         92.16         93.36         3.74 o                         
  -3  -2   5         20.93         16.05         1.87 o                         
  -2  -2   5        117.65        102.53         2.20 o                         
  -1  -2   5       1525.84       1594.33         7.35 o                         
   0  -2   5          0.12          0.94         0.55 o                         
   1  -2   5         54.37         52.01         1.83 o                         
   2  -2   5          1.72          1.88         1.13 o                         
   3  -2   5        120.39        106.04         4.04 o                         
   4  -2   5         63.80         61.63         3.42 o                         
   5  -2   5        592.82        585.47        10.16 o                         
   6  -2   5        226.12        238.03         6.99 o                         
   7  -2   5         56.67         52.03         4.19 o                         
   8  -2   5          0.12          2.14         2.83 o                         
   9  -2   5          4.78          6.45         3.57 o                         
  -7  -1   5          0.05          2.69         3.86 o                         
  -6  -1   5         37.45         39.96         4.60 o                         
  -5  -1   5        240.69        234.88         5.80 o                         
  -4  -1   5         10.93          5.73         1.96 o                         
  -3  -1   5          0.52          2.01         1.29 o                         
  -2  -1   5       1030.52       1037.06         8.72 o                         
  -1  -1   5         49.55         52.27         4.62 o                         
   0  -1   5        626.24        641.08         5.73 o                         
   1  -1   5        335.84        357.79         4.27 o                         
   2  -1   5        117.39         98.11         2.48 o                         
   3  -1   5          7.37          6.74         0.81 o                         
   4  -1   5        356.68        370.08         4.58 o                         
   5  -1   5        175.28        176.43         5.67 o                         
   6  -1   5        132.46        123.42         5.37 o                         
   7  -1   5          0.56          0.40         2.71 o                         
   8  -1   5         35.63         30.55         3.88 o                         
   9  -1   5          2.11         -1.15         3.35 o                         
  -7   0   5          6.87          7.69         3.78 o                         
  -6   0   5         24.61         18.06         3.77 o                         
  -5   0   5         17.57         10.91         3.14 o                         
  -4   0   5        458.72        457.84        10.72 o                         
  -3   0   5         24.18         24.04         1.96 o                         
  -2   0   5       1255.35       1293.57         8.99 o                         
  -1   0   5         63.07         75.06         4.50 o                         
   0   0   5         43.45         50.35         3.29 o                         
   1   0   5        684.44        751.39        23.35 o                         
   2   0   5        109.76         99.65         1.78 o                         
   3   0   5         76.39         63.75         3.18 o                         
   4   0   5        509.63        523.06         9.32 o                         
   5   0   5        282.98        272.08         9.04 o                         
   6   0   5        191.02        189.03         4.39 o                         
   7   0   5         80.34         65.65         4.75 o                         
   8   0   5         15.00         12.93         3.33 o                         
   9   0   5          1.73          0.92         3.26 o                         
  -7   1   5         12.89         15.26         3.46 o                         
  -6   1   5         95.02         98.06         6.05 o                         
  -5   1   5        130.98        125.67         4.16 o                         
  -4   1   5         11.62          7.47         1.99 o                         
  -3   1   5         16.89         11.84         2.18 o                         
  -2   1   5        866.90        903.92        17.64 o                         
  -1   1   5         56.48         52.77         1.83 o                         
   0   1   5         42.58         42.11         1.32 o                         
   1   1   5          3.19          3.00         0.74 o                         
   2   1   5          4.18          4.83         0.81 o                         
   3   1   5          2.04         -0.76         0.76 o                         
   4   1   5        100.94        114.24         2.94 o                         
   5   1   5        377.58        368.04        13.46 o                         
   6   1   5          0.03         -1.07         1.51 o                         
   7   1   5         33.34         32.35         2.73 o                         
   8   1   5         26.30         20.44         3.23 o                         
   9   1   5         87.70         99.00         6.16 o                         
  -7   2   5         18.89         17.26         3.83 o                         
  -6   2   5          0.70          4.51         2.07 o                         
  -5   2   5         18.53         25.04         2.45 o                         
  -4   2   5         47.88         44.34         3.82 o                         
  -3   2   5         31.01         30.01         3.02 o                         
  -2   2   5        181.61        175.73         5.50 o                         
  -1   2   5        136.21        137.62         2.04 o                         
   0   2   5         22.67         26.88         0.96 o                         
   1   2   5         56.77         46.66         1.35 o                         
   2   2   5         16.69         18.09         1.05 o                         
   3   2   5        331.30        360.83         3.92 o                         
   4   2   5        460.74        498.34        19.26 o                         
   5   2   5        691.68        694.11        11.41 o                         
   6   2   5         32.94         34.51         2.38 o                         
   7   2   5          4.04          2.19         5.83 o                         
   8   2   5          2.49          1.50         5.38 o                         
   9   2   5          1.13         -6.57         6.65 o                         
  -7   3   5          0.29         -0.51         6.05 o                         
  -6   3   5         19.06         20.99         2.68 o                         
  -5   3   5         11.06         10.59         1.90 o                         
  -4   3   5          0.48         -2.49         2.80 o                         
  -3   3   5          9.23         11.45         2.62 o                         
  -2   3   5          2.22          0.98         1.84 o                         
  -1   3   5        172.66        171.57         2.64 o                         
   0   3   5         55.16         51.19         1.17 o                         
   1   3   5        118.03        118.52         1.61 o                         
   2   3   5         49.16         52.33         1.39 o                         
   3   3   5          0.01          0.71         0.88 o                         
   4   3   5          0.39          0.89         1.70 o                         
   5   3   5         91.02         94.93         4.78 o                         
   6   3   5        375.85        368.82         9.44 o                         
   7   3   5        434.05        414.18        10.84 o                         
   8   3   5         14.73         13.51         3.29 o                         
   9   3   5         29.06         33.56         4.42 o                         
  -7   4   5          5.86         -5.05         6.25 o                         
  -6   4   5          1.42         -2.38         2.38 o                         
  -5   4   5          0.82         -3.29         3.29 o                         
  -4   4   5        455.26        478.75        11.06 o                         
  -3   4   5          0.56         -2.52         2.52 o                         
  -2   4   5        131.01        125.25         3.22 o                         
  -1   4   5        498.32        520.69         8.90 o                         
   0   4   5        656.58        698.65         8.08 o                         
   1   4   5         16.69         20.44         0.82 o                         
   2   4   5        196.64        197.27         3.46 o                         
   3   4   5         92.18         95.75         2.94 o                         
   4   4   5        427.37        431.78         8.99 o                         
   5   4   5        443.80        437.43         9.94 o                         
   6   4   5        147.90        147.38         6.53 o                         
   7   4   5         19.20         18.96         3.54 o                         
   8   4   5          0.03          8.34         3.36 o                         
   9   4   5          3.62          5.64         4.24 o                         
  -6   5   5         16.83         13.07         2.53 o                         
  -5   5   5         20.62         15.43         3.66 o                         
  -4   5   5        126.65        113.11         6.25 o                         
  -3   5   5        404.39        409.87        10.34 o                         
  -2   5   5        122.03        120.79         2.79 o                         
  -1   5   5         96.88         94.59         2.40 o                         
   0   5   5          1.69          0.89         0.92 o                         
   1   5   5         14.05         16.37         1.11 o                         
   2   5   5         45.94         44.82         2.08 o                         
   3   5   5        135.96        135.83         3.60 o                         
   4   5   5          3.89          3.69         2.11 o                         
   5   5   5        338.68        314.85         8.85 o                         
   6   5   5        170.24        190.87         7.69 o                         
   7   5   5        120.74        117.47         6.62 o                         
   8   5   5         13.31         22.60         3.68 o                         
   9   5   5         49.51         70.85         5.70 o                         
  -6   6   5          5.54          0.45         2.85 o                         
  -4   6   5        183.91        164.57         7.77 o                         
  -3   6   5         93.68         86.04         3.81 o                         
  -2   6   5        133.55        131.43         3.09 o                         
  -1   6   5        204.26        202.46         3.66 o                         
   0   6   5          8.79          9.71         1.20 o                         
   1   6   5         46.30         49.74         1.70 o                         
   2   6   5          0.41          0.67         0.95 o                         
   3   6   5        133.74        129.77         7.98 o                         
   4   6   5          9.91          7.20         2.37 o                         
   5   6   5        255.84        245.73         8.18 o                         
   6   6   5        195.44        197.47         8.19 o                         
   7   6   5         31.01         31.17         4.32 o                         
   8   6   5          2.40          6.68         4.01 o                         
   9   6   5          0.61          9.93         4.62 o                         
  -5   7   5          1.59         -3.96         3.96 o                         
  -4   7   5         64.77         46.36         5.31 o                         
  -3   7   5         38.00         39.71         4.40 o                         
  -2   7   5         27.15         26.03         2.43 o                         
  -1   7   5        642.19        620.90         8.90 o                         
   0   7   5          0.23         -0.38         1.22 o                         
   1   7   5        161.85        134.78         2.68 o                         
   2   7   5        446.77        425.10         4.68 o                         
   3   7   5        217.01        202.96         3.45 o                         
   4   7   5        365.39        386.06         9.83 o                         
   5   7   5        242.25        248.90         8.57 o                         
   6   7   5         20.62         27.20         3.86 o                         
   7   7   5          0.41          4.85         3.46 o                         
   8   7   5          1.73          2.76         4.23 o                         
   9   7   5          3.00         17.08         5.09 o                         
  -5   8   5          9.28         -4.48         4.48 o                         
  -4   8   5          7.45         -3.67         3.67 o                         
  -3   8   5         35.59         45.51         5.06 o                         
  -2   8   5        204.44        227.01         5.92 o                         
  -1   8   5          2.33          3.62         2.06 o                         
   0   8   5          0.00          1.09         1.91 o                         
   1   8   5        124.18        118.04         3.28 o                         
   2   8   5         20.65         15.58         1.77 o                         
   3   8   5        488.26        493.55         6.39 o                         
   4   8   5          0.58         -2.68         2.68 o                         
   5   8   5        226.42        238.75         8.70 o                         
   6   8   5         17.39         15.53         3.59 o                         
   7   8   5         14.96          7.32         3.68 o                         
   8   8   5          0.63         13.37         4.49 o                         
  -4   9   5          8.17          1.24         4.46 o                         
  -3   9   5          1.12          1.19         3.63 o                         
  -2   9   5         78.07         85.18         4.31 o                         
  -1   9   5         86.95         74.86         4.81 o                         
   0   9   5        108.96         99.90         5.14 o                         
   1   9   5         16.77         21.44         2.92 o                         
   2   9   5          6.63          2.51         1.65 o                         
   3   9   5          0.76          5.82         3.09 o                         
   4   9   5          2.17          0.83         3.24 o                         
   5   9   5          4.43          2.29         2.96 o                         
   6   9   5         25.62         24.38         4.04 o                         
   7   9   5         13.08         10.76         4.10 o                         
  -3  10   5         46.08         48.92         5.96 o                         
  -2  10   5          3.77          9.50         2.90 o                         
  -1  10   5          7.60         13.60         2.72 o                         
   0  10   5          0.51          1.77         2.42 o                         
   1  10   5         10.15          4.92         2.31 o                         
   2  10   5         25.29         19.83         2.56 o                         
   3  10   5          7.50         12.30         2.57 o                         
   4  10   5          0.02         -0.17         3.57 o                         
   5  10   5         67.58         81.89         5.95 o                         
   6  10   5          7.99         12.50         4.13 o                         
   7  10   5          0.21         -1.03         4.69 o                         
  -2  11   5         17.64         17.44         5.28 o                         
  -1  11   5         22.61         33.17         3.62 o                         
   0  11   5          0.05         -0.74         2.90 o                         
   1  11   5          0.78         -3.96         3.96 o                         
   2  11   5          2.47          2.96         2.34 o                         
   3  11   5          1.94          7.11         6.16 o                         
   4  11   5          0.23          5.50         3.57 o                         
   5  11   5          0.36         -2.39         3.92 o                         
   6  11   5         45.57         46.97         5.70 o                         
   0  12   5         16.82         14.55         5.13 o                         
   1  12   5          3.95         -1.74         4.97 o                         
   2  12   5          0.37         -2.85         2.85 o                         
   3  12   5         57.15         63.09         5.91 o                         
   4  12   5          6.56         10.20         4.08 o                         
  -2 -10   6          5.67         31.64         5.01 o                         
  -1 -10   6          0.39         -4.08         4.37 o                         
   0 -10   6         11.56          4.87         4.30 o                         
   1 -10   6          0.93          0.30         4.27 o                         
   2 -10   6          4.56         -0.39         9.79 o                         
   3 -10   6         21.61         24.69         4.35 o                         
  -4  -9   6          0.54          5.72         5.25 o                         
  -3  -9   6          5.76         30.48         4.88 o                         
  -2  -9   6         33.49         69.81         5.75 o                         
  -1  -9   6          4.40          5.32         3.72 o                         
   0  -9   6         19.36         23.08         3.67 o                         
   1  -9   6          6.54          6.66         3.35 o                         
   2  -9   6          2.85          4.06         2.32 o                         
   3  -9   6        159.27        163.15         7.54 o                         
   4  -9   6         10.97          6.81         4.25 o                         
   5  -9   6          3.63          6.56         4.57 o                         
  -5  -8   6          2.60          0.21         5.15 o                         
  -4  -8   6          3.17          2.51         4.68 o                         
  -3  -8   6         43.54         50.90         5.37 o                         
  -2  -8   6          9.91         11.38         3.40 o                         
  -1  -8   6          8.61         -0.87         3.35 o                         
   0  -8   6         13.57         18.43         3.40 o                         
   1  -8   6         10.51         10.31         2.77 o                         
   2  -8   6         56.95         56.34         4.67 o                         
   3  -8   6          8.44         11.86         2.64 o                         
   4  -8   6         31.45         37.51         3.13 o                         
   5  -8   6          7.80         13.95         4.26 o                         
   6  -8   6          5.57         10.59         4.83 o                         
  -5  -7   6          1.61         -4.57         4.57 o                         
  -4  -7   6         16.14         16.76         5.16 o                         
  -3  -7   6         12.51         28.76         4.05 o                         
  -2  -7   6          0.34         -3.03         3.03 o                         
  -1  -7   6          5.10          2.43         2.69 o                         
   0  -7   6        235.90        241.58         8.34 o                         
   1  -7   6          4.80          7.50         1.79 o                         
   2  -7   6         11.32         16.05         2.16 o                         
   3  -7   6         56.02         61.59         3.18 o                         
   4  -7   6          0.03          0.06         6.61 o                         
   5  -7   6         10.79         12.57         2.49 o                         
   6  -7   6          0.01          5.16         4.26 o                         
   7  -7   6          0.10         16.98         5.07 o                         
  -6  -6   6         11.48         21.67        11.46 o                         
  -5  -6   6          0.07         -3.05         3.72 o                         
  -4  -6   6          5.06          6.91         4.12 o                         
  -3  -6   6         36.95         47.02         4.50 o                         
  -2  -6   6         13.51          8.38         2.84 o                         
  -1  -6   6         30.71         18.12         3.36 o                         
   0  -6   6          0.14         -1.64         2.48 o                         
   1  -6   6          3.63          4.00         1.46 o                         
   2  -6   6          2.98         -3.35         3.45 o                         
   3  -6   6          9.13         12.33         3.32 o                         
   4  -6   6        118.37        128.13         6.14 o                         
   5  -6   6         29.12         33.63         3.63 o                         
   6  -6   6          0.28          5.69         2.24 o                         
   7  -6   6          0.01          2.65         3.98 o                         
  -6  -5   6          5.64         -0.09         4.83 o                         
  -5  -5   6          2.50         -0.36         2.67 o                         
  -4  -5   6        102.01        100.00        10.65 o                         
  -3  -5   6         63.19         59.89         8.35 o                         
  -2  -5   6         19.70         17.79         3.19 o                         
  -1  -5   6          7.03          1.64         2.29 o                         
   0  -5   6         81.47         92.08         5.01 o                         
   1  -5   6          0.45         -0.66         2.83 o                         
   2  -5   6          4.52          6.89         1.49 o                         
   3  -5   6         44.48         39.29         3.72 o                         
   4  -5   6        215.53        225.57         7.26 o                         
   5  -5   6         37.76         26.34         3.52 o                         
   6  -5   6         16.66         16.64         3.42 o                         
   7  -5   6         34.92         34.12         3.96 o                         
   8  -5   6         26.93         32.23         5.34 o                         
  -6  -4   6        168.18        164.00         6.03 o                         
  -5  -4   6         30.21         30.54         2.97 o                         
  -4  -4   6         73.87         61.55        10.07 o                         
  -3  -4   6          1.00         11.12         6.82 o                         
  -2  -4   6         15.01         19.25         1.83 o                         
  -1  -4   6          3.65         -0.21         1.08 o                         
   0  -4   6         58.65         62.52         6.19 o                         
   1  -4   6          6.84          4.89         3.11 o                         
   2  -4   6          0.01         -1.01         2.45 o                         
   3  -4   6         12.37         13.58         2.53 o                         
   4  -4   6        519.92        542.41        10.45 o                         
   5  -4   6         16.58         14.18         2.89 o                         
   6  -4   6         32.96         32.26         3.93 o                         
   7  -4   6          3.28          4.70         2.63 o                         
   8  -4   6          8.64          6.69         3.58 o                         
  -7  -3   6         32.96         25.88         5.23 o                         
  -6  -3   6          1.76         -1.17         2.91 o                         
  -5  -3   6         14.19         18.96         5.07 o                         
  -4  -3   6         30.25         27.69         2.92 o                         
  -3  -3   6         27.51         32.17         2.31 o                         
  -2  -3   6         14.72          9.51         2.18 o                         
  -1  -3   6        102.61         91.81         3.12 o                         
   0  -3   6         58.82         56.19         2.70 o                         
   1  -3   6        213.78        199.14         2.81 o                         
   2  -3   6         64.48         67.18         2.39 o                         
   3  -3   6        687.75        708.60         7.31 o                         
   4  -3   6          0.05         -2.04         2.04 o                         
   5  -3   6         23.57         23.42         2.90 o                         
   6  -3   6         22.79         19.34         3.26 o                         
   7  -3   6         75.66         82.09         5.25 o                         
   8  -3   6         12.26         16.28         3.32 o                         
   9  -3   6          0.06          2.87         4.16 o                         
  -7  -2   6         12.95          7.62         4.77 o                         
  -6  -2   6         15.55         12.48         3.53 o                         
  -5  -2   6         17.60         16.21         2.49 o                         
  -4  -2   6        213.46        191.62         9.43 o                         
  -3  -2   6        173.00        173.80         8.62 o                         
  -2  -2   6          6.37          6.11         1.37 o                         
  -1  -2   6        103.57         97.11         2.27 o                         
   0  -2   6       1416.58       1357.25        15.36 o                         
   1  -2   6       4818.42       4917.38        22.63 o                         
   2  -2   6         55.91         52.32         2.60 o                         
   3  -2   6        509.53        503.26         6.15 o                         
   4  -2   6        205.70        191.40         5.99 o                         
   5  -2   6          0.77          0.58         1.86 o                         
   6  -2   6          5.95         10.41         2.53 o                         
   7  -2   6         97.84        106.08         5.72 o                         
   8  -2   6          9.89         11.71         3.19 o                         
   9  -2   6          2.72          8.90         3.66 o                         
  -7  -1   6         17.71         22.70         4.26 o                         
  -6  -1   6          1.14          2.96         3.32 o                         
  -5  -1   6          6.24          6.16         3.32 o                         
  -4  -1   6        132.12        121.98         4.18 o                         
  -3  -1   6        466.69        427.66        19.09 o                         
  -2  -1   6         45.26         46.52         1.76 o                         
  -1  -1   6        115.64        140.11         3.64 o                         
   0  -1   6        726.59        775.04         6.93 o                         
   1  -1   6        376.99        397.16         4.96 o                         
   2  -1   6        357.13        328.09         4.73 o                         
   3  -1   6        175.58        158.33         3.52 o                         
   4  -1   6          0.05          0.26         1.77 o                         
   5  -1   6          9.79          5.64         2.15 o                         
   6  -1   6         80.52         70.15         4.38 o                         
   7  -1   6         66.88         71.61         4.79 o                         
   8  -1   6          0.44          0.17         2.77 o                         
   9  -1   6         16.51         17.73         3.78 o                         
  -7   0   6          5.18         15.32         4.45 o                         
  -6   0   6          6.85          4.91         3.24 o                         
  -5   0   6          9.77          6.96         3.27 o                         
  -4   0   6        217.28        222.54         7.64 o                         
  -3   0   6          1.09          6.16         1.64 o                         
  -2   0   6        216.78        225.20         8.37 o                         
  -1   0   6         16.24          8.24         0.98 o                         
   0   0   6        413.25        427.11         4.19 o                         
   1   0   6        178.80        178.14         3.68 o                         
   2   0   6          5.54          6.83         1.25 o                         
   3   0   6        564.06        568.21        11.26 o                         
   4   0   6        350.15        338.66         4.59 o                         
   5   0   6         38.74         42.66         3.28 o                         
   6   0   6        253.91        256.65         7.48 o                         
   7   0   6        223.81        212.93         7.45 o                         
   8   0   6         24.40         19.39         3.48 o                         
   9   0   6          0.16         -3.35         3.35 o                         
  -7   1   6         44.44         45.43         5.16 o                         
  -6   1   6          0.01         -0.18         3.21 o                         
  -5   1   6          0.04         -2.88         2.88 o                         
  -4   1   6        116.31        105.95        11.28 o                         
  -3   1   6         15.81         10.83         2.18 o                         
  -2   1   6        212.62        223.45         9.27 o                         
  -1   1   6          6.56          2.20         1.17 o                         
   0   1   6          6.39         11.51         1.47 o                         
   1   1   6        103.22        100.25         2.11 o                         
   2   1   6        291.19        308.46         3.37 o                         
   3   1   6         17.26         18.72         1.22 o                         
   4   1   6        430.69        451.44         6.62 o                         
   5   1   6         42.95         46.14         2.66 o                         
   6   1   6        458.44        447.16         6.80 o                         
   7   1   6        316.23        311.35         8.98 o                         
   8   1   6        104.11        112.15         6.12 o                         
   9   1   6          0.83         -3.38         3.42 o                         
  -7   2   6          9.14         18.31         4.05 o                         
  -6   2   6         51.52         49.64         4.62 o                         
  -5   2   6         20.25         13.08         2.19 o                         
  -4   2   6        257.30        267.68         7.98 o                         
  -3   2   6        212.96        223.51         6.90 o                         
  -2   2   6         65.14         66.04         3.95 o                         
  -1   2   6         47.10         52.00         1.54 o                         
   0   2   6         55.44         51.81         1.53 o                         
   1   2   6         50.45         50.23         1.56 o                         
   2   2   6        163.65        159.79         2.58 o                         
   3   2   6       1209.70       1260.56         7.37 o                         
   4   2   6          0.05          0.02         0.93 o                         
   5   2   6         53.82         64.30         2.63 o                         
   6   2   6          0.03         -1.13         3.87 o                         
   7   2   6          1.47         -0.34         7.79 o                         
   8   2   6         37.57         32.17         3.25 o                         
   9   2   6         38.60         38.94         4.48 o                         
  -6   3   6         17.18          9.72         7.41 o                         
  -5   3   6         35.88         34.44         2.84 o                         
  -4   3   6          4.38          0.68         2.67 o                         
  -3   3   6         78.83         80.90         4.85 o                         
  -2   3   6        116.03        120.96         5.32 o                         
  -1   3   6        119.40        116.03         3.29 o                         
   0   3   6         15.71         15.11         0.94 o                         
   1   3   6        251.71        269.80         5.81 o                         
   2   3   6         36.27         39.86         1.51 o                         
   3   3   6         59.79         49.16         1.77 o                         
   4   3   6        196.03        193.90         3.41 o                         
   5   3   6         77.83         78.29         3.01 o                         
   6   3   6          0.09          4.02         1.66 o                         
   7   3   6        169.18        177.34         8.85 o                         
   8   3   6        166.20        165.14         5.26 o                         
   9   3   6          2.00          9.15         2.88 o                         
  -6   4   6         39.00         35.91         9.57 o                         
  -5   4   6         21.04         25.77         3.78 o                         
  -4   4   6         64.82         61.15         4.99 o                         
  -3   4   6         13.46         12.05         3.21 o                         
  -2   4   6        276.53        281.74        11.39 o                         
  -1   4   6         97.75        112.80         7.07 o                         
   0   4   6        240.08        250.24         3.57 o                         
   1   4   6          8.75          7.23         1.18 o                         
   2   4   6        108.73        108.77         2.03 o                         
   3   4   6        169.88        180.03         4.00 o                         
   4   4   6        417.39        417.86         6.06 o                         
   5   4   6          4.77          1.26         2.34 o                         
   6   4   6         21.73         23.75         3.42 o                         
   7   4   6          7.40          7.53         2.79 o                         
   8   4   6         49.32         53.29         5.34 o                         
   9   4   6         21.79         33.15         4.76 o                         
  -6   5   6          7.44         -1.45         2.82 o                         
  -5   5   6         10.21         -1.22         3.59 o                         
  -4   5   6          5.41          2.41         3.53 o                         
  -3   5   6        295.11        311.05         9.63 o                         
  -2   5   6          1.08          0.31         1.47 o                         
  -1   5   6         32.30         30.69         2.56 o                         
   0   5   6          0.02         -1.49         1.61 o                         
   1   5   6        147.35        144.95         2.98 o                         
   2   5   6         19.77         16.61         1.43 o                         
   3   5   6         40.55         39.17         1.72 o                         
   4   5   6        420.93        436.54         9.42 o                         
   5   5   6         46.43         47.71         4.16 o                         
   6   5   6          8.09          4.69         2.51 o                         
   7   5   6        123.69        122.47         6.67 o                         
   8   5   6         25.86         31.90         5.01 o                         
   9   5   6          1.26          5.54         4.74 o                         
  -5   6   6         23.07         27.18         4.37 o                         
  -4   6   6         76.35         88.13         6.08 o                         
  -3   6   6          8.75         10.30         1.99 o                         
  -2   6   6         60.73         58.21         2.90 o                         
  -1   6   6         46.11         46.23         2.63 o                         
   0   6   6         87.20         95.18         2.74 o                         
   1   6   6         62.70         62.91         3.03 o                         
   2   6   6         25.27         24.86         1.46 o                         
   3   6   6        598.68        582.83         7.65 o                         
   4   6   6        282.43        286.66         8.15 o                         
   5   6   6        145.09        125.46         6.29 o                         
   6   6   6        215.46        196.08         7.85 o                         
   7   6   6         34.20         32.77         4.34 o                         
   8   6   6         11.69         14.11         3.96 o                         
   9   6   6          6.38         19.82         5.03 o                         
  -5   7   6         10.11          2.91         4.60 o                         
  -4   7   6         48.12         52.54         5.81 o                         
  -3   7   6          6.47          6.98         3.71 o                         
  -2   7   6          5.43          4.20         3.24 o                         
  -1   7   6          1.65          3.10         2.19 o                         
   0   7   6         75.05         75.47         2.59 o                         
   1   7   6         16.17         17.40         1.63 o                         
   2   7   6         63.08         56.45         2.10 o                         
   3   7   6          6.54          6.13         1.57 o                         
   4   7   6        643.25        654.70        12.78 o                         
   5   7   6          9.64         11.81         3.09 o                         
   6   7   6          2.10          2.52         2.77 o                         
   7   7   6          6.40          6.57         3.45 o                         
   8   7   6          6.31         13.24         4.30 o                         
  -4   8   6         53.89         61.52         6.19 o                         
  -3   8   6         23.99         20.52         4.49 o                         
  -2   8   6          3.22          7.53         3.74 o                         
  -1   8   6          0.67          0.45         2.01 o                         
   0   8   6         20.57         14.44         2.29 o                         
   1   8   6         20.89         19.62         2.19 o                         
   2   8   6         11.43         13.63         2.82 o                         
   3   8   6        443.26        447.71         8.23 o                         
   4   8   6         43.29         42.43         4.49 o                         
   5   8   6          1.37         -2.94         2.94 o                         
   6   8   6          1.16         -3.50         3.50 o                         
   7   8   6          7.52          5.64         3.56 o                         
   8   8   6          0.04          4.04         4.59 o                         
  -3   9   6         50.38         55.08         5.82 o                         
  -2   9   6          1.57         -1.69         3.88 o                         
  -1   9   6         11.42         12.24         2.56 o                         
   0   9   6          0.07         -0.61         3.13 o                         
   1   9   6         54.01         55.11         4.06 o                         
   2   9   6          0.02          1.93         1.64 o                         
   3   9   6        138.36        136.92         3.82 o                         
   4   9   6          1.27          2.40         3.61 o                         
   5   9   6          7.81          4.60         3.21 o                         
   6   9   6          4.68          3.43         3.59 o                         
   7   9   6          0.57         -4.08         4.08 o                         
  -2  10   6          0.53          5.81         4.55 o                         
  -1  10   6          1.28          3.08         3.05 o                         
   0  10   6          4.06          2.56         2.61 o                         
   1  10   6         23.92         21.95         2.64 o                         
   2  10   6         46.27         44.11         2.99 o                         
   3  10   6         20.17         24.80         3.43 o                         
   4  10   6         35.74         32.24         4.56 o                         
   5  10   6          0.15          0.33         3.72 o                         
   6  10   6          1.09          0.14         3.83 o                         
  -1  11   6          6.14          7.89         5.97 o                         
   0  11   6         20.33         20.22         3.30 o                         
   1  11   6          4.53         -2.38         4.20 o                         
   2  11   6          3.03         -1.74         3.85 o                         
   3  11   6          0.07          5.47         4.63 o                         
   4  11   6          3.45          4.35         3.65 o                         
   5  11   6          7.61         18.25         4.80 o                         
   2  12   6          2.64          9.29         5.15 o                         
   3  12   6         24.38         39.09         6.67 o                         
  -1 -10   7          8.32         -3.24         5.02 o                         
   0 -10   7          0.02         -4.82         4.82 o                         
   1 -10   7          1.32         -4.73         4.73 o                         
   2 -10   7          1.15         -4.70         4.70 o                         
  -3  -9   7          0.08         13.37         5.38 o                         
  -2  -9   7         22.08         37.65         5.37 o                         
  -1  -9   7         21.55         19.56         4.18 o                         
   0  -9   7          0.40         -3.94         3.94 o                         
   1  -9   7         14.27         13.60         3.66 o                         
   2  -9   7          3.45          0.34         3.81 o                         
   3  -9   7         14.69         17.03         3.90 o                         
   4  -9   7         43.93         45.48         5.66 o                         
  -4  -8   7          2.76         14.77         5.22 o                         
  -3  -8   7          0.62         17.49         4.50 o                         
  -2  -8   7         10.05          2.60         3.81 o                         
  -1  -8   7          2.34         -3.50         3.50 o                         
   0  -8   7          7.15          5.03         3.22 o                         
   1  -8   7         55.64         43.59         4.69 o                         
   2  -8   7          7.06          4.68         3.00 o                         
   3  -8   7         69.75         80.77         4.04 o                         
   4  -8   7         22.28         22.45         2.77 o                         
   5  -8   7          7.03         15.74         4.41 o                         
  -5  -7   7         10.45          6.64         5.14 o                         
  -4  -7   7          0.73         17.63         4.71 o                         
  -3  -7   7         11.57         25.96         3.74 o                         
  -2  -7   7         18.47         21.77         3.85 o                         
  -1  -7   7          6.69          5.10         3.02 o                         
   0  -7   7         14.60         14.92         3.00 o                         
   1  -7   7          2.90          5.52         2.76 o                         
   2  -7   7          4.99          7.07         2.49 o                         
   3  -7   7         25.46         18.21         2.29 o                         
   4  -7   7          5.30          5.29         2.22 o                         
   5  -7   7         28.56         16.78         3.66 o                         
   6  -7   7         44.29         48.83         5.74 o                         
  -5  -6   7         48.77         45.60         6.57 o                         
  -4  -6   7          0.17          8.17         4.17 o                         
  -3  -6   7          0.88         18.85         3.46 o                         
  -2  -6   7          0.22         -2.81         2.81 o                         
  -1  -6   7          1.86         -1.47         2.61 o                         
   0  -6   7          0.36         -2.79         2.79 o                         
   1  -6   7         20.41         19.50         3.08 o                         
   2  -6   7          1.19          2.59         2.23 o                         
   3  -6   7          7.14         10.52         1.73 o                         
   4  -6   7         14.77         11.38         3.30 o                         
   5  -6   7         36.18         41.54         4.40 o                         
   6  -6   7         21.05         19.72         4.03 o                         
   7  -6   7         13.06         14.93         2.96 o                         
  -6  -5   7          1.12         -3.97         3.97 o                         
  -5  -5   7         34.39         37.46         3.54 o                         
  -4  -5   7          0.90         17.14         3.79 o                         
  -3  -5   7          3.05         15.58         3.56 o                         
  -2  -5   7          3.60         -2.74         2.74 o                         
  -1  -5   7         38.36         41.20         3.97 o                         
   0  -5   7         24.20         15.40         3.28 o                         
   1  -5   7         66.83         68.45         4.58 o                         
   2  -5   7          6.57          2.62         2.30 o                         
   3  -5   7          6.99          2.83         2.55 o                         
   4  -5   7         16.08         16.64         3.33 o                         
   5  -5   7         16.56         14.38         3.46 o                         
   6  -5   7        163.96        181.56         7.51 o                         
   7  -5   7          4.11          3.27         3.37 o                         
   8  -5   7          3.39         -3.62         4.20 o                         
  -6  -4   7          3.16         -1.29         5.20 o                         
  -5  -4   7          7.09          5.73         5.36 o                         
  -4  -4   7          1.46          3.89         4.17 o                         
  -3  -4   7          1.54         12.00         5.73 o                         
  -2  -4   7          0.01         -2.45         2.45 o                         
  -1  -4   7          9.05         11.96         1.58 o                         
   0  -4   7        361.84        383.98         9.27 o                         
   1  -4   7        189.53        188.80         6.62 o                         
   2  -4   7        139.75        141.64         5.83 o                         
   3  -4   7         43.37         41.88         3.87 o                         
   4  -4   7         16.29         23.67         3.43 o                         
   5  -4   7         28.53         31.86         3.83 o                         
   6  -4   7         97.97        100.90         5.67 o                         
   7  -4   7          0.56         -1.82         2.90 o                         
   8  -4   7          0.26         -3.64         3.64 o                         
  -6  -3   7          0.21         -0.81         4.29 o                         
  -5  -3   7          2.63          4.66         2.63 o                         
  -4  -3   7          1.41          2.70         2.24 o                         
  -3  -3   7          4.33          8.01         5.00 o                         
  -2  -3   7         64.62         61.00         3.00 o                         
  -1  -3   7         22.71         21.06         1.74 o                         
   0  -3   7          5.36          7.42         2.18 o                         
   1  -3   7        172.44        161.38         3.68 o                         
   2  -3   7        113.89        105.34         3.11 o                         
   3  -3   7          5.21          5.71         1.57 o                         
   4  -3   7        100.03        108.62         5.26 o                         
   5  -3   7          9.87         11.31         2.75 o                         
   6  -3   7        151.05        145.64         6.55 o                         
   7  -3   7         18.40         10.43         3.07 o                         
   8  -3   7          2.35          2.57         3.25 o                         
  -6  -2   7          3.53          5.89         4.08 o                         
  -5  -2   7         16.60         10.73         3.42 o                         
  -4  -2   7         10.90         16.68         2.53 o                         
  -3  -2   7          8.17         15.16         6.50 o                         
  -2  -2   7          9.01          5.21         5.55 o                         
  -1  -2   7        361.90        374.07         4.51 o                         
   0  -2   7         35.10         26.65         3.44 o                         
   1  -2   7        509.40        533.12        14.12 o                         
   2  -2   7        272.03        284.86         7.19 o                         
   3  -2   7         39.45         35.94         2.26 o                         
   4  -2   7         18.52         23.86         3.17 o                         
   5  -2   7         59.54         50.60         3.92 o                         
   6  -2   7          2.81          3.63         2.75 o                         
   7  -2   7         35.41         33.22         3.94 o                         
   8  -2   7          0.02         -0.35         3.09 o                         
   9  -2   7          2.06          6.35         3.77 o                         
  -6  -1   7          7.05         13.04         4.02 o                         
  -5  -1   7          2.83          0.51         3.08 o                         
  -4  -1   7          2.66          1.48         2.49 o                         
  -3  -1   7         19.06         33.88         9.69 o                         
  -2  -1   7         87.20         64.33         4.11 o                         
  -1  -1   7        188.01        182.85         3.18 o                         
   0  -1   7         21.34         16.36         1.47 o                         
   1  -1   7         33.79         29.82         1.84 o                         
   2  -1   7        111.41        124.43         4.57 o                         
   3  -1   7        164.48        168.08         5.90 o                         
   4  -1   7          7.72          7.89         1.60 o                         
   5  -1   7          1.69          2.22         2.12 o                         
   6  -1   7        233.59        235.95         7.53 o                         
   7  -1   7         64.95         68.66         4.89 o                         
   8  -1   7         32.89         35.32         3.94 o                         
   9  -1   7         51.43         64.21         5.66 o                         
  -6   0   7          8.49         10.16         3.68 o                         
  -5   0   7         34.89         38.13         4.62 o                         
  -4   0   7         49.93         49.86         4.47 o                         
  -3   0   7          2.54          2.25         2.33 o                         
  -2   0   7        373.41        414.10        19.64 o                         
  -1   0   7        136.92        134.63         2.77 o                         
   0   0   7         39.16         41.88         1.63 o                         
   1   0   7        163.89        161.64         3.52 o                         
   2   0   7        188.97        184.59         4.38 o                         
   3   0   7         26.23         34.06         1.43 o                         
   4   0   7        146.73        151.93         4.94 o                         
   5   0   7          3.12          4.50         2.20 o                         
   6   0   7          1.87          3.63         2.60 o                         
   7   0   7        190.85        186.65         7.27 o                         
   8   0   7        111.19        111.39         6.17 o                         
   9   0   7          0.50          0.76         3.38 o                         
  -6   1   7         49.72         36.60         4.98 o                         
  -5   1   7         28.15         25.33         3.83 o                         
  -4   1   7         11.82         11.19         2.05 o                         
  -3   1   7          4.45          4.76         2.69 o                         
  -2   1   7         20.93         17.75         2.60 o                         
  -1   1   7        207.61        223.92         4.21 o                         
   0   1   7          1.45          0.42         0.80 o                         
   1   1   7          1.59          5.10         1.00 o                         
   2   1   7         47.74         46.29         2.12 o                         
   3   1   7          9.88         10.93         1.17 o                         
   4   1   7         11.96         11.96         1.30 o                         
   5   1   7          0.10         -1.69         1.88 o                         
   6   1   7        259.49        279.67         7.94 o                         
   7   1   7          0.19         -2.55         2.55 o                         
   8   1   7         50.16         49.95         4.56 o                         
   9   1   7         14.33         13.26         3.41 o                         
  -6   2   7         75.56         73.54         5.42 o                         
  -5   2   7         13.15          7.46         2.38 o                         
  -4   2   7         30.68         26.65         3.78 o                         
  -3   2   7          5.16          6.96         2.71 o                         
  -2   2   7         37.68         34.92         2.26 o                         
  -1   2   7        279.51        259.66         6.06 o                         
   0   2   7          0.73          0.07         1.81 o                         
   1   2   7         29.44         33.95         1.49 o                         
   2   2   7         91.25         80.15         2.85 o                         
   3   2   7         16.96         16.61         1.28 o                         
   4   2   7         49.04         49.52         1.94 o                         
   5   2   7         85.78         90.52         5.40 o                         
   6   2   7         24.18         20.53         1.92 o                         
   7   2   7          0.11         -1.80         2.63 o                         
   8   2   7         19.09         17.68         3.45 o                         
   9   2   7         20.22         20.09         3.81 o                         
  -6   3   7         34.70         27.89         3.96 o                         
  -5   3   7         48.84         49.00         3.77 o                         
  -4   3   7          1.74          0.92         3.19 o                         
  -3   3   7          2.75          2.03         2.92 o                         
  -2   3   7        152.06        151.05        13.46 o                         
  -1   3   7          0.17         -0.44         1.28 o                         
   0   3   7         76.77         72.45         2.78 o                         
   1   3   7          9.64         12.75         1.08 o                         
   2   3   7        118.25        118.23         3.34 o                         
   3   3   7          0.58          1.34         1.00 o                         
   4   3   7         15.00         14.97         1.45 o                         
   5   3   7         20.47         21.16         1.97 o                         
   6   3   7         84.23         82.78         3.32 o                         
   7   3   7         49.03         49.70         3.54 o                         
   8   3   7         65.32         71.51         3.72 o                         
   9   3   7         28.66         32.51         4.22 o                         
  -6   4   7         12.48          6.91         6.51 o                         
  -5   4   7          1.41         -0.25         3.75 o                         
  -4   4   7         54.09         48.40         4.83 o                         
  -3   4   7         56.18         58.10         3.14 o                         
  -2   4   7         25.77         23.49         2.18 o                         
  -1   4   7         32.22         33.88         3.29 o                         
   0   4   7         70.11         65.30         2.71 o                         
   1   4   7         73.32         69.74         3.45 o                         
   2   4   7         77.68         81.58         2.10 o                         
   3   4   7         32.89         31.96         1.69 o                         
   4   4   7          1.32          3.39         1.31 o                         
   5   4   7        173.01        162.04         4.27 o                         
   6   4   7         23.71         20.35         3.96 o                         
   7   4   7         13.48         14.75         2.16 o                         
   8   4   7          1.07          5.01         2.24 o                         
   9   4   7         24.83         23.19         3.55 o                         
  -5   5   7        108.81        105.55         6.90 o                         
  -4   5   7         14.33          7.95         3.88 o                         
  -3   5   7          3.26          2.81         1.96 o                         
  -2   5   7        361.11        353.39        23.42 o                         
  -1   5   7        438.21        440.43        21.78 o                         
   0   5   7         27.77         30.96         2.19 o                         
   1   5   7        205.69        198.28         6.67 o                         
   2   5   7         52.81         49.55         2.13 o                         
   3   5   7         21.79         21.84         1.75 o                         
   4   5   7          6.82          7.71         1.48 o                         
   5   5   7        397.18        410.44         6.69 o                         
   6   5   7         39.05         39.73         4.12 o                         
   7   5   7         23.74         27.84         6.43 o                         
   8   5   7          1.37          1.49         2.92 o                         
   9   5   7         44.31         51.46         3.96 o                         
  -5   6   7         85.12         86.55         7.06 o                         
  -4   6   7          0.87          2.22         3.87 o                         
  -3   6   7          2.92          0.93         2.06 o                         
  -2   6   7         20.35         18.28         3.94 o                         
  -1   6   7         87.45         88.67         3.54 o                         
   0   6   7          2.64          2.92         1.87 o                         
   1   6   7         81.29         83.50         2.67 o                         
   2   6   7         55.55         55.57         2.79 o                         
   3   6   7         32.81         34.31         2.63 o                         
   4   6   7         57.42         50.16         2.29 o                         
   5   6   7        256.78        268.03         6.00 o                         
   6   6   7         25.02         19.98         3.38 o                         
   7   6   7         38.87         24.98         3.67 o                         
   8   6   7         12.20         18.97         3.96 o                         
   9   6   7          8.51         18.95         5.10 o                         
  -4   7   7         13.45         16.24         4.46 o                         
  -3   7   7         12.52         11.03         4.22 o                         
  -2   7   7         18.98         21.99         2.34 o                         
  -1   7   7         21.59         25.20         2.53 o                         
   0   7   7         22.05         20.88         2.06 o                         
   1   7   7         37.17         34.82         2.64 o                         
   2   7   7        370.64        370.19         6.75 o                         
   3   7   7         89.51         84.16         3.06 o                         
   4   7   7        175.74        166.48         5.02 o                         
   5   7   7         45.79         36.36         4.33 o                         
   6   7   7         82.02         68.26         5.25 o                         
   7   7   7         56.23         43.90         4.85 o                         
   8   7   7         10.94          6.14         4.12 o                         
  -4   8   7         16.24         19.00         5.07 o                         
  -3   8   7          1.50          1.60         3.90 o                         
  -2   8   7         23.88         25.56         4.83 o                         
  -1   8   7          0.42          0.06         3.38 o                         
   0   8   7         64.94         55.40         5.03 o                         
   1   8   7          7.97          3.10         2.12 o                         
   2   8   7        271.07        256.11         5.14 o                         
   3   8   7          3.45          2.51         2.00 o                         
   4   8   7         27.64         22.57         3.86 o                         
   5   8   7          8.05          4.96         3.48 o                         
   6   8   7         44.82         43.19         4.25 o                         
   7   8   7          0.16          3.11         3.80 o                         
   8   8   7          2.01         -4.65         4.65 o                         
  -3   9   7          2.79          9.02         4.73 o                         
  -2   9   7         12.09         27.64         5.02 o                         
  -1   9   7         59.00         64.27         5.96 o                         
   0   9   7         11.16          6.73         3.54 o                         
   1   9   7         94.74         97.52         4.66 o                         
   2   9   7         24.90         25.59         2.30 o                         
   3   9   7         15.49         13.27         2.29 o                         
   4   9   7         35.36         29.93         4.31 o                         
   5   9   7          2.66          4.58         3.47 o                         
   6   9   7          5.34         -0.26         3.68 o                         
   7   9   7         47.40         53.64         5.39 o                         
  -2  10   7          9.14         19.67         5.02 o                         
  -1  10   7          0.04         -1.86         4.45 o                         
   0  10   7         13.67         15.77         4.23 o                         
   1  10   7         57.27         55.60         3.53 o                         
   2  10   7         47.97         43.22         3.25 o                         
   3  10   7         26.63         30.85         2.50 o                         
   4  10   7          1.70         -0.02         3.34 o                         
   5  10   7          3.84         11.41         4.27 o                         
   6  10   7          4.05          8.75         4.58 o                         
   0  11   7          3.04          0.95         4.98 o                         
   1  11   7          6.16          4.05         3.36 o                         
   2  11   7         25.47         44.18         5.29 o                         
   3  11   7          0.90          1.07         3.30 o                         
   4  11   7          0.99          0.21         4.01 o                         
   5  11   7          8.86          5.87         4.27 o                         
  -1  -9   8          0.38         -4.97         4.97 o                         
   0  -9   8         16.61          9.75         4.52 o                         
   1  -9   8          2.63         -4.19         4.19 o                         
   2  -9   8         20.88         19.65         4.17 o                         
   3  -9   8         23.06         27.68         4.45 o                         
  -3  -8   8          4.42         19.86         5.08 o                         
  -2  -8   8          9.60          7.92         4.51 o                         
  -1  -8   8          7.99         -1.09         4.13 o                         
   0  -8   8          1.04         -3.46         3.80 o                         
   1  -8   8          0.48         -2.49         3.51 o                         
   2  -8   8          0.10         -1.56         3.60 o                         
   3  -8   8         12.42         17.16         3.58 o                         
   4  -8   8         11.76          1.85         3.82 o                         
   5  -8   8          0.07         -3.52         7.09 o                         
  -4  -7   8         27.16         42.90         6.38 o                         
  -3  -7   8          0.01         20.62         4.34 o                         
  -2  -7   8         27.10         25.27         4.18 o                         
  -1  -7   8          1.17          1.01         3.52 o                         
   0  -7   8          6.49          5.19         3.12 o                         
   1  -7   8          9.28         12.18         3.04 o                         
   2  -7   8         16.42         16.96         3.37 o                         
   3  -7   8          0.57         -3.03         3.03 o                         
   4  -7   8         14.52          6.90         3.26 o                         
   5  -7   8          0.96         -1.66        12.00 o                         
   6  -7   8          1.33         -2.46         4.24 o                         
  -4  -6   8          0.46         15.54         4.85 o                         
  -3  -6   8         17.67         36.00         4.72 o                         
  -2  -6   8         30.85         21.61         3.94 o                         
  -1  -6   8          0.50          0.12         2.86 o                         
   0  -6   8         21.35         20.30         3.60 o                         
   1  -6   8          0.62          2.04         2.80 o                         
   2  -6   8          0.72          2.16         2.51 o                         
   3  -6   8          3.68         10.70         2.63 o                         
   4  -6   8         48.20         39.04         4.35 o                         
   5  -6   8          3.73          2.82         3.01 o                         
   6  -6   8          9.88         18.40         3.65 o                         
   7  -6   8          2.32         -0.51         4.15 o                         
  -5  -5   8          3.48          2.58         5.07 o                         
  -4  -5   8          1.52         17.05         4.48 o                         
  -3  -5   8         15.86         33.12         4.10 o                         
  -2  -5   8          2.32         -2.97         3.11 o                         
  -1  -5   8          9.06          6.34         2.54 o                         
   0  -5   8          0.62         -2.15         2.85 o                         
   1  -5   8          0.70          1.39         2.43 o                         
   2  -5   8          0.00         -0.54         2.26 o                         
   3  -5   8         14.25          9.66         3.25 o                         
   4  -5   8         26.90         24.14         3.56 o                         
   5  -5   8         36.07         42.93         4.57 o                         
   6  -5   8          5.20          5.78         3.16 o                         
   7  -5   8          8.77         13.22         3.55 o                         
  -5  -4   8         74.78         77.09         4.37 o                         
  -4  -4   8          6.25         24.97         4.27 o                         
  -3  -4   8         39.91         57.45         4.68 o                         
  -2  -4   8          1.75         -1.69         1.69 o                         
  -1  -4   8         37.61         32.17         3.65 o                         
   0  -4   8         21.54         21.93         3.39 o                         
   1  -4   8        185.54        201.38         7.23 o                         
   2  -4   8        177.07        163.21         6.47 o                         
   3  -4   8          1.83         -0.52         2.89 o                         
   4  -4   8         95.86        100.07         5.63 o                         
   5  -4   8         77.49         73.17         5.02 o                         
   6  -4   8          3.18          3.89         3.01 o                         
   7  -4   8         35.12         35.15         4.24 o                         
   8  -4   8          1.14         -3.92         3.92 o                         
  -5  -3   8         44.06         41.70         4.54 o                         
  -4  -3   8          2.15          6.64         2.45 o                         
  -3  -3   8         32.80         40.27         7.95 o                         
  -2  -3   8          3.60          1.05         1.83 o                         
  -1  -3   8         69.03         73.62         2.99 o                         
   0  -3   8        128.25        126.05         4.89 o                         
   1  -3   8         16.97         17.77         3.11 o                         
   2  -3   8         44.84         35.41         2.30 o                         
   3  -3   8         47.66         45.73         2.71 o                         
   4  -3   8        160.26        169.82         6.70 o                         
   5  -3   8        166.03        166.53         6.87 o                         
   6  -3   8          1.13         -2.87         2.87 o                         
   7  -3   8        102.67        107.03         6.12 o                         
   8  -3   8          0.09         -1.60         3.52 o                         
  -6  -2   8          8.93         21.65         5.02 o                         
  -5  -2   8         19.33         18.64         4.04 o                         
  -4  -2   8         38.15         30.10         3.90 o                         
  -3  -2   8         15.19         28.52        11.78 o                         
  -2  -2   8         68.63         63.21         4.38 o                         
  -1  -2   8        282.80        281.84         4.26 o                         
   0  -2   8          7.51          5.90         1.36 o                         
   1  -2   8         10.62         18.22         2.35 o                         
   2  -2   8          2.13          0.85         3.66 o                         
   3  -2   8         93.97         91.14         3.35 o                         
   4  -2   8        278.68        259.12         7.02 o                         
   5  -2   8         25.00         19.09         3.17 o                         
   6  -2   8          2.84          0.42         2.72 o                         
   7  -2   8         16.86         13.96         3.16 o                         
   8  -2   8          1.98         -0.35         3.21 o                         
  -6  -1   8          1.36          4.00         4.74 o                         
  -5  -1   8          4.16          2.71         3.64 o                         
  -4  -1   8          5.57          8.05         2.95 o                         
  -3  -1   8         84.91         74.67         4.88 o                         
  -2  -1   8         89.27         94.13         3.16 o                         
  -1  -1   8        133.37        114.30         3.45 o                         
   0  -1   8         26.10         28.50         1.98 o                         
   1  -1   8          1.86         10.45         7.45 o                         
   2  -1   8          3.85          2.92         2.09 o                         
   3  -1   8         20.80         22.27         1.95 o                         
   4  -1   8        271.26        270.13         5.46 o                         
   5  -1   8         21.13         14.33         3.05 o                         
   6  -1   8         36.01         24.75         3.47 o                         
   7  -1   8         86.84         89.75         5.57 o                         
   8  -1   8          0.07         -1.94         3.12 o                         
   9  -1   8          3.73          8.46         3.76 o                         
  -6   0   8          7.51          4.23         4.24 o                         
  -5   0   8          0.00          0.51         3.62 o                         
  -4   0   8         64.41         61.14         4.80 o                         
  -3   0   8         48.55         40.28         3.96 o                         
  -2   0   8         40.73         31.97         4.20 o                         
  -1   0   8        109.70        106.48         2.69 o                         
   0   0   8         22.30         19.38         1.39 o                         
   1   0   8         80.17         78.20         2.75 o                         
   2   0   8          1.84          3.44         1.40 o                         
   3   0   8         72.77         74.19         2.90 o                         
   4   0   8        190.51        184.26         4.47 o                         
   5   0   8         81.17         89.10         4.81 o                         
   6   0   8         81.50         87.55         5.04 o                         
   7   0   8          1.74          1.10         2.80 o                         
   8   0   8         43.32         38.69         4.11 o                         
   9   0   8          3.29          7.00         3.61 o                         
  -6   1   8          1.15         -4.39         4.39 o                         
  -5   1   8         15.19          4.57         3.38 o                         
  -4   1   8         25.37         27.43         3.75 o                         
  -3   1   8         55.06         60.84         4.53 o                         
  -2   1   8          0.12         -0.08         1.40 o                         
  -1   1   8         29.20         28.43         2.03 o                         
   0   1   8         98.19        113.70         3.40 o                         
   1   1   8         19.73         24.94         1.74 o                         
   2   1   8         25.12         25.85         1.85 o                         
   3   1   8         36.81         38.20         2.92 o                         
   4   1   8        188.33        202.76         4.62 o                         
   5   1   8        117.59        110.53         5.14 o                         
   6   1   8          4.19          6.11         2.83 o                         
   7   1   8         11.25         12.49         3.11 o                         
   8   1   8          0.36         -0.29         2.82 o                         
   9   1   8          9.72          4.83         3.44 o                         
  -5   2   8          3.76          2.04         3.52 o                         
  -4   2   8         17.32         26.79         3.89 o                         
  -3   2   8         18.87         19.19         3.65 o                         
  -2   2   8          5.67          1.66         2.36 o                         
  -1   2   8         82.30         77.14         3.11 o                         
   0   2   8          0.06          0.60         1.27 o                         
   1   2   8         10.26          9.73         1.12 o                         
   2   2   8         93.12        108.42         3.14 o                         
   3   2   8         97.74        110.54         2.91 o                         
   4   2   8        166.22        164.00         3.25 o                         
   5   2   8          3.75          3.72         1.59 o                         
   6   2   8          0.41         -2.34         2.34 o                         
   7   2   8         26.18         20.61         3.67 o                         
   8   2   8          6.69          4.19         2.98 o                         
   9   2   8          0.40          0.28         3.61 o                         
  -5   3   8         16.79         14.33         2.70 o                         
  -4   3   8         31.33         35.50         4.79 o                         
  -3   3   8         68.25         77.25         3.53 o                         
  -2   3   8         90.94         88.55         4.55 o                         
  -1   3   8         11.32          9.15         1.58 o                         
   0   3   8        325.79        335.24         7.87 o                         
   1   3   8         18.11         18.92         1.84 o                         
   2   3   8          3.81          1.27         1.13 o                         
   3   3   8          1.86          1.83         1.12 o                         
   4   3   8        220.95        235.62         3.93 o                         
   5   3   8         46.76         41.78         2.61 o                         
   6   3   8          3.85          0.08         1.78 o                         
   7   3   8         26.39         25.69         2.44 o                         
   8   3   8         25.18         26.04         3.81 o                         
   9   3   8         11.94         12.25         3.62 o                         
  -5   4   8          0.01         -1.00         2.87 o                         
  -4   4   8        124.11        139.14         7.35 o                         
  -3   4   8         28.99         25.16         2.65 o                         
  -2   4   8        165.86        168.72         7.14 o                         
  -1   4   8          5.03          2.80         1.65 o                         
   0   4   8         18.00         23.26         2.02 o                         
   1   4   8          0.28         -0.55         1.40 o                         
   2   4   8          9.01          6.15         2.57 o                         
   3   4   8         30.78         32.19         1.99 o                         
   4   4   8        154.43        151.06         3.36 o                         
   5   4   8         41.19         32.04         2.49 o                         
   6   4   8         63.79         52.77         3.01 o                         
   7   4   8          7.08          4.83         2.00 o                         
   8   4   8         12.72          8.07         2.32 o                         
   9   4   8          1.59         -3.69         3.69 o                         
  -5   5   8          2.66          2.72         5.41 o                         
  -4   5   8          8.47          3.33         4.92 o                         
  -3   5   8        167.82        173.69        12.68 o                         
  -2   5   8         69.14         65.77         3.37 o                         
  -1   5   8          5.42          3.68         2.02 o                         
   0   5   8         86.78         92.18         5.05 o                         
   1   5   8          0.82         -1.50         1.50 o                         
   2   5   8        128.78        135.14         4.20 o                         
   3   5   8          4.26          5.28         1.94 o                         
   4   5   8          1.71          1.78         1.32 o                         
   5   5   8         61.54         54.08         3.00 o                         
   6   5   8          3.53          0.47         2.69 o                         
   7   5   8        151.66        158.85         5.00 o                         
   8   5   8         19.08         12.58         3.62 o                         
   9   5   8          3.79          0.57         3.00 o                         
  -4   6   8          0.06         -1.06         5.08 o                         
  -3   6   8         92.71        112.30         4.46 o                         
  -2   6   8          6.45          8.00         3.14 o                         
  -1   6   8         90.99         92.60         6.19 o                         
   0   6   8        104.61         95.71         4.80 o                         
   1   6   8         51.93         45.39         3.43 o                         
   2   6   8         33.96         35.30         2.74 o                         
   3   6   8        472.19        483.56        10.63 o                         
   4   6   8         23.59         26.67         2.71 o                         
   5   6   8        124.19        133.90         4.36 o                         
   6   6   8        101.26         94.12         8.09 o                         
   7   6   8         35.33         38.38         3.33 o                         
   8   6   8          0.03         -2.61         2.61 o                         
  -4   7   8          5.02         18.88         5.15 o                         
  -3   7   8         38.00         42.07         5.89 o                         
  -2   7   8         24.53         28.57         3.00 o                         
  -1   7   8         82.16         87.40         4.06 o                         
   0   7   8         23.10         26.31         5.30 o                         
   1   7   8          8.76          3.32         2.65 o                         
   2   7   8        197.09        203.83         5.35 o                         
   3   7   8         98.02         86.92         3.25 o                         
   4   7   8         36.14         31.32         2.93 o                         
   5   7   8        186.46        187.20         7.72 o                         
   6   7   8          2.71          5.60         3.53 o                         
   7   7   8         56.01         56.50         4.50 o                         
   8   7   8          9.95         18.56        11.06 o                         
  -3   8   8          9.00         23.19         5.28 o                         
  -2   8   8          3.12         10.22         4.04 o                         
  -1   8   8          0.36         -3.70         3.70 o                         
   0   8   8        127.60        114.95         6.46 o                         
   1   8   8          1.23         -2.10         2.10 o                         
   2   8   8         16.09         25.41         2.33 o                         
   3   8   8         65.98         53.26         2.68 o                         
   4   8   8         57.19         63.65         3.51 o                         
   5   8   8          7.53          6.95         3.61 o                         
   6   8   8          1.33          1.27         4.34 o                         
   7   8   8          2.26          8.79         6.01 o                         
  -2   9   8          4.46          1.35         4.92 o                         
  -1   9   8          4.51          0.39         3.92 o                         
   0   9   8         12.67         15.64         3.84 o                         
   1   9   8         20.70         11.20         3.62 o                         
   2   9   8          0.06          4.62         3.57 o                         
   3   9   8         17.76         19.19         3.38 o                         
   4   9   8         19.88         19.76         4.20 o                         
   5   9   8        100.07        125.72         7.22 o                         
   6   9   8          0.66          9.23         4.22 o                         
   7   9   8         11.10         10.79         4.12 o                         
  -1  10   8          0.16         -4.65         4.65 o                         
   0  10   8          7.24          1.13         4.38 o                         
   1  10   8          0.03         -4.35         4.35 o                         
   2  10   8          0.00          1.00         4.30 o                         
   3  10   8         27.54         29.36         3.08 o                         
   4  10   8         19.06         13.50         4.18 o                         
   5  10   8          3.50          3.43         4.10 o                         
   6  10   8          5.63          1.16         4.43 o                         
   1  11   8          2.02          0.73         5.08 o                         
   2  11   8          0.88          5.59         5.18 o                         
   3  11   8          9.04          4.58         3.94 o                         
   4  11   8         27.82         28.49         5.35 o                         
  -1  -8   9          0.96         -2.28         4.76 o                         
   0  -8   9         23.15         13.08         4.37 o                         
   1  -8   9         23.40         27.52         4.37 o                         
   2  -8   9          1.86          8.79         4.08 o                         
   3  -8   9          6.83         16.42         4.14 o                         
   4  -8   9          4.50         15.52         4.46 o                         
  -3  -7   9          0.29         22.32         5.11 o                         
  -2  -7   9          9.86          6.80         4.34 o                         
  -1  -7   9          9.52         -4.06         4.06 o                         
   0  -7   9          0.85         -3.65         3.65 o                         
   1  -7   9          2.96          2.46         3.56 o                         
   2  -7   9          3.13          8.49         3.42 o                         
   3  -7   9          0.35          6.30         3.48 o                         
   4  -7   9          9.64         15.43         3.83 o                         
   5  -7   9          0.23         -4.06         4.06 o                         
  -3  -6   9         22.53         38.92         5.03 o                         
  -2  -6   9          0.07         -3.77         3.77 o                         
  -1  -6   9          0.05         -3.53         3.53 o                         
   0  -6   9         15.51         16.26         3.53 o                         
   1  -6   9         25.65         25.06         3.81 o                         
   2  -6   9          3.15          5.27         2.90 o                         
   3  -6   9          8.69         10.93         3.09 o                         
   4  -6   9          4.94         -1.80         3.11 o                         
   5  -6   9         12.27          3.20         3.55 o                         
   6  -6   9          1.57         -3.08         3.93 o                         
  -4  -5   9          9.48         44.12         5.37 o                         
  -3  -5   9          1.63         30.93         4.13 o                         
  -2  -5   9          1.02         -3.52         3.52 o                         
  -1  -5   9          7.95          5.69         3.08 o                         
   0  -5   9          2.21          4.63         2.82 o                         
   1  -5   9         33.75         34.77         4.17 o                         
   2  -5   9          8.58          7.33         2.85 o                         
   3  -5   9          0.17         -1.57         2.71 o                         
   4  -5   9         22.71         16.67         3.52 o                         
   5  -5   9         30.94         31.61         4.16 o                         
   6  -5   9         51.29         64.63         5.49 o                         
   7  -5   9          0.28          4.59         4.04 o                         
  -4  -4   9          5.41         31.15         5.00 o                         
  -3  -4   9          0.03         16.21         3.64 o                         
  -2  -4   9          1.01         -3.06         3.06 o                         
  -1  -4   9         15.47          9.29         2.76 o                         
   0  -4   9          7.94          5.54         2.87 o                         
   1  -4   9          0.21          2.42         2.67 o                         
   2  -4   9          8.60          8.86         2.86 o                         
   3  -4   9        136.05        135.91         6.59 o                         
   4  -4   9         62.47         56.54         4.80 o                         
   5  -4   9         28.86         31.08         4.24 o                         
   6  -4   9          2.21          1.42         3.17 o                         
   7  -4   9          7.82         11.09         3.59 o                         
  -5  -3   9          0.03          9.99         4.90 o                         
  -4  -3   9         52.66         60.88         3.84 o                         
  -3  -3   9          2.82         22.55        10.98 o                         
  -2  -3   9         19.26         13.19         3.16 o                         
  -1  -3   9         21.91         23.73         2.09 o                         
   0  -3   9        195.44        165.56         4.37 o                         
   1  -3   9        331.58        318.59         5.93 o                         
   2  -3   9        258.97        260.26         8.26 o                         
   3  -3   9         46.30         42.31         4.24 o                         
   4  -3   9          7.95          7.49         3.47 o                         
   5  -3   9         17.00         22.06         3.65 o                         
   6  -3   9         34.51         36.56         4.53 o                         
   7  -3   9         15.52          8.67         3.22 o                         
   8  -3   9         26.64         29.73         4.41 o                         
  -5  -2   9          5.37         13.27         4.48 o                         
  -4  -2   9          9.22         12.90         3.75 o                         
  -3  -2   9          6.25          8.06         1.62 o                         
  -2  -2   9         78.90         70.61         3.22 o                         
  -1  -2   9         27.58         25.96         2.14 o                         
   0  -2   9         93.44         99.30         3.82 o                         
   1  -2   9         17.72         10.63         1.81 o                         
   2  -2   9        406.66        394.68         6.51 o                         
   3  -2   9         27.64         30.54         2.43 o                         
   4  -2   9         57.81         52.93         2.93 o                         
   5  -2   9         34.49         33.32         3.84 o                         
   6  -2   9          5.76          3.69         2.70 o                         
   7  -2   9          8.39          6.31         2.89 o                         
   8  -2   9          8.25         10.10         3.48 o                         
  -5  -1   9          5.03         -1.96         4.04 o                         
  -4  -1   9          9.76         10.57         3.53 o                         
  -3  -1   9         49.16         40.75         6.35 o                         
  -2  -1   9          1.63         -1.03         1.36 o                         
  -1  -1   9          1.52          2.10         1.46 o                         
   0  -1   9          0.65          3.93         3.11 o                         
   1  -1   9         57.36         62.64         2.86 o                         
   2  -1   9         91.04         96.17         3.47 o                         
   3  -1   9         91.59         88.79         3.94 o                         
   4  -1   9          8.84          5.17         2.37 o                         
   5  -1   9         19.59         16.72         2.94 o                         
   6  -1   9        110.96        115.57         5.98 o                         
   7  -1   9         41.56         36.19         4.18 o                         
   8  -1   9          8.18          1.02         3.21 o                         
  -5   0   9          0.04         -1.57         3.97 o                         
  -4   0   9          4.09          0.08         3.33 o                         
  -3   0   9          6.81          9.66         3.70 o                         
  -2   0   9          0.88         -2.15         2.15 o                         
  -1   0   9         26.49         19.02         1.38 o                         
   0   0   9         16.35         14.34         1.71 o                         
   1   0   9         15.99          9.64         1.62 o                         
   2   0   9        415.89        416.47        20.01 o                         
   3   0   9          9.56         13.86         2.33 o                         
   4   0   9         15.82         16.87         3.50 o                         
   5   0   9        136.32        141.79         6.08 o                         
   6   0   9        115.67        117.84         5.97 o                         
   7   0   9        115.41        127.49         6.47 o                         
   8   0   9          3.15          2.65         3.22 o                         
   9   0   9          9.11         12.06         3.98 o                         
  -5   1   9          0.10         -0.92         4.22 o                         
  -4   1   9         38.64         42.06         4.46 o                         
  -3   1   9          0.64          2.38         2.62 o                         
  -2   1   9         26.67         22.68         2.09 o                         
  -1   1   9         33.05         38.40         2.40 o                         
   0   1   9         58.63         55.09         2.12 o                         
   1   1   9         18.32         20.00         2.11 o                         
   2   1   9        137.34        132.22         5.44 o                         
   3   1   9        204.01        196.47        10.06 o                         
   4   1   9         16.55         15.23         1.98 o                         
   5   1   9          7.52          5.96         6.96 o                         
   6   1   9          4.47          4.54         2.51 o                         
   7   1   9         14.44         17.81         3.59 o                         
   8   1   9          0.14          5.39         3.06 o                         
   9   1   9          1.73          8.36         3.87 o                         
  -5   2   9         22.28         16.69         4.24 o                         
  -4   2   9          1.24          4.20         3.14 o                         
  -3   2   9          0.52          0.04         2.05 o                         
  -2   2   9          0.86          1.31         1.70 o                         
  -1   2   9          3.78          4.95         1.57 o                         
   0   2   9         23.72         24.75         2.11 o                         
   1   2   9         86.34         79.00         3.91 o                         
   2   2   9         32.75         34.13         2.19 o                         
   3   2   9         82.31         78.69         3.48 o                         
   4   2   9          5.04          4.48         1.29 o                         
   5   2   9         15.29         11.98         1.98 o                         
   6   2   9          2.49          3.48         2.37 o                         
   7   2   9          7.29          8.33         3.10 o                         
   8   2   9          0.18          1.26         3.13 o                         
   9   2   9         32.70         36.87         4.69 o                         
  -5   3   9         36.58         38.16         4.91 o                         
  -4   3   9          5.68          9.35         2.56 o                         
  -3   3   9         12.11         11.29         2.18 o                         
  -2   3   9          0.67         -1.83         1.83 o                         
  -1   3   9        199.93        204.19         6.03 o                         
   0   3   9         68.03         72.26         3.61 o                         
   1   3   9          0.02          3.73         1.58 o                         
   2   3   9          3.24          3.10         2.10 o                         
   3   3   9         79.26         77.00         3.00 o                         
   4   3   9         86.42         90.78         3.47 o                         
   5   3   9         22.83         24.77         2.30 o                         
   6   3   9          8.01          6.71         2.69 o                         
   7   3   9          0.37          1.10         2.57 o                         
   8   3   9          3.95          6.59         3.41 o                         
   9   3   9         15.07         14.59         3.78 o                         
  -4   4   9          4.80          7.34         3.68 o                         
  -3   4   9         21.69         22.34         2.50 o                         
  -2   4   9         63.57         68.42         3.60 o                         
  -1   4   9        127.53        141.53         4.60 o                         
   0   4   9          0.81          2.27         1.57 o                         
   1   4   9          6.39          5.96         1.67 o                         
   2   4   9        154.44        161.21         4.72 o                         
   3   4   9         50.08         53.49         3.62 o                         
   4   4   9         20.60         20.57         1.84 o                         
   5   4   9         68.61         76.73         2.99 o                         
   6   4   9          5.25          4.28         2.14 o                         
   7   4   9          0.06         -2.63         3.85 o                         
   8   4   9         21.60         19.21         3.76 o                         
   9   4   9         21.83         23.97         4.50 o                         
  -4   5   9         34.17         35.93         6.73 o                         
  -3   5   9         20.71         17.35         3.80 o                         
  -2   5   9         85.14         89.01         4.07 o                         
  -1   5   9          7.11          4.43         2.83 o                         
   0   5   9         21.74         22.08         2.32 o                         
   1   5   9          2.76          2.12         2.79 o                         
   2   5   9          2.33          5.36         2.20 o                         
   3   5   9        160.41        153.55         4.46 o                         
   4   5   9         10.85         11.02         2.92 o                         
   5   5   9          0.18          0.36         2.41 o                         
   6   5   9        140.17        118.29         4.33 o                         
   7   5   9         52.24         42.46         3.13 o                         
   8   5   9          4.53         -0.50         2.57 o                         
  -3   6   9          6.35          8.69         6.73 o                         
  -2   6   9         21.54         20.75         2.60 o                         
  -1   6   9          0.01          4.16         2.11 o                         
   0   6   9         16.61         15.85         5.24 o                         
   1   6   9         15.19         12.52         2.16 o                         
   2   6   9        110.96        117.56         9.62 o                         
   3   6   9          0.23          0.34         2.16 o                         
   4   6   9         45.30         39.96         3.13 o                         
   5   6   9        103.28         98.28         5.13 o                         
   6   6   9          8.58          8.53         2.35 o                         
   7   6   9          8.87          4.55         2.46 o                         
   8   6   9          5.10         -2.83         2.83 o                         
  -3   7   9          0.80          0.86         7.17 o                         
  -2   7   9          7.84          9.16         4.58 o                         
  -1   7   9          0.05         -0.98         5.79 o                         
   0   7   9          0.02          0.30         3.30 o                         
   1   7   9          2.05          1.69         2.99 o                         
   2   7   9          5.63          3.15         2.93 o                         
   3   7   9         93.27        101.84         4.16 o                         
   4   7   9         24.77         24.99         2.94 o                         
   5   7   9         48.81         47.47         4.62 o                         
   6   7   9          6.85         14.93         4.23 o                         
   7   7   9          3.26         -0.61         6.80 o                         
   8   7   9         12.15         11.04         3.00 o                         
  -2   8   9         12.87         16.88         4.74 o                         
  -1   8   9          0.41          1.91         4.22 o                         
   0   8   9          9.01          6.89         2.54 o                         
   1   8   9          5.87         -4.63         4.63 o                         
   2   8   9         13.00         21.34         2.76 o                         
   3   8   9         49.66         52.31         2.86 o                         
   4   8   9         70.04         67.48         3.73 o                         
   5   8   9         18.91         19.91         3.86 o                         
   6   8   9         20.82         31.56         4.89 o                         
   7   8   9          4.01          4.77         4.25 o                         
  -1   9   9          0.32          3.47         4.50 o                         
   0   9   9          0.07         -4.19         4.19 o                         
   1   9   9          0.77          0.93         4.11 o                         
   2   9   9          0.01          3.70         3.84 o                         
   3   9   9         10.58          9.03         4.94 o                         
   4   9   9          0.15         -1.13         3.69 o                         
   5   9   9         18.58         22.60         4.39 o                         
   6   9   9          9.35         17.39         4.09 o                         
   1  10   9          3.34          0.13         5.08 o                         
   2  10   9         14.98         31.52         4.60 o                         
   3  10   9          6.71         -4.69         4.69 o                         
   4  10   9          0.31         -2.78         3.56 o                         
   5  10   9          5.21          4.65         3.91 o                         
  -1  -7  10          0.91         -1.34         4.68 o                         
   0  -7  10          1.87         -1.29         4.31 o                         
   1  -7  10          3.86          2.26         4.03 o                         
   2  -7  10          0.64         -1.92         4.01 o                         
   3  -7  10          0.11          6.67         4.08 o                         
   4  -7  10         11.62         17.54         4.19 o                         
  -2  -6  10          0.01         -4.58         4.58 o                         
  -1  -6  10          3.77         -4.13         4.13 o                         
   0  -6  10          0.11         -3.70         3.70 o                         
   1  -6  10         26.08         24.78         3.88 o                         
   2  -6  10          0.66          4.94         3.38 o                         
   3  -6  10          9.14          4.78         3.57 o                         
   4  -6  10          0.28         -3.68         3.68 o                         
   5  -6  10          2.02         -1.37         4.06 o                         
  -3  -5  10          3.27         37.68         5.06 o                         
  -2  -5  10          0.32         -4.26         4.26 o                         
  -1  -5  10          1.32          1.66         3.47 o                         
   0  -5  10         11.37         -1.56         3.28 o                         
   1  -5  10         68.19         67.94         5.50 o                         
   2  -5  10          0.00          0.14         2.91 o                         
   3  -5  10          2.31         -2.87         3.16 o                         
   4  -5  10         12.15         -1.13         3.22 o                         
   5  -5  10          3.30          0.25         3.44 o                         
   6  -5  10          0.02         -1.02         3.93 o                         
  -3  -4  10          5.12         36.56         4.46 o                         
  -2  -4  10         16.43          8.76         3.86 o                         
  -1  -4  10          0.22          1.26         3.39 o                         
   0  -4  10          6.53          7.95         3.12 o                         
   1  -4  10         47.76         48.24         4.65 o                         
   2  -4  10          1.45          0.31         2.55 o                         
   3  -4  10         45.58         39.02         4.32 o                         
   4  -4  10          0.68         -2.71         2.79 o                         
   5  -4  10          0.86          3.15         3.16 o                         
   6  -4  10          1.17          9.06         3.40 o                         
   7  -4  10          7.33          9.66         3.98 o                         
  -4  -3  10          1.05         12.45         3.85 o                         
  -3  -3  10          1.11         15.10        16.82 o                         
  -2  -3  10          1.83         -2.28         2.28 o                         
  -1  -3  10         10.06         10.51         2.05 o                         
   0  -3  10          6.50         14.41         3.00 o                         
   1  -3  10         70.38         76.83         5.30 o                         
   2  -3  10          1.73          1.49         2.81 o                         
   3  -3  10         21.55         20.02         3.76 o                         
   4  -3  10         25.92         22.49         3.96 o                         
   5  -3  10          7.54          9.95         3.14 o                         
   6  -3  10          1.53          2.18         3.06 o                         
   7  -3  10          2.50         -0.70         3.59 o                         
  -4  -2  10          0.02          4.30         2.87 o                         
  -3  -2  10          0.04         -3.15         3.15 o                         
  -2  -2  10         22.71         16.51         3.34 o                         
  -1  -2  10          0.99         -1.90         1.90 o                         
   0  -2  10         42.62         46.92         2.56 o                         
   1  -2  10          3.51          6.30         1.69 o                         
   2  -2  10          5.85          2.42         1.76 o                         
   3  -2  10         23.56         25.27         9.30 o                         
   4  -2  10         61.30         65.81         9.30 o                         
   5  -2  10          0.03         -0.79         3.05 o                         
   6  -2  10         13.19         10.61         3.07 o                         
   7  -2  10          4.02         -1.26         3.31 o                         
   8  -2  10         20.01         23.32         3.93 o                         
  -4  -1  10          0.24          0.99         2.72 o                         
  -3  -1  10          1.50         -2.27         2.27 o                         
  -2  -1  10         36.21         33.01         4.88 o                         
  -1  -1  10         12.95         12.55         1.82 o                         
   0  -1  10         47.40         60.84         2.99 o                         
   1  -1  10          4.26          1.11         1.53 o                         
   2  -1  10         19.02         14.58         2.08 o                         
   3  -1  10         79.03         84.34         6.19 o                         
   4  -1  10         55.51         54.32         3.18 o                         
   5  -1  10          0.00         -3.41         3.41 o                         
   6  -1  10          2.06         -2.71         2.71 o                         
   7  -1  10          4.62          4.57         3.11 o                         
   8  -1  10         94.01         84.21         6.23 o                         
  -4   0  10          0.26          0.44         4.74 o                         
  -3   0  10          3.26         -2.30         2.30 o                         
  -2   0  10          0.59         -2.78         2.78 o                         
  -1   0  10          0.03          2.63         2.35 o                         
   0   0  10         37.62         35.84         5.61 o                         
   1   0  10          0.19         -0.93         2.24 o                         
   2   0  10          0.16         -3.26         3.26 o                         
   3   0  10         74.95         86.18         3.57 o                         
   4   0  10         28.01         29.89         2.65 o                         
   5   0  10          3.86          0.08         3.20 o                         
   6   0  10         17.40         13.54         3.25 o                         
   7   0  10         31.50         37.48         4.40 o                         
   8   0  10         14.30         14.30         3.49 o                         
  -4   1  10          0.02         -2.14         2.73 o                         
  -3   1  10          8.14          8.21         2.64 o                         
  -2   1  10          1.06         -2.58         2.58 o                         
  -1   1  10          0.24          1.98         3.35 o                         
   0   1  10         52.64         51.24         2.79 o                         
   1   1  10          0.88         -2.31         4.05 o                         
   2   1  10          4.68          2.27         2.06 o                         
   3   1  10         26.57         27.00         2.29 o                         
   4   1  10          0.54          1.68         1.80 o                         
   5   1  10         76.30         76.07         3.64 o                         
   6   1  10         11.19          9.02         2.89 o                         
   7   1  10         13.42         12.42         3.39 o                         
   8   1  10         24.46         25.25         4.17 o                         
  -4   2  10         10.89         11.75         3.87 o                         
  -3   2  10          4.53          0.69         3.14 o                         
  -2   2  10         20.65         15.58         2.17 o                         
  -1   2  10         82.91         77.75         3.43 o                         
   0   2  10         13.77         21.55         3.65 o                         
   1   2  10         25.97         33.35         3.23 o                         
   2   2  10         26.18         23.15         5.35 o                         
   3   2  10         44.70         46.71         2.66 o                         
   4   2  10         49.11         48.70         3.08 o                         
   5   2  10         14.39          8.91         2.63 o                         
   6   2  10          0.02         -0.31         2.53 o                         
   7   2  10          0.16         -2.17         2.84 o                         
   8   2  10          7.91         12.33         3.63 o                         
  -4   3  10          0.43         -4.19         4.19 o                         
  -3   3  10         20.73         19.91         3.98 o                         
  -2   3  10         31.06         26.04         2.87 o                         
  -1   3  10          0.02          0.77         1.93 o                         
   0   3  10         21.27         23.12         2.38 o                         
   1   3  10         82.79         79.89         3.63 o                         
   2   3  10          4.31          5.14         2.30 o                         
   3   3  10          1.18          4.06         4.63 o                         
   4   3  10         25.82         30.94         2.04 o                         
   5   3  10        100.57         89.38         3.82 o                         
   6   3  10          0.96         -2.37         2.44 o                         
   7   3  10          0.67          0.97         2.97 o                         
   8   3  10          4.57         12.32         3.36 o                         
  -3   4  10          1.45         -3.46         3.46 o                         
  -2   4  10         86.87         71.68         4.29 o                         
  -1   4  10        103.14         97.99         4.12 o                         
   0   4  10         74.26         77.81         3.69 o                         
   1   4  10        122.65        139.76         9.04 o                         
   2   4  10          1.86         -2.50         2.50 o                         
   3   4  10         24.43         22.28         3.47 o                         
   4   4  10         21.03         14.64         1.78 o                         
   5   4  10        118.87        122.10         5.06 o                         
   6   4  10         27.47         32.58         2.66 o                         
   7   4  10          0.13          5.71         2.90 o                         
   8   4  10          2.83          3.35         3.41 o                         
  -3   5  10          1.24         -1.51         3.00 o                         
  -2   5  10          0.22          0.25         2.49 o                         
  -1   5  10          8.76         11.33         5.49 o                         
   0   5  10         42.31         44.15         3.01 o                         
   1   5  10         71.96         79.43         3.84 o                         
   2   5  10          7.23          1.31         3.93 o                         
   3   5  10          2.50          9.95         3.17 o                         
   4   5  10         27.89         31.88         2.77 o                         
   5   5  10         27.55         23.90         2.91 o                         
   6   5  10          2.97          6.81         2.24 o                         
   7   5  10          0.00          2.73         2.33 o                         
   8   5  10         17.88         11.67         3.85 o                         
  -2   6  10          8.41         12.59         4.31 o                         
  -1   6  10          0.87          3.69         5.08 o                         
   0   6  10          1.89          1.27         2.28 o                         
   1   6  10         29.10         20.13         6.33 o                         
   2   6  10         76.90         77.51         4.70 o                         
   3   6  10        152.08        167.20         7.35 o                         
   4   6  10         50.55         50.81         3.37 o                         
   5   6  10         70.20         74.69         4.05 o                         
   6   6  10          0.03         -0.23         3.15 o                         
   7   6  10          0.24         -3.69         3.80 o                         
   8   6  10         10.28         12.16         8.97 o                         
  -2   7  10         11.35         10.17         5.11 o                         
  -1   7  10          2.12          8.97         6.66 o                         
   0   7  10          0.03         -0.74         5.27 o                         
   1   7  10         13.89          7.04         3.10 o                         
   2   7  10         20.47         20.94         2.63 o                         
   3   7  10         23.57         25.00         3.88 o                         
   4   7  10          0.03         -2.94         3.40 o                         
   5   7  10          0.73         -4.41         4.41 o                         
   6   7  10          1.58          4.26         3.50 o                         
   7   7  10         17.37         27.67         4.83 o                         
  -1   8  10          7.77         13.92         6.48 o                         
   0   8  10         24.25         19.42         2.97 o                         
   1   8  10         40.10         35.70         8.00 o                         
   2   8  10          0.34          8.31         2.81 o                         
   3   8  10         45.21         48.46         5.25 o                         
   4   8  10          5.68          5.44         2.65 o                         
   5   8  10          2.31          4.15         3.60 o                         
   6   8  10          2.33          6.44         3.90 o                         
   0   9  10          0.00         -0.67         4.77 o                         
   1   9  10         23.72         15.73         4.93 o                         
   2   9  10          0.70          4.54         4.60 o                         
   3   9  10          2.26         -1.06         4.53 o                         
   4   9  10          5.26          1.77         6.32 o                         
   5   9  10          3.03         -0.83         3.76 o                         
   0  -6  11          0.36          1.07         4.45 o                         
   1  -6  11          2.61          3.55         4.12 o                         
   2  -6  11          2.68          8.83         4.03 o                         
   3  -6  11          5.84         11.75         4.03 o                         
   4  -6  11          0.16         -4.40         4.40 o                         
  -1  -5  11         17.58          3.56         4.39 o                         
   0  -5  11          4.90         -1.12         4.00 o                         
   1  -5  11         14.34         16.76         3.78 o                         
   2  -5  11         77.33         74.24         6.21 o                         
   3  -5  11          1.05         -3.26         3.44 o                         
   4  -5  11          3.73         -3.39         3.76 o                         
   5  -5  11          1.66         -3.48         4.07 o                         
  -2  -4  11         22.75          7.31         4.70 o                         
  -1  -4  11          7.16         -0.63         4.13 o                         
   0  -4  11         24.41         26.73         4.04 o                         
   1  -4  11          3.87          9.03         3.13 o                         
   2  -4  11         28.90         32.57         4.42 o                         
   3  -4  11          4.06          5.18         3.04 o                         
   4  -4  11          1.66         -3.16         3.16 o                         
   5  -4  11          0.01          8.17         3.54 o                         
   6  -4  11          5.55         12.69         3.98 o                         
  -3  -3  11          0.04         -4.11         4.11 o                         
  -2  -3  11          0.21         -4.43         4.43 o                         
  -1  -3  11         67.66         65.23         5.19 o                         
   0  -3  11         22.74         21.72         3.66 o                         
   1  -3  11         16.37         22.26         3.83 o                         
   2  -3  11          0.01         -0.26         2.80 o                         
   3  -3  11          3.60         -0.30         2.79 o                         
   4  -3  11          5.55          3.01         3.29 o                         
   5  -3  11          3.20          4.35         3.25 o                         
   6  -3  11         14.65         13.38         3.58 o                         
  -3  -2  11         11.74         -0.36         4.03 o                         
  -2  -2  11          0.00         -1.51         3.34 o                         
  -1  -2  11         30.18         35.12         6.11 o                         
   0  -2  11          3.74          8.69         5.48 o                         
   1  -2  11          1.73          1.70         1.98 o                         
   2  -2  11          4.59         -2.76         3.59 o                         
   3  -2  11          4.84         20.55         9.87 o                         
   4  -2  11          3.53          9.13         3.27 o                         
   5  -2  11         44.80         54.03         5.07 o                         
   6  -2  11          1.55          0.41         3.43 o                         
   7  -2  11          8.03         -0.51         3.72 o                         
  -3  -1  11          0.26         -3.82         3.82 o                         
  -2  -1  11          2.71          3.89         3.35 o                         
  -1  -1  11         23.19         26.96         3.41 o                         
   0  -1  11         11.92         18.48         4.84 o                         
   1  -1  11          0.04          2.07         2.28 o                         
   2  -1  11          2.02         -1.78         1.78 o                         
   3  -1  11         13.02         28.28        14.93 o                         
   4  -1  11          3.32          9.51         2.12 o                         
   5  -1  11          0.28         -4.03         4.46 o                         
   6  -1  11         69.51         71.81         5.80 o                         
   7  -1  11          0.88         -3.50         3.50 o                         
  -3   0  11          0.03         -3.08         3.08 o                         
  -2   0  11         13.92         12.19         4.87 o                         
  -1   0  11          0.97          6.26         2.92 o                         
   0   0  11          0.00          9.57         2.75 o                         
   1   0  11          8.83          8.85         1.77 o                         
   2   0  11         52.47         48.79         2.87 o                         
   3   0  11          0.03          1.48         1.87 o                         
   4   0  11          7.59         10.18         2.32 o                         
   5   0  11         13.73         14.80         2.39 o                         
   6   0  11          2.28          0.43         3.27 o                         
   7   0  11          0.12         -2.23         3.21 o                         
   8   0  11          2.61         -0.91         3.70 o                         
  -3   1  11          0.45         -3.44         3.44 o                         
  -2   1  11          0.17         -3.21         3.21 o                         
  -1   1  11         18.26         12.73         2.81 o                         
   0   1  11         22.89         31.39         3.05 o                         
   1   1  11         16.57         20.30         3.03 o                         
   2   1  11          0.21         -2.33         2.33 o                         
   3   1  11         71.72         75.84         4.49 o                         
   4   1  11         23.81         27.57         3.86 o                         
   5   1  11         27.19         24.14         2.60 o                         
   6   1  11         13.74         11.39         2.95 o                         
   7   1  11          0.49         -2.77         3.15 o                         
   8   1  11          0.04         -1.00         3.74 o                         
  -3   2  11          5.26          2.77         3.81 o                         
  -2   2  11          2.87         -2.57         3.21 o                         
  -1   2  11          1.57          8.63         2.21 o                         
   0   2  11         13.76         20.08         4.61 o                         
   1   2  11         66.97         68.95         5.05 o                         
   2   2  11         40.32         33.02         3.76 o                         
   3   2  11         29.43         31.54         2.62 o                         
   4   2  11         17.93         18.18         2.45 o                         
   5   2  11         34.31         34.92         2.95 o                         
   6   2  11          2.78         -1.99         2.94 o                         
   7   2  11          3.01          5.25         3.31 o                         
   8   2  11          0.24         -1.83         3.58 o                         
  -3   3  11         24.58         14.91         4.28 o                         
  -2   3  11          9.68          3.08         2.95 o                         
  -1   3  11         10.65         16.75         2.36 o                         
   0   3  11          0.04          7.28         2.12 o                         
   1   3  11         56.58         53.82         3.26 o                         
   2   3  11          9.90          5.53         2.80 o                         
   3   3  11         28.32         31.25         3.90 o                         
   4   3  11         15.30         11.17         2.37 o                         
   5   3  11          1.25          0.01         3.04 o                         
   6   3  11         56.51         52.58         4.72 o                         
   7   3  11          0.47          0.70         3.28 o                         
   8   3  11          0.34          8.41         4.09 o                         
  -2   4  11          0.68         -2.72         5.07 o                         
  -1   4  11          9.17         17.98         4.98 o                         
   0   4  11         22.30         30.99         2.78 o                         
   1   4  11         19.59         19.74         3.88 o                         
   2   4  11        138.73        137.13         6.60 o                         
   3   4  11          0.09          4.53         3.03 o                         
   4   4  11          0.00          3.72         3.68 o                         
   5   4  11          0.87         -1.68         2.20 o                         
   6   4  11          0.37         -0.49         2.88 o                         
   7   4  11         11.92         17.03         3.57 o                         
   8   4  11          5.67          9.71         3.88 o                         
  -2   5  11         25.41         25.72         4.57 o                         
  -1   5  11          0.13          6.12         4.31 o                         
   0   5  11         30.68         27.39         2.66 o                         
   1   5  11         11.99         16.85         8.37 o                         
   2   5  11          2.42         -1.71         3.13 o                         
   3   5  11        122.56        127.36         6.88 o                         
   4   5  11         16.17         24.22         3.94 o                         
   5   5  11         37.09         31.84         3.18 o                         
   6   5  11         50.67         54.54         3.24 o                         
   7   5  11          0.11          0.67         3.40 o                         
  -1   6  11         67.86         80.77         7.49 o                         
   0   6  11          0.32          0.89         3.55 o                         
   1   6  11          5.08          8.58         5.86 o                         
   2   6  11        128.91        128.54         7.79 o                         
   3   6  11         30.13         38.06         4.47 o                         
   4   6  11         12.73         15.45         4.47 o                         
   5   6  11         27.35         20.81         3.41 o                         
   6   6  11         10.99         10.77         3.61 o                         
   7   6  11          0.17         -3.88         3.88 o                         
  -1   7  11          5.70          9.35        12.20 o                         
   0   7  11         17.57         17.17         3.06 o                         
   1   7  11         31.03         35.61         6.94 o                         
   2   7  11          7.86          7.20         2.68 o                         
   3   7  11          9.92         14.96         3.92 o                         
   4   7  11          8.81         15.34         4.08 o                         
   5   7  11          0.25         -2.68         2.68 o                         
   6   7  11          2.69         -3.78         3.78 o                         
   1   8  11         18.37         14.47        12.65 o                         
   2   8  11          0.00         10.47         3.13 o                         
   3   8  11          7.77         11.42         4.69 o                         
   4   8  11          0.09          0.17         4.79 o                         
   5   8  11          6.08         -3.00         6.82 o                         
   1  -5  12          1.12          5.05         4.33 o                         
   2  -5  12          0.10         10.72         4.18 o                         
   3  -5  12          7.56          1.41         4.04 o                         
   0  -4  12         32.66         37.76         4.89 o                         
   1  -4  12         23.85         20.37         4.45 o                         
   2  -4  12         51.13         58.67         5.69 o                         
   3  -4  12          3.30         -3.82         3.82 o                         
   4  -4  12         12.76          7.55         3.91 o                         
   5  -4  12          0.94         -3.96         3.96 o                         
  -1  -3  12         23.35         20.36         4.50 o                         
   0  -3  12         11.49         21.41         3.85 o                         
   1  -3  12         13.19         19.81         4.09 o                         
   2  -3  12         39.18         34.84         4.44 o                         
   3  -3  12          5.00         -3.38         3.38 o                         
   4  -3  12         14.65          9.59         3.48 o                         
   5  -3  12          0.24         -3.73         3.73 o                         
  -1  -2  12          0.01          7.18         3.86 o                         
   0  -2  12          2.88          9.27         4.06 o                         
   1  -2  12         12.88         18.62         5.08 o                         
   2  -2  12          2.23         -2.37         2.37 o                         
   3  -2  12          0.38         -3.13         3.13 o                         
   4  -2  12          2.84          2.40         3.38 o                         
   5  -2  12          0.84         -0.02         3.40 o                         
   6  -2  12          1.13          5.94         3.79 o                         
  -2  -1  12          0.02         -4.13         4.13 o                         
  -1  -1  12          1.16         21.44         3.76 o                         
   0  -1  12         11.45         24.78         3.38 o                         
   1  -1  12          0.73         -0.57         2.27 o                         
   2  -1  12         29.19         18.82         2.78 o                         
   3  -1  12         15.45         22.36        13.37 o                         
   4  -1  12          1.28          5.85         5.57 o                         
   5  -1  12         17.93         18.40         9.12 o                         
   6  -1  12         64.52         58.67         5.41 o                         
  -2   0  12          4.40          6.72         3.89 o                         
  -1   0  12          0.00          3.63         3.52 o                         
   0   0  12         17.52         34.78         3.28 o                         
   1   0  12          0.50          1.77         3.06 o                         
   2   0  12          1.87         -1.91         2.15 o                         
   3   0  12          0.76          1.65         5.51 o                         
   4   0  12         45.95         54.54         5.01 o                         
   5   0  12          0.68         -3.26         8.23 o                         
   6   0  12          4.91          5.28         3.32 o                         
   7   0  12          1.10         -3.82         3.82 o                         
  -2   1  12          0.10         -4.02         4.02 o                         
  -1   1  12          0.10          5.81         3.64 o                         
   0   1  12          0.00         12.08         3.18 o                         
   1   1  12          8.95         15.46         3.17 o                         
   2   1  12          2.67         -3.24         3.24 o                         
   3   1  12          4.37          1.92         2.04 o                         
   4   1  12          6.78         11.08         2.24 o                         
   5   1  12          5.02          0.81         2.34 o                         
   6   1  12          2.91          4.50         3.21 o                         
   7   1  12          3.71         -2.30         3.71 o                         
  -2   2  12          1.62         11.00         3.93 o                         
  -1   2  12         27.58         44.01         3.88 o                         
   0   2  12         59.18         76.29         4.79 o                         
   1   2  12          0.00          4.13         3.24 o                         
   2   2  12          8.34         -0.62         3.25 o                         
   3   2  12          0.56         -0.12         3.21 o                         
   4   2  12          2.56          6.98         2.13 o                         
   5   2  12         14.83         17.54         2.64 o                         
   6   2  12          7.88         -1.53         3.25 o                         
   7   2  12          8.89          6.16         3.64 o                         
  -1   3  12          1.22         12.69         4.77 o                         
   0   3  12         31.29         35.56         4.28 o                         
   1   3  12          0.22          9.24         3.41 o                         
   2   3  12          9.12          7.37         3.22 o                         
   3   3  12          4.42         11.06         3.44 o                         
   4   3  12          4.22         13.02         4.11 o                         
   5   3  12         36.71         34.53         3.08 o                         
   6   3  12         13.07         11.39         7.93 o                         
   7   3  12          2.38         -2.34         3.74 o                         
  -1   4  12         38.77         51.82         3.10 o                         
   0   4  12          2.15         12.77         6.06 o                         
   1   4  12         11.97          7.19         2.54 o                         
   2   4  12          0.02         -3.39         3.65 o                         
   3   4  12          1.09          2.65         3.54 o                         
   4   4  12         19.25         23.21         4.42 o                         
   5   4  12          4.64          5.25         4.12 o                         
   6   4  12         11.59         -0.85         2.69 o                         
   7   4  12         44.99         46.32         4.77 o                         
  -1   5  12         19.08         29.06         4.43 o                         
   0   5  12          3.76         13.34         3.05 o                         
   1   5  12         18.69         18.93        11.39 o                         
   2   5  12          8.56          5.63         3.93 o                         
   3   5  12         27.29         46.80         4.49 o                         
   4   5  12          0.54          7.15         4.05 o                         
   5   5  12         46.87         38.91         4.76 o                         
   0   6  12          7.59          7.61         3.25 o                         
   1   6  12          4.95          6.46         4.43 o                         
   2   6  12          2.78          6.33         4.03 o                         
   3   6  12          1.78         25.74         4.02 o                         
   4   6  12         47.52         60.01         6.27 o                         
   5   6  12         16.96         16.35         4.62 o                         
   6   6  12          6.06         -0.31         3.67 o                         
   1   7  12          0.60          3.67        13.81 o                         
   2   7  12          2.83         -3.26         3.26 o                         
   3   7  12          2.96         19.95         4.64 o                         
   4   7  12         30.60         35.48         5.75 o                         
   5   7  12          0.18         -5.18         5.18 o                         
   2  -3  13          8.33         12.22         4.24 o                         
   3  -3  13          3.45         -0.96         4.15 o                         
   0  -2  13          1.98         18.75         4.35 o                         
   1  -2  13          1.30         10.88         4.09 o                         
   2  -2  13         12.35         10.66         3.99 o                         
   3  -2  13          5.24         -3.76         3.76 o                         
   4  -2  13          0.03         -3.76         3.76 o                         
   0  -1  13          2.95         19.67         4.29 o                         
   1  -1  13          6.51         -0.98         4.08 o                         
   2  -1  13          0.04         -4.20         4.20 o                         
   3  -1  13          2.80         19.11        19.36 o                         
   4  -1  13          0.06          2.55         6.57 o                         
   5  -1  13          1.06         -3.80         8.80 o                         
   0   0  13          5.17         18.69         3.97 o                         
   1   0  13          4.26          0.45         4.04 o                         
   2   0  13          0.07         -3.96         3.96 o                         
   3   0  13          2.39          7.01        14.97 o                         
   4   0  13          3.69          9.19        13.89 o                         
   5   0  13          0.01          2.01         4.62 o                         
   0   1  13          0.34         16.37         3.97 o                         
   1   1  13          0.52         -0.18         3.64 o                         
   2   1  13          0.47         -3.76         3.76 o                         
   3   1  13          4.29          7.89         3.92 o                         
   4   1  13          0.77          6.46         2.78 o                         
   5   1  13          2.82          4.06         2.88 o                         
   6   1  13          5.42          4.19         3.89 o                         
   0   2  13          0.92         19.40         4.13 o                         
   1   2  13          1.11          7.97         3.95 o                         
   2   2  13          7.67         -3.85         3.85 o                         
   3   2  13          1.66         -1.56         3.81 o                         
   4   2  13          0.04          3.88         3.96 o                         
   5   2  13          0.12          0.85         2.72 o                         
   6   2  13         10.11          0.06        12.92 o                         
   0   3  13         14.78         25.64         4.18 o                         
   1   3  13          1.17         -4.10         4.10 o                         
   2   3  13         10.64          5.49         3.98 o                         
   3   3  13          5.42          9.05         4.02 o                         
   4   3  13          0.41          3.12         4.33 o                         
   5   3  13          2.44          1.92         4.40 o                         
   6   3  13         41.62         27.97        13.05 o                         
   1   4  13          0.03         -4.30         4.30 o                         
   2   4  13         46.35         40.50         4.33 o                         
   3   4  13          1.75         21.70         4.29 o                         
   4   4  13          0.00         11.98         4.29 o                         
   5   4  13          8.29         13.37         4.59 o                         
   1   5  13          2.15         -3.07         3.45 o                         
   2   5  13          0.51         -4.66         4.66 o                         
   3   5  13         46.31         68.40         5.04 o                         
   4   5  13          0.00          6.34         4.66 o                         
   5   5  13         36.63         48.29         6.30 o                         
                                                                                
